# Supplementary material for: Antigen-driven EGR2 expression is required for exhausted CD8+ T cell stability and maintenance
Source: Nat Commun. 2021 May 13;12:2782. doi: 10.1038/s41467-021-23044-9 (PMC8119420; doi:10.1038/s41467-021-23044-9)
Supplement: Supplementary file 3 — Supplementary Data 1 [file 41467_2021_23044_MOESM3_ESM.xlsx]

## Sheet: Sheet1
Supplementary Data 1 - significantly differentially expressed genes within GFP+ vs GFP- polyclonal CD8+CD44int-hiPD-1+Slamf6+Tim3- cells (FDR<0.05)
Gene	logFC	AveExpr	t	P.Value	adj.P.Val	B
Slc30a3	6.91552	-1.64518	13.6233	7.44636e-06	0.000527335	3.50759
Sox4	5.01855	3.15056	6.65731	0.00048366	0.0040317	0.44599
Ntn1	4.82727	-0.130351	8.09736	0.000160397	0.00215503	1.4296
Mctp1	4.65896	-1.04578	9.66703	5.73958e-05	0.00120283	2.16643
Olfml3	4.43477	-0.103955	7.76677	0.00020352	0.00247431	1.22806
Penk	4.39687	4.19914	10.6981	3.15853e-05	0.000913159	3.16072
Gjb2	4.31666	0.30838	13.8896	6.62625e-06	0.000502107	3.63564
Serpina9	4.18473	1.41792	10.2198	4.13874e-05	0.00103477	2.73238
2610307P16Rik	4.07798	-0.869532	12.8184	1.07409e-05	0.000602195	3.2245
Il1r2	3.86291	2.02854	10.1373	4.34149e-05	0.00104807	2.81531
Atp2b2	3.76115	2.41565	11.9172	1.6622e-05	0.000698249	3.72873
Sdc1	3.63766	0.344302	7.75753	0.000204904	0.00248578	1.24009
Cldn10	3.49865	2.37833	9.93429	4.89034e-05	0.00109877	2.74528
1700029J03Rik	3.47726	0.231691	11.9613	1.62585e-05	0.000694197	3.1017
Efnb2	3.36312	1.49253	12.4742	1.26465e-05	0.000639441	3.77894
Cnksr3	3.34146	0.276286	6.12758	0.000761892	0.00544372	0.0804485
Itgb8	3.25555	0.652773	8.0159	0.000169958	0.00223103	1.46133
Bace2	3.15979	2.3744	5.90829	0.000927691	0.0061291	-0.237183
Glt28d2	3.14827	0.420162	9.79158	5.32428e-05	0.00115137	2.37591
Ddc	3.11115	1.07246	10.2953	3.96301e-05	0.00102254	2.78056
Ces2c	3.07852	2.33103	6.1837	0.00072507	0.00525643	0.0236696
Fam160a1	3.05665	2.91294	10.6464	3.25045e-05	0.000928545	3.15649
Ntrk3	3.05207	0.43701	9.80732	5.27431e-05	0.00115137	2.39523
Wnt3	3.02212	-0.00599228	5.27725	0.00168686	0.00899906	-0.664315
Cacna1d	3.0179	3.09586	18.3636	1.21613e-06	0.000351804	6.15954
Cxxc5	3.01059	3.6046	13.8326	6.79262e-06	0.000505565	4.6994
Dock4	3.00295	-0.188588	7.23238	0.000304656	0.00306907	0.864156
Sostdc1	2.9844	3.25684	5.01104	0.00220355	0.0107691	-1.33505
St8sia6	2.94273	-0.00267894	7.14537	0.000326089	0.00319684	0.824165
Ces2d-ps	2.91794	1.87499	6.02837	0.000832327	0.00574584	-0.0728667
4930539E08Rik	2.79132	0.917992	10.0844	4.47738e-05	0.00106375	2.66595
Intu	2.78581	-0.200863	8.52254	0.000119496	0.0018254	1.62305
Art3	2.75212	4.41208	13.3002	8.60448e-06	0.000552067	4.43755
Bcl6	2.73685	4.57458	11.3515	2.22136e-05	0.000784133	3.42074
Wnt10a	2.72898	0.0238392	5.11314	0.00198674	0.010062	-0.821165
1700019D03Rik	2.70705	5.59764	14.8987	4.33694e-06	0.000464237	5.08509
Gna14	2.69698	0.437737	5.83842	0.000988879	0.00637537	-0.160149
Igf1r	2.66982	0.572757	7.26598	0.000296815	0.00302308	0.972378
Chst3	2.60723	0.891107	4.65772	0.00318817	0.0135548	-1.35498
Nrgn	2.60652	4.15879	13.1477	9.22258e-06	0.000572427	4.37754
Plagl1	2.60384	0.949038	6.7021	0.000466035	0.00395214	0.559777
Spry1	2.56023	0.944263	6.69292	0.000469586	0.00396209	0.55235
Cdh23	2.55516	-0.218772	5.46383	0.0014064	0.0079985	-0.494441
Tnfsf4	2.55131	5.01557	11.3589	2.21281e-05	0.000784133	3.37144
Gpm6b	2.47816	3.44215	6.66302	0.000481372	0.0040194	0.245908
Sh3pxd2a	2.42623	0.715098	3.4061	0.0136665	0.0374192	-2.82876
Amigo1	2.42433	4.29142	13.3634	8.36257e-06	0.000548274	4.4655
Cd83	2.39098	3.28857	17.3124	1.74224e-06	0.000394488	5.95697
Pou2af1	2.38451	4.51925	9.12042	8.06489e-05	0.00147279	2.00634
Ramp1	2.37286	1.38162	6.1505	0.000746604	0.00536167	0.0690343
Aicda	2.36202	2.94671	8.16874	0.000152524	0.00210965	1.55406
Dio2	2.35733	0.704114	6.70737	0.00046401	0.00394837	0.563479
Egr2	2.3398	4.44638	14.7583	4.5928e-06	0.000464237	5.07459
Ptprk	2.32413	3.62881	14.796	4.52227e-06	0.000464237	5.10406
Pdk2	2.31877	3.43241	12.3091	1.36971e-05	0.00065473	4.00461
Cd200	2.31786	4.67035	11.6451	1.90786e-05	0.000736097	3.55454
Klrb1c	2.30422	0.573658	5.26736	0.00170341	0.0090793	-0.701118
Tubb2b	2.29871	3.93514	10.2724	4.01544e-05	0.00102723	2.83855
Dpysl5	2.29822	3.65638	14.1614	5.89461e-06	0.000487748	4.8439
Izumo1r	2.29469	5.08823	19.3381	8.86772e-07	0.000328876	6.72579
Abca1	2.27669	2.85691	7.46003	0.000255803	0.00278758	1.01341
Xcl1	2.27633	6.71899	8.27747	0.00014137	0.00200976	1.21257
Mex3a	2.25038	1.15303	5.2523	0.00172895	0.00917238	-0.769114
Qser1	2.2438	0.492299	4.82072	0.00268291	0.0121745	-1.14859
Kit	2.23116	3.70302	9.25089	7.42404e-05	0.00139185	2.20991
Chst15	2.22915	1.37061	6.21874	0.000703114	0.00516271	0.128091
Myb	2.19242	4.90845	10.7699	3.03579e-05	0.000886215	3.01907
Gprasp2	2.17715	0.886183	5.92956	0.000909929	0.00606855	-0.0981624
Zc3h12b	2.12209	0.117574	7.54193	0.000240473	0.00269142	1.12867
Cd200r1	2.11767	2.34127	8.29136	0.000140013	0.00199748	1.6966
Tnfrsf4	2.10974	4.83896	8.78083	0.000100541	0.0016416	1.705
Tprg	2.08714	1.60657	5.69797	0.00112628	0.00692623	-0.384378
Sema4c	2.08673	1.93363	8.88724	9.3756e-05	0.00159057	2.11647
Dscam	2.0811	2.01397	7.26625	0.000296753	0.00302308	0.951446
Ephx1	2.06824	5.78446	14.0175	6.26954e-06	0.00049367	4.66053
Spp1	2.06476	0.691104	3.92796	0.00723739	0.0237204	-2.18461
Trio	2.06295	0.603584	5.71665	0.00110681	0.00685569	-0.27902
Lrig1	2.05016	4.89919	9.95868	4.82033e-05	0.00108916	2.50585
Tnfsf11	2.04897	3.1006	8.13895	0.000155755	0.00212599	1.49704
Tmem158	2.04822	0.615865	7.31511	0.000285761	0.00296076	1.0192
Nr4a3	2.04632	3.25791	12.9868	9.93122e-06	0.000581243	4.32721
Ikzf4	2.04619	2.03683	9.03572	8.51494e-05	0.00152709	2.21016
Tbc1d4	2.04047	5.75334	9.76561	5.40792e-05	0.00115185	2.29665
Cryzl2	2.02137	0.860204	7.48881	0.000250293	0.00275506	1.15442
Cnn3	2.016	0.428539	5.69918	0.00112501	0.00692623	-0.288404
Ppp2r2c	1.97305	0.733639	5.95969	0.000885428	0.00598163	-0.0658343
Dync2li1	1.95303	0.307564	6.66714	0.000479727	0.00401532	0.524164
Arhgef9	1.93825	2.04395	10.0177	4.65564e-05	0.00107729	2.79957
Slc16a11	1.93713	0.888578	5.50209	0.00135564	0.00783458	-0.501783
Cd22	1.91656	5.429	8.86	9.54415e-05	0.00160595	1.68397
Afap1	1.91287	0.812965	8.60365	0.000113132	0.0017709	1.88433
Ston1	1.91273	1.17616	8.14659	0.000154919	0.00212183	1.62065
Btbd16	1.90485	0.400707	7.28452	0.000292587	0.00299527	0.98581
Cd24a	1.8972	3.31479	5.10456	0.00200399	0.0101258	-1.33147
Sall2	1.89491	3.4659	12.3523	1.34126e-05	0.000654162	4.01856
Marcksl1	1.8913	4.42319	11.5976	1.95492e-05	0.000744607	3.53527
Cpq	1.86685	0.856777	4.81039	0.00271209	0.0122613	-1.20494
Scamp1	1.86112	0.744165	5.07339	0.00206814	0.0103346	-0.917351
Galnt9	1.84948	2.60165	7.50808	0.000246679	0.00272825	1.07111
Farp2	1.83363	1.51044	8.92491	9.14813e-05	0.00158383	2.13483
Bst1	1.83158	1.19611	4.19374	0.0053202	0.0191108	-1.95247
Cd81	1.83092	3.63632	14.2539	5.66744e-06	0.000478859	4.88225
Atp9a	1.81283	3.58042	8.30648	0.000138553	0.00198136	1.53398
Susd2	1.80796	3.17806	12.0609	1.54725e-05	0.000672605	3.88476
Trpm1	1.80545	3.63896	16.3634	2.45524e-06	0.000415023	5.70254
Rgs16	1.80485	4.61489	16.3448	2.47226e-06	0.000415023	5.69481
Rasgef1a	1.80342	3.21605	13.8652	6.69693e-06	0.000502186	4.71437
Matk	1.79666	2.02386	10.602	3.33194e-05	0.000934032	3.11999
Ptgfrn	1.79656	3.05346	7.56679	0.000236031	0.00266787	1.04755
Gucy1a1	1.78188	4.57099	18.9559	1.00181e-06	0.000333882	6.60324
Zfp467	1.77553	1.91918	5.50162	0.00135626	0.00783458	-0.635362
Ccr6	1.76677	4.61766	7.5814	0.000233464	0.00265517	0.780781
Ankrd13b	1.75537	2.11608	8.16923	0.000152472	0.00210965	1.61833
Socs5	1.7506	3.71417	9.16199	7.85403e-05	0.00144973	2.12377
Pcsk1	1.74873	1.97197	9.77624	5.37351e-05	0.00115137	2.66045
Tubb2a	1.74249	3.81589	14.9032	4.32905e-06	0.000464237	5.14888
Dmxl2	1.74167	0.375542	5.60475	0.00122944	0.00734602	-0.374896
Zbtb46	1.74046	0.587146	7.09653	0.000338874	0.00326571	0.861397
Ccdc112	1.73882	0.469496	4.9265	0.00240343	0.0112984	-1.04513
Prnp	1.73627	3.1001	8.79221	9.97895e-05	0.0016416	1.95777
Fam43a	1.72323	1.69218	9.14823	7.92311e-05	0.00145576	2.27906
2510009E07Rik	1.72045	0.584609	4.78336	0.00279022	0.0125071	-1.20675
Slc25a42	1.71262	1.94313	10.1829	4.22804e-05	0.00103534	2.89025
Asph	1.70493	0.991041	6.35867	0.000622656	0.00476443	0.267995
Tmem8b	1.69543	0.382839	6.27892	0.000667137	0.004984	0.215803
Serpina3e-ps	1.68468	1.5621	3.64898	0.0101139	0.030051	-2.70203
Rnf19a	1.67544	6.37603	15.2508	3.7647e-06	0.000464237	5.18583
Smim10l2a	1.66439	1.33418	5.45779	0.0014146	0.00803235	-0.598221
Eef2k	1.66168	2.35464	6.05011	0.000816281	0.00565458	-0.172713
Ypel2	1.65763	1.69316	6.4925	0.000555389	0.00441295	0.326966
P2rx7	1.65618	5.77695	7.55556	0.000238026	0.00267651	0.619764
Kdm4d	1.6519	2.02409	7.30342	0.000288348	0.00297472	0.969915
Tnfsf8	1.64708	6.30335	7.91552	0.000182653	0.0023214	0.896919
Snn	1.62595	2.41034	7.22775	0.000305755	0.0030724	0.861848
Rps6ka2	1.62219	0.433543	4.78287	0.00279164	0.0125071	-1.19476
Adssl1	1.6188	1.74086	8.39142	0.000130672	0.00191397	1.79008
Grik5	1.60513	1.75	8.50447	0.000120968	0.00183255	1.86619
Dkk3	1.60358	3.23315	4.57459	0.00348648	0.0144145	-1.93761
Neil2	1.60281	0.402999	4.7085	0.0030201	0.0131248	-1.27058
Tmie	1.60181	2.124	5.77265	0.0010507	0.00661876	-0.404631
Cnr2	1.59202	1.5515	4.01131	0.00656399	0.0222095	-2.24826
Pmepa1	1.5859	1.56151	4.67183	0.00314044	0.0134328	-1.47112
Ift122	1.5816	1.1177	7.06585	0.000347198	0.00328824	0.840392
Ift80	1.57843	4.85701	10.7374	3.09073e-05	0.000897394	2.97518
Mir8115	1.57677	0.387803	4.7708	0.00282737	0.0125914	-1.20339
Itm2a	1.57602	5.97178	16.4633	2.36606e-06	0.000415023	5.68438
Mir8097	1.57459	1.07043	4.41013	0.00417359	0.0162264	-1.68728
A630014C17Rik	1.57416	1.55503	5.50704	0.00134924	0.00780948	-0.580989
Plxdc2	1.57261	3.95529	9.48199	6.42744e-05	0.00127465	2.29595
Dstyk	1.57047	1.62679	8.74874	0.000102697	0.0016672	2.02742
Kdm5b	1.55997	5.14912	13.1072	9.39517e-06	0.000575118	4.24458
2900026A02Rik	1.55557	4.05405	10.976	2.71313e-05	0.000853455	3.21331
Lratd1	1.55467	4.02633	6.42437	0.000588539	0.00458228	-0.155145
Tiam1	1.55228	4.04768	12.0255	1.5747e-05	0.000682066	3.79534
Bambi-ps1	1.55126	1.83817	6.37585	0.000613518	0.00470651	0.203343
Egr3	1.55111	2.09713	5.73313	0.00108995	0.00678633	-0.441932
Adcy6	1.53039	0.774051	4.16882	0.00547345	0.0195018	-1.92449
Synpo	1.52792	4.50423	9.77412	5.38036e-05	0.00115137	2.409
Ldhb	1.52329	2.99748	7.94498	0.000178818	0.00230199	1.34258
Tgfbr3	1.52239	3.57866	11.1449	2.47781e-05	0.000812261	3.36477
Dnajb14	1.51982	1.94833	7.6162	0.000227475	0.00263281	1.21851
Nme4	1.51501	1.02806	7.0026	0.000365108	0.00341086	0.792825
Slc30a4	1.51278	3.68031	9.14886	7.91995e-05	0.00145576	2.10936
Zfp219	1.51011	4.01151	8.49258	0.000121949	0.00184275	1.58399
Il21	1.50681	2.77678	8.27189	0.000141919	0.00201181	1.61986
Abhd4	1.505	4.3907	12.3302	1.35574e-05	0.00065473	3.91831
4930431P03Rik	1.49616	0.617813	4.62007	0.00331956	0.0139406	-1.39122
Tshz2	1.49288	1.3616	5.09598	0.00202142	0.010186	-0.978329
Bmp7	1.49137	2.62493	8.10706	0.000159301	0.00214994	1.51661
Prickle1	1.48851	1.48887	5.18088	0.00185618	0.00964508	-0.90785
2310015A10Rik	1.4833	2.70129	8.44495	0.00012597	0.0018775	1.75433
Dmwd	1.47471	0.842799	5.26985	0.00169922	0.00906099	-0.734396
Pfn2	1.47313	3.36382	7.60527	0.000229337	0.00263561	1.00807
Pdcd1lg2	1.4685	2.72973	7.8725	0.000188425	0.00236973	1.32489
Klf9	1.46781	2.44744	10.2635	4.03594e-05	0.00102888	2.9412
Nr4a2	1.46755	5.28312	18.0664	1.34345e-06	0.000355264	6.29502
Pakap	1.46685	1.60867	4.91277	0.00243777	0.0114251	-1.21537
Gstt3	1.45912	2.4153	5.97129	0.000876194	0.00594267	-0.266939
Ighd	1.45874	2.0315	3.29823	0.0156663	0.0413745	-3.28344
Cables1	1.43648	3.59616	6.66294	0.000481403	0.0040194	0.148171
2010016I18Rik	1.42921	2.30427	8.64809	0.000109812	0.00174276	1.93471
Tmem231	1.42764	1.36035	7.25473	0.000299413	0.00304065	0.977534
E130308A19Rik	1.41399	4.96039	15.6894	3.16999e-06	0.000437166	5.41287
H2-Ob	1.41291	3.25877	4.66037	0.00317913	0.0135308	-1.85509
Cdk5r1	1.41068	1.82833	8.07399	0.000163076	0.00217918	1.56373
Tctn1	1.40749	1.20724	5.81404	0.0010113	0.00647467	-0.243214
Marcks	1.40485	0.888078	4.24116	0.00504157	0.0184343	-1.86037
Klrb1f	1.39657	2.87721	11.0342	2.62926e-05	0.000841223	3.35661
Setbp1	1.39576	4.1019	8.27083	0.000142024	0.00201181	1.39581
Frg2f1	1.39111	0.523105	5.97145	0.000876062	0.00594267	-0.0510944
Gnaq	1.39071	2.68477	8.32334	0.000136947	0.00197013	1.66572
Clip2	1.38818	2.6774	10.1015	4.43276e-05	0.00105945	2.83606
Kcnip3	1.38126	4.3667	6.25926	0.000678657	0.00502005	-0.386704
Cxcr5	1.37838	7.67398	11.4296	2.13252e-05	0.000772991	3.33645
Tmem255a	1.37594	0.623907	5.06324	0.00208954	0.0103826	-0.92425
Nrn1	1.37497	3.45738	4.66546	0.00316187	0.013486	-1.89882
Pde11a	1.37137	1.13694	4.55224	0.00357195	0.014667	-1.54094
Ccdc148	1.369	0.555022	5.47773	0.00138771	0.00796861	-0.507581
Wdr19	1.36852	2.52002	9.60582	5.95729e-05	0.00121972	2.54403
Ckb	1.3672	0.823194	4.95889	0.00232453	0.0111036	-1.05385
Btbd11	1.366	5.40012	12.6096	1.18539e-05	0.000631006	3.96673
Zfp516	1.36516	0.963891	4.76556	0.00284304	0.0126196	-1.2794
Rflnb	1.35698	4.44285	5.09666	0.00202003	0.010186	-1.61717
Kcnc1	1.35586	4.63595	6.65182	0.000485872	0.00404545	-0.0631819
Lad1	1.35253	2.62387	9.25081	7.42442e-05	0.00139185	2.31012
Aldh6a1	1.3483	2.26003	7.45197	0.000257372	0.00279359	1.05448
2610301B20Rik	1.3464	3.60038	8.15377	0.000154139	0.00211825	1.39217
Map9	1.34429	0.748244	4.56902	0.00350755	0.0144801	-1.46678
Slc27a1	1.34069	1.62996	7.63902	0.000223645	0.00262824	1.2557
Dusp16	1.33855	1.68651	6.58286	0.000514666	0.00420351	0.399835
Wdr35	1.33646	0.855673	4.87642	0.00253142	0.0117131	-1.14579
Plcxd1	1.3322	0.715478	5.95373	0.000890214	0.00600154	-0.076019
Plcl1	1.33032	2.64082	7.76889	0.000203204	0.00247431	1.25254
Adamts6	1.32708	3.09072	9.88277	5.04212e-05	0.00112081	2.66624
Cul9	1.32672	2.70757	6.66744	0.000479607	0.00401532	0.32338
Bach2	1.32456	4.09931	6.902	0.000395817	0.00356919	0.258703
Cep131	1.32302	0.664318	3.93356	0.00718989	0.0236082	-2.19473
Cxcr4	1.3221	6.24425	11.6656	1.88799e-05	0.000734945	3.41936
Trim45	1.32187	0.799653	4.92893	0.0023974	0.0112844	-1.08352
6330403K07Rik	1.32015	4.69132	8.2774	0.000141377	0.00200976	1.30375
Tnfrsf9	1.31813	6.25923	13.7149	7.15173e-06	0.000516081	4.48465
Mapk8ip1	1.31492	2.56227	5.7567	0.00106634	0.00667745	-0.512504
Zhx2	1.3137	4.6655	8.36481	0.000133084	0.00193311	1.3741
Cxcl10	1.31215	7.28578	6.81486	0.000424824	0.00372319	-0.0235507
Hmgn3	1.3058	1.42624	6.58655	0.000513076	0.00419339	0.428175
St6galnac3	1.30293	1.74885	6.76772	0.000441524	0.00381347	0.550924
Ext1	1.30234	3.28601	7.30453	0.000288101	0.00297472	0.766592
Cyth3	1.30153	5.0751	12.354	1.34013e-05	0.000654162	3.85601
Bbs2	1.29979	2.56101	5.89144	0.000942045	0.00617631	-0.37889
Kcnh2	1.29969	1.25337	5.0517	0.00211415	0.0104773	-1.01372
Bcl2l14	1.29802	1.08382	5.07548	0.00206377	0.0103258	-0.965657
Dock6	1.29429	1.19671	5.74063	0.00108237	0.00674261	-0.313908
Mib2	1.29377	3.02591	6.52427	0.000540666	0.00433637	0.131689
Aph1b	1.29362	0.619567	4.77718	0.00280844	0.0125356	-1.22504
Clip3	1.28947	2.41148	6.77505	0.000438877	0.00379917	0.467096
Tert	1.28828	0.776509	5.10612	0.00200084	0.0101206	-0.896893
Patj	1.28729	4.25383	8.6333	0.000110904	0.00175313	1.63987
Pheta1	1.28408	1.83683	4.86294	0.00256718	0.0118284	-1.31716
Arrdc4	1.28062	1.51764	5.52591	0.0013251	0.00773654	-0.56419
Spin4	1.2762	1.5305	7.13622	0.000328442	0.00321075	0.873182
Crtam	1.276	7.41943	8.88322	9.40024e-05	0.00159057	1.67459
Acadsb	1.27403	4.57156	8.61333	0.000112399	0.00176745	1.5747
AU020206	1.27172	4.51313	11.274	2.31385e-05	0.000788681	3.32022
Bphl	1.27065	3.29589	6.67462	0.00047676	0.00400616	0.21281
Gm16124	1.26956	1.61696	3.48063	0.0124486	0.0350772	-2.94953
Plekho1	1.26689	3.00022	9.19702	7.68127e-05	0.00142609	2.2321
Csf1	1.26674	1.51678	6.67255	0.000477579	0.00400699	0.492713
Plxna1	1.26638	1.24754	5.70131	0.00112277	0.00692239	-0.357777
Zfp975	1.26615	1.22645	3.38771	0.0139867	0.0381143	-2.98879
Slc2a6	1.26524	2.60406	4.7714	0.00282558	0.0125914	-1.58077
Ikzf2	1.25738	5.7551	16.4605	2.36849e-06	0.000415023	5.68268
Hivep3	1.25535	2.29495	4.47279	0.00389533	0.0154858	-1.86073
Lta	1.25067	2.28218	5.68646	0.00113846	0.0069904	-0.531621
Zbtb20	1.24845	2.95055	6.8863	0.000400873	0.00359199	0.469215
Irf6	1.24801	2.16704	7.06569	0.000347241	0.00328824	0.749365
Bcl9	1.24532	1.87119	3.34763	0.0147134	0.0395278	-3.1859
2310001H17Rik	1.24353	5.45659	6.46325	0.000569355	0.004493	-0.352807
Pex11g	1.242	0.821857	4.52519	0.00367854	0.0149307	-1.52774
Calcoco1	1.23792	5.16475	13.469	7.97528e-06	0.000537225	4.4103
Ctsl	1.23661	1.78818	6.97822	0.000372293	0.00344537	0.721848
Zfp937	1.23653	1.82866	4.13266	0.00570472	0.020032	-2.16808
Icos	1.23431	7.75768	11.3721	2.19757e-05	0.000784133	3.3066
Ighv9-3	1.23182	0.852567	4.52777	0.00366823	0.0149307	-1.52991
Eng	1.23143	1.06564	3.83695	0.00806163	0.0255814	-2.38267
Egr1	1.23071	4.93196	8.43389	0.000126925	0.00188939	1.38586
Tnfrsf23	1.22968	2.24166	5.82397	0.0010021	0.00643293	-0.388061
Ccdc191	1.22928	1.53195	5.02975	0.0021619	0.010623	-1.08174
Gm11454	1.22905	2.79964	9.42101	6.67459e-05	0.00130739	2.40147
Gadd45b	1.22893	3.51296	8.7813	0.00010051	0.0016416	1.86734
Mgrn1	1.2266	4.56649	10.8895	2.84347e-05	0.000867055	3.08738
Lag3	1.21379	8.54176	10.5321	3.46489e-05	0.000955673	2.85416
Sema7a	1.21063	4.23092	10.8311	2.93555e-05	0.000880186	3.09558
Pik3r2	1.20938	3.68602	6.99714	0.000366703	0.00341797	0.418754
Morn4	1.20724	0.991719	5.33501	0.00159377	0.00868042	-0.689352
Rgcc	1.20587	2.49574	7.4163	0.000264447	0.00283185	0.990344
Gm1976	1.20581	0.770255	5.34432	0.00157933	0.00863665	-0.657138
Spire1	1.20471	0.712317	4.0552	0.00623761	0.0214377	-2.05807
Zfp128	1.2023	2.08326	6.07087	0.000801283	0.00560898	-0.122955
St8sia1	1.20038	2.33279	4.52529	0.00367812	0.0149307	-1.80854
Spock2	1.2001	6.98545	16.1381	2.67113e-06	0.000427309	5.55599
Asah2	1.19962	2.06148	6.97673	0.000372736	0.00344537	0.688026
Icam5	1.19875	0.757068	4.31017	0.0046648	0.0174302	-1.76451
Sirt5	1.19747	2.63235	6.21365	0.000706252	0.00516684	-0.0855706
Bmf	1.19541	3.05851	10.0232	4.64061e-05	0.00107694	2.75352
Ccdc122	1.19069	1.7469	6.99445	0.000367493	0.00341797	0.73868
Car2	1.18712	3.91747	7.83551	0.000193555	0.00239853	1.07907
Snx9	1.18584	2.19948	5.61628	0.00121611	0.00728818	-0.589958
Tmem121	1.18095	2.01588	4.52089	0.00369581	0.0149813	-1.74587
Dnajb2	1.17984	2.47301	5.55141	0.00129327	0.00760474	-0.708918
Txlnb	1.17717	0.692984	4.93308	0.00238714	0.0112698	-1.06939
Tmem38b	1.17397	3.86027	6.6943	0.000469051	0.00396036	0.111017
1700030K09Rik	1.17396	1.8071	5.99206	0.000859928	0.00587552	-0.15514
Pacsin1	1.17321	5.67165	11.7191	1.83714e-05	0.000731309	3.46284
Dhdh	1.17269	0.915184	4.09185	0.00597882	0.0207382	-2.04653
Lztfl1	1.16798	3.6687	6.97278	0.000373918	0.00345363	0.398829
Capn5	1.16788	0.872528	3.12091	0.0196828	0.0488327	-3.27532
Dzip1	1.16734	2.67885	6.51397	0.000545389	0.0043653	0.183574
Ift172	1.16601	2.23591	4.92351	0.00241085	0.0113255	-1.33295
Usp6nl	1.16586	4.61134	12.798	1.08442e-05	0.000605158	4.12543
Ttc28	1.16383	1.98049	3.12498	0.0195791	0.0487162	-3.51861
Il6st	1.1582	5.75289	7.6008	0.000230104	0.00263894	0.638751
Slc5a3	1.15779	3.99504	6.95567	0.000379082	0.00348256	0.320272
Zfp974	1.15593	2.06986	7.0887	0.000340976	0.00327574	0.779271
Rnf122	1.15532	3.11578	6.62486	0.000496903	0.00411477	0.199451
5730409E04Rik	1.15471	1.68952	6.29536	0.000657677	0.00495032	0.141404
Rab6b	1.15449	4.02116	10.6331	3.2747e-05	0.00093325	3.00315
Elmo3	1.15162	2.09114	4.86162	0.00257071	0.0118401	-1.37245
Zdhhc1	1.15069	0.773307	3.17136	0.0184367	0.0465693	-3.18873
St6gal1	1.15035	3.84286	4.12673	0.00574364	0.0201086	-2.65889
Acer2	1.14997	1.43333	6.00031	0.000853569	0.00585207	-0.0980323
Alcam	1.14907	5.25182	14.0522	6.17673e-06	0.00049367	4.6777
Pgpep1	1.1452	2.38371	7.2469	0.000301239	0.00305259	0.866877
Zfp870	1.1445	1.96619	7.30082	0.000288926	0.00297812	0.963678
Gm13091	1.14346	0.726021	3.92866	0.00723149	0.0237193	-2.21359
Igsf3	1.14146	0.618545	4.32941	0.00456541	0.0171711	-1.72397
Homer1	1.14097	3.3609	10.5497	3.43077e-05	0.000952111	3.03615
Acad12	1.14021	1.09641	3.72529	0.00921826	0.0281352	-2.53077
Ptger2	1.13999	4.35587	8.82673	9.75475e-05	0.00162122	1.75973
Slc26a11	1.13834	2.08398	5.32961	0.00160222	0.00868671	-0.86513
Pkdcc	1.13748	4.74374	10.6635	3.21974e-05	0.000923179	2.92596
Dennd2d	1.13572	6.52119	9.06975	8.33073e-05	0.00150078	1.76469
Tctn3	1.13538	2.35183	7.85649	0.000190626	0.00237747	1.35261
Pank1	1.13504	1.41287	5.52839	0.00132196	0.00772454	-0.550163
1810044D09Rik	1.13403	1.07796	5.64492	0.00118372	0.00716309	-0.395214
Senp8	1.13128	1.82222	4.80652	0.00272312	0.0122966	-1.38117
Kansl1l	1.1269	2.60805	7.62916	0.000225292	0.00262824	1.14167
Acot6	1.12649	1.40507	5.8967	0.000937535	0.00615684	-0.192335
Rel	1.12574	3.98759	11.1615	2.45597e-05	0.000812261	3.31639
Gstm4	1.12438	2.33587	7.33622	0.000281157	0.00293332	0.946019
Slc16a13	1.12187	3.09721	6.2883	0.000661724	0.00496141	-0.111124
Ccdc126	1.12132	3.08605	8.87679	9.43984e-05	0.00159296	1.998
Nr4a1	1.11914	3.94861	5.21073	0.00180176	0.0094441	-1.40317
Parp8	1.1186	4.1836	7.29786	0.000289588	0.00297982	0.582646
Ly6m	1.11461	1.20076	4.47005	0.00390705	0.0155067	-1.65137
Sipa1l2	1.11434	2.0617	4.01734	0.00651805	0.0220789	-2.36732
Akap7	1.11242	0.7392	4.73772	0.00292792	0.012849	-1.28468
Cd160	1.11112	6.04828	7.57645	0.000234329	0.00265517	0.604485
Lif	1.11102	1.42104	5.42511	0.00145995	0.00820831	-0.655339
Trav9-4	1.10559	2.49796	7.98535	0.000173711	0.00225983	1.43122
Tfcp2	1.10305	2.62171	7.16745	0.00032049	0.00315541	0.762873
Nr2c1	1.10003	2.14301	5.44204	0.00143626	0.0081246	-0.759663
Cd72	1.09815	5.06625	6.79047	0.000433373	0.00377604	-0.0100883
Cul7	1.09666	3.08405	7.06931	0.000346248	0.00328824	0.596864
Insr	1.09241	2.67069	7.56097	0.000237061	0.00267067	1.07687
Tnfrsf22	1.09127	3.18501	8.02404	0.000168974	0.00222297	1.35609
Zfp36l1	1.09018	6.98799	8.9606	8.93845e-05	0.0015656	1.70215
Ldlrad4	1.08968	3.22229	8.41475	0.000128599	0.00190098	1.64412
Cst7	1.08806	8.05223	10.6155	3.30694e-05	0.000934032	2.87405
Fam120c	1.0877	3.48269	8.03432	0.000167741	0.00221647	1.31095
Gm12035	1.08215	2.00326	4.0799	0.0060619	0.0209357	-2.27776
C1qtnf4	1.08209	1.11145	5.16338	0.00188897	0.00974789	-0.881291
Nfat5	1.08155	5.39934	13.9902	6.34392e-06	0.00049367	4.63789
2610035D17Rik	1.08117	3.99107	10.6192	3.30008e-05	0.000934032	2.99681
Iffo2	1.08076	4.06284	8.74682	0.000102828	0.0016672	1.74687
Dgcr6	1.07968	1.70312	4.15026	0.00559085	0.0197743	-2.12529
Snx33	1.07898	4.30846	9.98872	4.73567e-05	0.0010876	2.55966
Phactr2	1.0776	4.34875	9.1492	7.91822e-05	0.00145576	1.98842
Rhob	1.07692	2.95433	6.26184	0.000677133	0.00501496	-0.109038
Pou2f2	1.0764	5.37974	8.24766	0.000144332	0.0020324	1.18678
Slc25a29	1.07263	2.36334	6.56254	0.000523519	0.00425266	0.280232
Ss18l1	1.07221	0.878928	4.43363	0.00406671	0.0159251	-1.64335
Klhl24	1.07208	5.83862	12.2424	1.41499e-05	0.000655987	3.7404
4930481A15Rik	1.07089	1.98312	6.74659	0.000449254	0.00385544	0.499937
Cacna2d4	1.07042	1.78657	3.67425	0.00980708	0.0293576	-2.74179
Gm15987	1.06978	0.587045	4.48427	0.00384663	0.0153816	-1.54576
Gprasp1	1.0651	4.67146	8.82654	9.75596e-05	0.00162122	1.7083
Sesn1	1.06359	4.07856	7.17772	0.000317925	0.00313947	0.495957
A930002I21Rik	1.06118	2.07444	4.41565	0.00414819	0.0161591	-1.88654
Rnf24	1.06044	1.03521	4.71636	0.00299498	0.0130384	-1.34898
2010001A14Rik	1.05988	0.897931	4.10666	0.00587771	0.0204705	-2.02852
Zfp316	1.0576	2.83184	7.08086	0.000343095	0.00328279	0.65166
Creld1	1.05227	1.89976	4.79065	0.00276891	0.0124378	-1.41669
Igflr1	1.05153	2.72341	5.20363	0.00181455	0.00949041	-1.13529
Cep85l	1.04841	2.696	8.00173	0.000171688	0.00224147	1.41515
Tmem86a	1.04757	0.973726	4.95636	0.00233057	0.0111219	-1.08088
Zfp831	1.04732	5.46188	8.52546	0.00011926	0.0018254	1.39193
Dock7	1.04639	1.30682	4.53546	0.00363764	0.0148602	-1.59625
Bmpr2	1.04552	1.76134	5.31181	0.00163044	0.00878799	-0.827097
Mtss1	1.04342	3.04201	4.58599	0.00344378	0.0142625	-1.91068
Ccpg1os	1.0433	1.26657	5.50883	0.00134692	0.00780692	-0.551755
Sec14l2	1.04255	0.680089	4.08961	0.00599428	0.020768	-2.01472
Tspan32	1.04193	5.45825	7.18141	0.000317008	0.003133	0.29577
Arhgap39	1.04009	2.86051	7.59577	0.000230968	0.00264171	1.07246
Gemin8	1.03818	3.41439	7.60817	0.000228841	0.00263432	0.982812
9930014A18Rik	1.03762	1.37492	4.46193	0.00394203	0.0156042	-1.69254
Tgif1	1.03743	4.70397	12.6226	1.17806e-05	0.000630997	4.02332
Tnfrsf13b	1.03204	4.40249	8.88124	9.41243e-05	0.00159057	1.78802
Neurl3	1.03077	5.26178	12.4003	1.31049e-05	0.000649722	3.85664
P2rx4	1.02972	2.67654	7.2358	0.000303846	0.00306606	0.808579
Galm	1.02395	4.60885	10.8755	2.86525e-05	0.000868113	3.06704
A930024E05Rik	1.02382	1.35466	5.16922	0.00187794	0.0097082	-0.910477
Sesn3	1.02367	5.81741	10.2477	4.07295e-05	0.00103076	2.5693
Zscan2	1.02228	3.24247	6.18843	0.000722061	0.00524095	-0.242278
Prrt1	1.02154	2.70957	5.03732	0.0021453	0.0105792	-1.3157
1110032A03Rik	1.01974	2.57975	6.02458	0.000835161	0.00575883	-0.263396
Mpp5	1.01769	3.12674	8.3997	0.000129932	0.00191278	1.64661
Pik3ip1	1.01744	4.93612	6.4665	0.000567782	0.00448551	-0.298929
Sgsh	1.01615	5.96677	12.1971	1.44675e-05	0.000656261	3.71082
Tmem147os	1.01513	1.35078	5.39	0.00151053	0.00839432	-0.682761
Tent5c	1.01472	7.07835	10.3177	3.91259e-05	0.00101609	2.62697
Cd101	1.01403	4.41284	11.3253	2.25221e-05	0.000784133	3.35416
Zfp518b	1.01334	1.78996	5.84038	0.0009871	0.00636733	-0.301379
Chrnb1	1.01323	1.04523	3.77328	0.00870001	0.0270002	-2.46455
Rgs1	1.01165	5.0864	8.15224	0.000154305	0.00211825	1.14034
Sdhaf1	1.00859	4.34388	9.54427	6.18581e-05	0.00124526	2.25919
Pecr	1.00859	1.45541	4.90853	0.00244849	0.0114552	-1.20536
Fmo5	1.00639	2.90979	6.64163	0.000490007	0.00407261	0.249594
Ift88	1.00574	1.07619	4.19309	0.00532414	0.0191108	-1.9563
Scmh1	1.0034	1.67763	4.34632	0.00448003	0.0169563	-1.88708
Dynlt3	1.00322	5.09423	9.92118	4.92846e-05	0.00110182	2.41093
Tbc1d19	1.00138	1.44834	4.73522	0.00293568	0.0128783	-1.39554
Slc44a1	1.00117	3.53766	8.55047	0.000117259	0.00180833	1.68814
Tulp3	1.00029	0.885778	4.3755	0.00433689	0.0165774	-1.71226
Plxnb1	1.00012	0.97472	4.42749	0.00409433	0.0160025	-1.66617
Tcea2	0.999787	1.30423	3.83904	0.00804165	0.0255561	-2.43131
Gdpd5	0.999519	3.6095	9.51128	6.31249e-05	0.0012589	2.34809
Dlg3	0.999063	3.57649	9.13121	8.00953e-05	0.00146715	2.09559
Cbarp	0.998684	3.34793	7.84699	0.000191945	0.00238155	1.18551
1810041H14Rik	0.996793	2.62855	5.16641	0.00188324	0.00972669	-1.15681
Ighj1	0.99647	1.19539	3.41632	0.013492	0.0370428	-2.95309
Gm5455	0.995635	0.999792	4.16423	0.00550226	0.0195719	-1.97795
Rgs10	0.993092	4.75766	5.0118	0.00220184	0.0107673	-1.78751
Vsig10	0.992322	1.95692	6.12706	0.000762248	0.00544372	-0.0548395
Pitpnm2	0.991888	5.42658	6.32366	0.000641751	0.00487324	-0.495412
Timp2	0.990323	4.29027	6.17815	0.000728624	0.00527112	-0.468975
Inpp4b	0.989745	7.35908	9.39156	6.79784e-05	0.00132189	2.02772
AC149090.1	0.989127	5.48506	7.75595	0.000205141	0.00248614	0.780214
Pxmp2	0.988695	2.24703	5.13689	0.00193982	0.00992071	-1.10739
Coq8a	0.988287	3.98248	6.62477	0.000496941	0.00411477	0.016112
H2-Oa	0.986851	4.15672	8.55391	0.000116987	0.00180645	1.58632
Bnip3	0.986359	1.02768	4.72429	0.00296989	0.0129762	-1.34051
Gm20400	0.985052	3.03592	5.62359	0.00120775	0.00725361	-0.762479
Smim3	0.982537	4.10965	10.6099	3.31723e-05	0.000934032	2.97289
Map4k5	0.982159	1.56013	5.30098	0.0016479	0.00884234	-0.806024
Lipo3	0.981188	2.43021	5.30099	0.00164787	0.00884234	-0.969653
Espn	0.980186	0.760198	3.70184	0.00948372	0.0286995	-2.50315
Decr1	0.979126	4.863	8.62103	0.00011182	0.00176297	1.52648
Zfp667	0.978638	2.19557	4.60562	0.00337161	0.0140656	-1.69235
Gpr174	0.977101	7.08363	14.3794	5.375e-06	0.000470751	4.80637
Id3	0.974459	6.35588	5.335	0.00159379	0.00868042	-1.55509
Cry2	0.971954	2.66277	7.08833	0.000341077	0.00327574	0.685051
Zc3h12d	0.971233	7.05237	11.7889	1.77319e-05	0.000717243	3.50125
Inafm1	0.970133	1.7048	5.77012	0.00105316	0.00662255	-0.357502
Sft2d2	0.96979	7.2084	11.7744	1.78623e-05	0.000719167	3.50071
Cyp4f13	0.969763	3.15596	6.64127	0.000490153	0.00407261	0.198663
Mxd4	0.967818	6.06571	14.5201	5.06777e-06	0.000470751	4.8547
Eps8l1	0.967801	3.13106	4.39311	0.004253	0.0164167	-2.16646
Fbxw9	0.967291	1.14098	3.86534	0.00779385	0.0250296	-2.36803
Zfp783	0.96679	2.26886	4.39327	0.0042522	0.0164167	-1.96034
Acad11	0.962584	3.42173	7.37544	0.000272826	0.00288403	0.786299
Msl3l2	0.961176	3.44602	7.3791	0.000272063	0.00288103	0.784787
Zfp882	0.960721	1.64205	4.69535	0.00306267	0.0132322	-1.47639
Fbxo32	0.960257	4.8417	11.422	2.14098e-05	0.00077372	3.35639
Dlg4	0.959556	1.03052	3.45528	0.0128491	0.0357936	-2.86938
Arrb1	0.959002	4.39578	7.53272	0.000242144	0.00270341	0.737914
Zfp442	0.954899	1.24877	4.88511	0.00250867	0.0116572	-1.19854
Bcl2l11	0.954603	5.51761	7.31557	0.000285659	0.00296076	0.404669
Crebl2	0.954388	3.8678	8.60335	0.000113156	0.0017709	1.67011
Ankrd46	0.954376	5.48583	12.1868	1.4541e-05	0.000656261	3.72474
Ttc30b	0.953963	1.09043	3.91994	0.00730617	0.023918	-2.29148
Zbtb4	0.950389	5.96816	11.2128	2.38989e-05	0.000803189	3.15479
Art2a	0.948822	3.03148	6.92455	0.000388686	0.00354598	0.475314
Map2	0.948167	3.77241	9.35306	6.963e-05	0.00134312	2.21555
Ccdc141	0.947954	1.76009	4.21881	0.00517084	0.0187715	-2.05775
Ctla2a	0.945932	8.63388	7.7757	0.000202193	0.00246786	0.907248
Shf	0.945847	1.06374	3.55432	0.0113608	0.0327377	-2.74814
Il10ra	0.945079	8.20165	11.9316	1.6502e-05	0.000698249	3.64524
Mccc2	0.94322	2.95238	5.55853	0.00128453	0.00757934	-0.813219
Rtl8c	0.942094	2.82214	6.09054	0.000787361	0.00554911	-0.251185
Ddit3	0.941533	3.55425	6.21159	0.000707529	0.00517303	-0.29007
Prmt2	0.94153	3.26398	7.93931	0.000179548	0.00230645	1.2714
Wipf3	0.94065	3.10441	5.67679	0.00114882	0.00702883	-0.7248
Zmat1	0.940614	2.84403	6.89639	0.000397617	0.00356994	0.486313
Pold4	0.940496	4.76452	8.91477	9.20873e-05	0.00158952	1.75456
Aff3	0.940409	5.47259	5.76255	0.00106057	0.00665172	-1.065
Maged2	0.938826	2.16346	5.7222	0.0011011	0.00684154	-0.483426
Jmy	0.938811	4.00417	7.0027	0.00036508	0.00341086	0.352302
Angptl2	0.937841	1.54877	4.63369	0.00327134	0.0138008	-1.52942
Gm14519	0.936706	5.19288	7.33997	0.000280348	0.00293311	0.456415
Gnb5	0.93598	1.38951	5.00515	0.00221684	0.0107901	-1.09153
Ick	0.935128	2.81989	6.30848	0.000650241	0.00491284	-0.0431695
Cand2	0.932128	3.92489	9.76062	5.4242e-05	0.00115185	2.4638
Nlgn2	0.9316	2.20396	5.25802	0.0017192	0.00914317	-0.970005
Ryr3	0.930162	1.2139	4.42282	0.00411549	0.0160578	-1.71196
Capn3	0.929741	2.80141	6.84716	0.000413798	0.00365689	0.450697
Kctd1	0.929454	2.7502	6.96468	0.000376354	0.00346812	0.562215
Adgrd1	0.927716	2.17978	4.84695	0.00261032	0.0119446	-1.41476
Tnf	0.92725	2.53956	5.72533	0.00109789	0.00682816	-0.554635
Gm15326	0.926706	1.19964	4.20288	0.0052652	0.0190162	-1.96835
Pkp4	0.926236	5.62439	12.0942	1.52196e-05	0.000668883	3.66599
Gldc	0.925656	3.61998	4.17365	0.00544339	0.0194317	-2.55723
Dtx4	0.924423	2.691	5.13571	0.00194211	0.00992773	-1.2071
Gzf1	0.924405	4.55903	8.1222	0.000157606	0.00213668	1.18734
Mrps6	0.923962	5.04904	5.92326	0.000915152	0.00609661	-0.852952
Frmd6	0.922763	3.42541	5.89157	0.000941933	0.00617631	-0.579179
Gm15133	0.922759	1.21683	3.45773	0.0128097	0.0357088	-2.9044
Ighm	0.922566	7.94835	7.46161	0.000255499	0.0027868	0.590847
Slc39a8	0.922044	0.806408	3.23209	0.0170493	0.0440192	-3.11985
Mfhas1	0.921898	4.95807	6.85619	0.000410775	0.00363994	0.056543
Ninj1	0.919334	2.96958	7.09292	0.000339841	0.0032724	0.632292
Hectd2	0.919311	1.03149	3.24198	0.0168344	0.0435957	-3.15149
Cd68	0.919034	5.13221	9.31916	7.11219e-05	0.00135879	1.99612
Cd320	0.917907	2.83435	4.0658	0.00616152	0.0212309	-2.49908
Zfp867	0.917893	1.58517	4.33752	0.00452425	0.0170597	-1.8807
Kcnq1ot1	0.915967	2.12889	4.82618	0.0026676	0.0121303	-1.42772
Itm2c	0.912919	8.00134	7.21923	0.000307788	0.00308258	0.386731
Nbeal1	0.911784	3.09474	7.68467	0.000216202	0.00257341	1.0993
Rangrf	0.911085	2.2641	4.31481	0.00464063	0.0173561	-2.05466
Smox	0.91024	2.23444	5.34306	0.00158128	0.00864335	-0.887138
Smyd5	0.909581	4.55131	10.9783	2.70966e-05	0.000853455	3.13222
Fktn	0.909039	2.10089	5.31884	0.00161924	0.00875221	-0.885903
Gm16077	0.908003	2.60522	4.65136	0.00320994	0.0136208	-1.73571
Tgif2	0.907906	3.74981	7.11368	0.000334321	0.00323743	0.497289
Armc9	0.907815	2.10721	3.11022	0.0199585	0.0493329	-3.57806
Tcn2	0.906366	4.04012	10.1884	4.21454e-05	0.00103534	2.72076
Gm11998	0.905542	0.684212	3.90614	0.00742617	0.0242249	-2.23903
Creb3l2	0.90442	3.42398	7.24284	0.000302189	0.0030563	0.672096
Axl	0.904062	4.74936	11.3355	2.24011e-05	0.000784133	3.31574
Tgif2-ps2	0.903834	0.969774	3.65236	0.0100722	0.0299381	-2.60513
Ssbp2	0.902607	3.54093	5.79154	0.0010325	0.00654982	-0.706413
Slamf6	0.902459	8.74102	6.3452	0.000629925	0.00480473	-0.352939
Dnajb5	0.900795	3.03469	7.06724	0.000346817	0.00328824	0.596975
Eml5	0.900332	1.4998	3.62151	0.0104595	0.0307839	-2.7517
Tespa1	0.89987	5.02034	6.27576	0.000668971	0.0049925	-0.498953
Tnfsf14	0.899285	5.13158	5.3296	0.00160224	0.00868671	-1.49146
Gm28809	0.898702	1.80502	4.11099	0.00584847	0.0203864	-2.20008
Alkbh2	0.896844	2.32403	5.50748	0.00134866	0.00780948	-0.734256
Dglucy	0.895708	3.74812	4.43985	0.00403893	0.0158488	-2.26043
Btg1	0.89396	9.40508	8.12389	0.000157418	0.00213655	1.23791
Slc49a4	0.893795	2.48671	5.09636	0.00202064	0.010186	-1.206
Hexdc	0.893515	0.830972	3.22846	0.017129	0.0441207	-3.13007
Sat1	0.892252	6.46713	11.5011	2.05477e-05	0.000762338	3.31884
D630039A03Rik	0.891715	2.99878	5.70857	0.00111518	0.00689687	-0.671085
Ccdc157	0.891508	1.14068	3.73758	0.0090824	0.027827	-2.52965
A630001G21Rik	0.890986	4.15842	10.3595	3.82019e-05	0.00100514	2.8105
Tbc1d32	0.890483	1.84834	5.43429	0.00144705	0.00817218	-0.718884
Katnal1	0.890352	1.8681	5.4422	0.00143604	0.0081246	-0.714388
Gm21994	0.889009	1.54567	4.98763	0.00225694	0.0109057	-1.13736
Pex11a	0.888697	2.3241	4.9292	0.00239674	0.0112844	-1.35567
Jazf1	0.888087	2.85943	3.76083	0.00883132	0.0273088	-2.89823
Prss2	0.886566	1.53521	4.0358	0.00637956	0.0217661	-2.23621
Etv5	0.886303	1.71155	3.18939	0.0180125	0.0457384	-3.37442
Zfp827	0.884659	4.20017	7.73094	0.000208946	0.00251448	0.933828
Tmlhe	0.883985	2.52218	5.5542	0.00128983	0.00759342	-0.72702
Abcg1	0.883844	6.5234	9.64911	5.80235e-05	0.00120444	2.1648
Dmac2l	0.883472	0.952462	4.21952	0.00516665	0.0187619	-1.90677
Nek4	0.882725	0.93513	4.24229	0.00503513	0.0184238	-1.87711
Rccd1	0.882532	1.57024	3.4997	0.0121566	0.0344565	-2.92615
Gm12764	0.881997	1.92487	4.60523	0.00337302	0.0140666	-1.63753
Ptprs	0.881408	3.68082	4.75756	0.00286714	0.0127078	-1.86805
Gpam	0.881328	3.18202	7.94785	0.000178449	0.00229972	1.29059
Chic1	0.881199	2.43693	3.17755	0.01829	0.0462571	-3.57113
Metap1d	0.880504	1.66351	4.08276	0.00604186	0.0208966	-2.20503
Sestd1	0.879383	1.13127	3.99463	0.00669296	0.0224936	-2.20824
Mir142hg	0.87784	2.51041	5.86156	0.000968122	0.00629227	-0.414456
Khk	0.877198	2.9028	5.63536	0.00119442	0.00720968	-0.725408
Gm12258	0.876395	0.822792	3.93588	0.0071702	0.0235629	-2.22607
mt-Nd6	0.874328	4.65139	3.54479	0.0114953	0.0330191	-3.59911
Zmym4	0.873584	5.22914	9.9604	4.81542e-05	0.00108916	2.4188
Zmym6	0.872693	2.45048	5.35434	0.00156393	0.00857668	-0.921169
Pcyox1	0.872434	3.89502	9.51024	6.31653e-05	0.0012589	2.30097
Kcnmb4	0.871968	1.81611	4.42446	0.00410804	0.0160391	-1.82588
Zfp94	0.870936	1.40192	3.69117	0.0096074	0.0289331	-2.64185
Asap1	0.870006	7.14333	10.734	3.09653e-05	0.000897394	2.88779
Chd6	0.869786	4.60758	9.04101	8.48604e-05	0.00152418	1.86554
1110051M20Rik	0.868365	3.35232	4.63035	0.00328309	0.0138407	-1.93997
Inafm2	0.868342	3.6904	6.71002	0.000462995	0.00394252	0.147738
Ccr4	0.864238	1.67821	3.16617	0.018561	0.0468142	-3.39759
E130311K13Rik	0.862811	2.97171	5.00899	0.00220817	0.010782	-1.41415
Iqcb1	0.861097	2.41393	5.51319	0.00134132	0.00779679	-0.747585
Acvr1b	0.860878	2.56715	4.26522	0.00490648	0.0180743	-2.18946
Cep83os	0.860839	3.97141	9.35876	6.93823e-05	0.0013405	2.18644
Mapre3	0.860638	2.38878	5.53289	0.0013163	0.0077039	-0.722019
Acad10	0.859028	2.73687	4.99096	0.00224927	0.0108841	-1.38014
Gm12397	0.859006	2.29861	6.06516	0.000805373	0.00562338	-0.175509
Aldh1b1	0.858952	2.84867	4.21518	0.00519219	0.0188262	-2.31911
Hddc3	0.858908	0.699104	3.51543	0.0119213	0.0339557	-2.73171
Nt5e	0.8582	5.17804	5.0116	0.00220229	0.0107673	-1.8543
Arhgap5	0.857966	3.44288	4.65351	0.00320257	0.0135967	-1.93481
Rpp40	0.857195	2.37891	5.63155	0.00119872	0.00722725	-0.619108
Gm6473	0.857019	1.41326	4.34509	0.00448621	0.0169659	-1.84001
Zfp551	0.856968	1.49263	3.70539	0.00944306	0.0286178	-2.64314
Trpt1	0.856281	1.1858	4.41039	0.0041724	0.0162264	-1.72293
Tnfrsf26	0.85616	5.03832	7.33115	0.000282254	0.00293755	0.46424
4632427E13Rik	0.854343	0.868259	3.50195	0.0121226	0.0343926	-2.77981
Nubpl	0.85236	2.09618	3.82664	0.0081614	0.025783	-2.62436
Tapt1	0.85215	6.15031	8.92759	9.13221e-05	0.00158383	1.65464
Armcx2	0.850369	4.1016	5.52159	0.00133058	0.00776476	-1.10721
Gm10505	0.848278	0.729553	3.59504	0.0108047	0.0315721	-2.63566
Tcta	0.845603	2.69898	6.47996	0.000561326	0.00444541	0.137365
Trbv16	0.8451	5.66007	5.56702	0.00127421	0.0075496	-1.28846
Zc4h2	0.843492	1.74346	3.3843	0.0140469	0.0382166	-3.11952
Tlr7	0.842325	5.38514	4.51515	0.00371898	0.015045	-2.46182
Inpp5f	0.842249	3.9742	6.83703	0.000417222	0.00367535	0.206705
Cd74	0.841634	5.76487	3.95978	0.00697164	0.0231645	-3.18772
Zscan22	0.841506	3.32402	6.62319	0.000497598	0.00411736	0.142772
Zbtb26	0.840445	1.97972	5.30624	0.00163939	0.00881821	-0.877175
Galc	0.840096	1.15002	4.17483	0.00543607	0.0194171	-1.99452
Prxl2b	0.836406	0.934534	3.72655	0.00920416	0.0281112	-2.50598
Ndnf	0.836254	2.52424	4.74696	0.00289945	0.0127903	-1.60847
Hbp1	0.834905	5.67842	9.73968	5.49298e-05	0.00116439	2.2374
Thada	0.834743	5.86679	10.938	2.76949e-05	0.000859723	2.99176
Tspyl2	0.833783	2.90051	5.77089	0.00105241	0.00662127	-0.588612
Myo3b	0.833602	2.81453	5.0331	0.00215453	0.0106073	-1.35201
Jade2	0.832362	7.31698	9.41453	6.70149e-05	0.00130739	2.03855
Sh3rf1	0.830843	3.13577	5.72066	0.00110267	0.00684322	-0.691312
Mtln	0.826655	3.06506	3.74589	0.00899173	0.0276339	-2.97174
Btla	0.825866	5.66809	7.19244	0.000314287	0.00312412	0.282587
Sh2b3	0.824866	4.92645	6.06876	0.00080279	0.00561625	-0.693153
Mgat5	0.822339	5.07046	6.83324	0.000418511	0.0036813	0.0173578
Vkorc1	0.82228	2.80156	5.64499	0.00118364	0.00716309	-0.695456
Zscan12	0.822068	2.55888	5.68012	0.00114525	0.00701054	-0.607928
Inpp5a	0.821842	1.03155	3.19895	0.0177918	0.0452738	-3.21154
Tmcc1	0.82181	3.24456	6.40146	0.000600183	0.0046518	-0.0472315
9430091E24Rik	0.821307	1.26134	3.81465	0.0082792	0.026065	-2.45759
Prxl2a	0.819874	2.8629	3.65708	0.0100144	0.0298326	-3.03723
Zfp239	0.818774	2.45216	5.77244	0.0010509	0.00661876	-0.492922
Peli1	0.817653	6.93605	8.21476	0.000147685	0.00206517	1.13194
Frmd4a	0.817561	3.80979	7.2857	0.000292318	0.00299527	0.631429
Twsg1	0.817512	6.36451	11.9521	1.63337e-05	0.000694937	3.5706
Vav3	0.81744	3.14137	6.0921	0.00078627	0.00554595	-0.322005
Abcc1	0.816579	5.62736	11.7863	1.77547e-05	0.000717243	3.49334
Il2ra	0.81649	1.31096	4.27241	0.00486691	0.0179727	-1.90774
Slc41a1	0.816111	4.92537	9.73275	5.51596e-05	0.0011672	2.29893
Zfp93	0.815798	1.90759	3.54893	0.0114366	0.0328977	-2.94103
Lrrk2	0.815215	1.68285	3.77959	0.00863439	0.0268691	-2.59093
Tcf7	0.814885	9.5658	6.21805	0.000703537	0.00516271	-0.416817
Relb	0.810407	5.56058	7.40418	0.000266902	0.00285155	0.47303
Tmem216	0.809601	1.42871	3.32683	0.0151067	0.0403136	-3.12541
Haghl	0.809175	3.8265	7.29139	0.000291037	0.00298961	0.632939
Tesk1	0.808468	5.04371	8.22347	0.000146788	0.00205743	1.19386
Pisd-ps1	0.807579	3.13486	5.94526	0.000897067	0.0060285	-0.465351
Slc5a6	0.807335	2.70312	5.88155	0.00095058	0.00620515	-0.436305
Parp3	0.807318	4.97362	9.37913	6.85066e-05	0.00133	2.05222
Mbtd1	0.806755	4.69986	9.33798	7.0289e-05	0.00135149	2.05919
Etv6	0.806665	6.25081	9.96789	4.79418e-05	0.00108916	2.37416
Gm13166	0.805661	0.679896	3.37487	0.0142151	0.0385429	-2.9107
5330417C22Rik	0.804722	0.947212	3.86166	0.00782807	0.0251059	-2.34021
Pibf1	0.801222	2.65265	5.15428	0.00190626	0.00980336	-1.18277
Cers6	0.800336	4.69085	9.60205	5.97097e-05	0.0012198	2.24099
Selenop	0.800311	4.62873	5.00708	0.00221248	0.010782	-1.7782
Gm17251	0.800098	1.53474	3.64312	0.0101864	0.0301845	-2.73353
Tmem106c	0.799899	3.59235	8.16974	0.000152418	0.00210965	1.38716
Top1mt	0.79898	2.68812	5.45348	0.00142049	0.00806201	-0.87048
Sec14l1	0.798566	6.20152	11.31	2.27035e-05	0.000784133	3.20579
Tlcd2	0.798298	2.28282	4.27596	0.00484748	0.0179175	-2.10978
Slc39a4	0.797313	4.68927	6.43051	0.000585459	0.00456422	-0.303781
Abhd17c	0.797282	4.73188	8.37797	0.000131885	0.00192451	1.35482
Purg	0.796181	1.18077	3.72153	0.00926027	0.0282063	-2.55985
Tspan6	0.796041	1.71956	4.33018	0.0045615	0.0171671	-1.91959
Cd28	0.795814	8.53798	8.15713	0.000153775	0.00211825	1.2053
Ivd	0.795551	4.50358	5.55541	0.00128836	0.00759219	-1.15237
Gm26510	0.79442	2.60363	4.99673	0.00223602	0.0108503	-1.34558
Snx30	0.79403	4.1962	9.41779	6.68795e-05	0.00130739	2.19008
Agl	0.792717	3.76192	7.80104	0.00019848	0.00243992	1.06651
Eif4a2	0.792617	7.04939	7.92009	0.000182053	0.00232122	0.902841
Hsd17b11	0.791764	4.42828	5.51212	0.0013427	0.00779679	-1.18433
Dusp2	0.789908	6.40081	10.611	3.31514e-05	0.000934032	2.78573
Map7	0.789634	4.16987	5.1959	0.00182859	0.00954477	-1.47669
Vmac	0.789225	3.9241	6.67318	0.00047733	0.00400699	0.0655427
Rnf170-ps	0.789221	1.45934	4.12857	0.00573154	0.0200956	-2.10964
Slc39a14	0.786981	4.49961	5.94236	0.000899427	0.00603204	-0.750798
Mfsd6	0.78687	5.48793	8.46814	0.000123994	0.00186042	1.33779
Gm21974	0.786037	2.28409	4.45988	0.00395092	0.0156168	-1.88956
Macrod1	0.785435	2.09113	4.96085	0.00231983	0.011089	-1.27308
Wdr34	0.785154	1.19369	3.24223	0.0168288	0.0435907	-3.18802
5430405H02Rik	0.784942	1.63764	4.01856	0.0065088	0.0220538	-2.28135
Rnf128	0.784877	2.15715	4.48375	0.00384884	0.0153816	-1.83232
Rtl6	0.78279	3.74776	6.61551	0.000500794	0.00413796	0.0470297
Hyal2	0.782647	2.99848	5.89895	0.000935613	0.00615336	-0.482723
Pkd1	0.782402	5.49644	6.90995	0.000393288	0.00356317	0.0414068
Zrsr1	0.781829	2.8514	3.43086	0.0132481	0.0365866	-3.33888
Enpp5	0.780247	3.34638	6.91519	0.000391628	0.00355697	0.398954
Pfkfb2	0.779914	1.19725	3.30687	0.0154949	0.0410846	-3.10309
Siah2	0.779441	4.47329	8.08011	0.000162369	0.00217422	1.16359
3110082I17Rik	0.779379	2.2494	4.74844	0.00289492	0.0127864	-1.54603
Map3k12	0.778712	2.34218	5.55943	0.00128343	0.00757808	-0.687569
Zc3h6	0.778383	4.36006	8.5761	0.000115249	0.0017842	1.5627
Zswim7	0.777784	1.66987	3.43296	0.0132132	0.0365365	-3.03944
Abi2	0.777633	4.34046	8.78048	0.000100565	0.0016416	1.71688
Gm14296	0.776678	2.49478	5.41111	0.00147989	0.00826392	-0.87366
Hgsnat	0.776363	6.89579	7.47086	0.000253714	0.00277743	0.521634
Rab11fip5	0.77596	1.22731	3.17	0.0184692	0.0466359	-3.2924
Bend4	0.775355	4.64805	7.21574	0.000308626	0.00308575	0.4183
Arhgef4	0.775046	3.47549	4.22771	0.00511893	0.0186508	-2.46127
Mvb12b	0.774562	3.13306	4.75427	0.00287714	0.0127239	-1.74657
Gm5946	0.773321	2.24147	3.70933	0.00939803	0.0285173	-2.81357
Bmi1	0.772226	6.04832	9.58574	6.03076e-05	0.00122732	2.11908
Zfp759	0.771541	2.35502	5.03612	0.00214792	0.0105878	-1.24733
Oxld1	0.770317	1.82593	3.62868	0.0103679	0.0305712	-2.81853
B4galt4	0.769804	1.73096	4.34174	0.004503	0.0170057	-1.90863
Cdyl2	0.76809	3.74831	5.6474	0.00118097	0.00716229	-0.9043
Vav2	0.767734	3.6861	5.25256	0.00172852	0.00917238	-1.31281
Pcca	0.766746	4.00201	4.75452	0.00287637	0.0127239	-1.94489
Nsg2	0.765994	7.36097	4.99425	0.0022417	0.0108714	-1.89254
Fgfr1op	0.765012	4.10161	5.37164	0.00153777	0.00851023	-1.27093
Smurf2	0.763773	5.54105	10.1905	4.20942e-05	0.00103534	2.54041
Eid2	0.763084	2.31574	4.66942	0.00314853	0.0134408	-1.65223
Itgb5	0.762426	0.691329	3.20515	0.0176504	0.0450381	-3.13678
Pja2	0.762182	5.23348	7.33096	0.000282297	0.00293755	0.438013
Immp2l	0.761993	2.13821	3.59334	0.0108274	0.0315998	-2.9398
Gm10355	0.761007	1.0135	3.21925	0.017333	0.0445028	-3.1816
Dtx3	0.760637	4.41501	7.66305	0.000219691	0.0026046	0.836461
Cyp4f16	0.759941	1.74062	3.16325	0.0186313	0.0469519	-3.41923
Idua	0.759587	4.25971	8.14794	0.000154772	0.00212183	1.2526
Nfia	0.758995	2.39787	4.90287	0.00246288	0.0115114	-1.40542
Traf1	0.758981	7.22719	6.61748	0.000499975	0.00413418	-0.220992
Zc3h12a	0.758928	3.61934	7.56456	0.000236425	0.00266787	0.899568
Mthfr	0.756564	2.63108	5.41393	0.00147585	0.00825134	-0.9011
Gm11839	0.756433	1.44524	3.9396	0.00713892	0.0234794	-2.33953
Card6	0.755921	5.50977	6.30157	0.000654146	0.00492953	-0.531971
Gm4285	0.75542	1.20094	3.53631	0.0116167	0.033288	-2.80244
Kiz	0.755103	3.55809	6.7654	0.000442366	0.0038156	0.221625
Hdac4	0.755035	4.63271	6.92373	0.000388941	0.00354598	0.161559
Rpl21-ps4	0.754287	0.761108	3.46508	0.0126926	0.0354917	-2.80948
Mir5107	0.754238	1.95738	3.13154	0.0194131	0.0484036	-3.51635
Zfp267	0.754215	2.85512	6.23398	0.000693797	0.00511942	-0.12681
Fam214a	0.75413	4.14569	6.21703	0.000704168	0.00516418	-0.411114
Ppp1r16a	0.753781	3.83026	6.94128	0.000383488	0.00350997	0.325589
Acpp	0.753325	3.63441	7.82879	0.000194503	0.00240335	1.11115
Ocrl	0.753269	2.54204	4.92923	0.00239666	0.0112844	-1.40876
Phlda1	0.752973	1.76902	4.08877	0.00600014	0.0207822	-2.22321
Gtpbp8	0.752295	3.57579	6.7856	0.000435105	0.00378501	0.236199
Cd9	0.751895	6.28096	6.2749	0.000669473	0.0049925	-0.585982
Fam168a	0.750149	5.2749	10.2992	3.95407e-05	0.00102244	2.62984
Wls	0.750085	4.16273	4.16264	0.00551224	0.0195978	-2.6984
Tmem35b	0.749433	2.84269	5.95991	0.00088525	0.00598163	-0.390128
A730017L22Rik	0.749129	2.45603	4.67209	0.00313957	0.0134328	-1.6821
Cdip1	0.74901	3.1044	5.25507	0.00172423	0.00916178	-1.17806
Slc12a2	0.748166	4.25257	7.15267	0.000324226	0.00318857	0.432018
Tom1l2	0.747587	2.53503	5.26252	0.00171158	0.0091107	-1.04146
Aldh5a1	0.747548	1.86277	4.13787	0.00567074	0.0199619	-2.18391
Wdr13	0.747044	3.16792	6.8181	0.000423702	0.00371612	0.347651
Dnal4	0.746647	2.56761	4.86431	0.00256351	0.0118224	-1.48759
Xpc	0.746248	4.28622	7.65866	0.000220408	0.00260741	0.855081
Fam8a1	0.744822	4.30506	8.79314	9.97282e-05	0.0016416	1.73103
Mfsd4b4	0.74476	2.78585	4.94959	0.00234687	0.0111604	-1.44213
St3gal2	0.744371	3.29042	6.95772	0.000378461	0.00347952	0.446605
Tmco3	0.743866	3.6569	6.91049	0.000393115	0.00356317	0.331791
Nrip1	0.743696	5.80714	6.44581	0.00057787	0.00451437	-0.411564
Foxp1	0.742553	5.92575	6.38041	0.00061112	0.00469713	-0.478971
Znrf1	0.742344	4.52202	6.46629	0.000567885	0.00448551	-0.242798
Dusp1	0.741761	2.98329	6.11552	0.000770082	0.00546713	-0.268016
Sgsm2	0.741718	2.43916	4.70542	0.00303	0.0131432	-1.63969
Zkscan8	0.740158	3.94854	5.08891	0.00203592	0.0102333	-1.55151
Jrk	0.739832	2.38243	5.07882	0.00205679	0.0103037	-1.20698
Krba1	0.739643	2.39463	4.987	0.00225842	0.0109057	-1.31119
Zfp420	0.739108	1.29259	3.69922	0.00951395	0.0287582	-2.61172
Zkscan7	0.738636	2.32845	4.73794	0.00292726	0.012849	-1.57706
Frat2	0.737402	2.99444	4.00972	0.00657619	0.0222319	-2.61827
Fam210b	0.736874	4.05121	7.7885	0.000200308	0.00245108	1.00299
Epcam	0.736248	2.53731	4.0331	0.00639965	0.0218134	-2.47437
Nek7	0.73461	8.11514	9.53607	6.21705e-05	0.00124562	2.17963
Hs1bp3	0.734294	3.33906	6.48556	0.000558669	0.00442728	0.00898323
Eea1	0.733267	5.15139	7.76991	0.000203052	0.00247431	0.815388
Ppfibp1	0.73326	3.74205	6.8675	0.000407022	0.00362456	0.276054
Blcap	0.733179	3.27663	4.90865	0.00244819	0.0114552	-1.60439
Cdk10	0.733173	3.09893	6.21548	0.000705122	0.00516592	-0.196086
Mir546	0.732577	2.453	4.97871	0.00227767	0.0109617	-1.33348
Mccc1	0.73226	3.26817	5.19443	0.00183127	0.00955284	-1.28279
Cnnm3	0.73158	4.34702	7.08719	0.000341384	0.00327574	0.356553
Gm21969	0.73157	3.94489	4.35914	0.00441651	0.0167794	-2.40773
Usp53	0.731197	3.0077	5.13173	0.0019499	0.00993762	-1.29169
Ccdc28a	0.73012	3.42782	5.99808	0.000855282	0.00585955	-0.479297
Prkca	0.729925	6.30317	9.77367	5.38182e-05	0.00115137	2.24413
Eomes	0.729767	8.62407	8.83649	9.69244e-05	0.00161569	1.72479
Gm5644	0.729525	4.41288	5.41691	0.0014716	0.00824674	-1.28565
Trim13	0.729114	1.78899	3.72726	0.00919635	0.0281044	-2.68335
Gm27694	0.729083	1.76151	3.20793	0.0175872	0.044915	-3.36426
1810062O18Rik	0.727764	0.920112	3.5065	0.0120542	0.0342494	-2.78616
Gpr18	0.725747	6.90562	5.85595	0.000973104	0.00630757	-0.989152
Zfp839	0.725585	2.52831	5.49183	0.00136906	0.00788192	-0.797987
1110038B12Rik	0.725571	3.7922	3.4663	0.0126733	0.0354536	-3.5277
Orai1	0.725209	5.38758	5.84862	0.000979661	0.00633979	-0.975392
Bcl2l2	0.72468	2.29708	3.94851	0.00706453	0.0233475	-2.52185
Spint2	0.724592	6.01927	9.07116	8.32322e-05	0.00150078	1.75829
Oaz2-ps	0.723137	0.7331	3.14492	0.019079	0.0478489	-3.22567
Adat1	0.722916	1.45615	3.94089	0.0071281	0.0234566	-2.34086
Gm14038	0.722883	1.82948	4.40677	0.00418911	0.0162604	-1.85321
Dbp	0.722651	2.97832	3.82939	0.00813471	0.0257385	-2.84547
Gm19246	0.722407	3.86068	3.83546	0.00807596	0.0255931	-3.05236
Zfp708	0.722301	1.50537	3.78854	0.00854213	0.0267106	-2.54268
Sfi1	0.722095	3.12752	5.24564	0.00174039	0.00921501	-1.19469
Ergic1	0.722095	5.42859	10.0485	4.57235e-05	0.00106902	2.45499
Fbxl12	0.721857	3.8655	4.95251	0.00233981	0.0111401	-1.68847
Sccpdh	0.720449	0.887401	3.38953	0.0139547	0.0380519	-2.93228
Tsc22d1	0.720173	3.6331	4.52733	0.00366995	0.0149307	-2.13451
Mlh3	0.719977	3.48332	6.38287	0.000609829	0.00469595	-0.118128
Gm11841	0.719464	2.23607	4.70385	0.00303508	0.0131507	-1.59573
Synj2	0.717967	4.65379	6.2917	0.000659772	0.00495676	-0.434288
Evl	0.715687	7.08268	7.78743	0.000200464	0.00245108	0.795464
Hic1	0.715442	3.74441	5.68238	0.00114283	0.0069993	-0.868414
Rfx5	0.714558	4.92734	9.00442	8.68855e-05	0.0015453	1.79079
Zmym3	0.713855	4.92059	7.73261	0.00020869	0.00251392	0.813247
Fam199x	0.713853	2.90026	5.58817	0.00124888	0.00743257	-0.779775
Gm9770	0.71285	4.22145	6.01224	0.000844462	0.00580289	-0.629492
Hhat	0.712617	1.2287	3.22678	0.0171659	0.0441873	-3.21772
2610008E11Rik	0.712105	4.10612	7.67968	0.000217002	0.00258036	0.903809
Pptc7	0.71205	6.58697	7.24207	0.000302369	0.0030563	0.311817
Klc2	0.711211	2.93444	5.64702	0.00118138	0.00716229	-0.726392
Pnrc1	0.711122	7.29798	9.23936	7.47828e-05	0.00139976	1.91318
Ttyh3	0.710639	5.03597	3.43999	0.0130972	0.0363475	-3.81158
Itga3	0.710357	2.59985	5.30879	0.00163529	0.00880693	-1.00721
Mipol1	0.709344	2.05775	3.84403	0.00799397	0.025461	-2.59691
Ypel3	0.708837	6.19633	7.60722	0.000229004	0.00263432	0.619795
Zfp799	0.708073	2.80747	4.4042	0.00420108	0.0163016	-2.08417
Tnks1bp1	0.706984	4.70168	7.81874	0.000195934	0.00241853	0.915311
Rab37	0.706816	6.35832	6.70474	0.000465019	0.00395134	-0.176559
Ttc3	0.705836	5.60048	8.95088	8.99499e-05	0.00156941	1.6873
Ttbk1	0.705117	2.24139	4.1438	0.00563232	0.019858	-2.26474
Il4ra	0.704591	6.04272	9.53666	6.21477e-05	0.00124562	2.08438
Fbxl20	0.703144	4.8985	6.13394	0.000757615	0.00542355	-0.628278
Bmyc	0.702851	2.88908	5.36954	0.00154092	0.00852372	-1.0073
Tigit	0.702016	7.08647	8.95667	8.96126e-05	0.00156731	1.69799
Slc26a2	0.701385	6.06194	8.94885	9.00691e-05	0.00156941	1.66863
Dnajc27	0.699938	3.63821	4.35055	0.00445899	0.016914	-2.35029
Dnase1l3	0.699771	1.85687	3.09909	0.0202498	0.0498477	-3.53685
Man1c1	0.699672	3.90709	4.43925	0.00404162	0.0158488	-2.30307
2410022M11Rik	0.697952	2.64606	3.99798	0.00666681	0.0224497	-2.54664
Snx13	0.697861	4.08697	5.84351	0.000984267	0.00635589	-0.773705
Nab2	0.697635	4.4322	7.26997	0.000295899	0.00301887	0.49986
4930581F22Rik	0.697488	1.98076	4.2983	0.0047273	0.017587	-2.01617
Zfp960	0.697108	3.64713	5.46365	0.00140664	0.0079985	-1.07809
Tnfrsf14	0.696967	3.52915	5.61337	0.00121946	0.00730092	-0.894102
Dcxr	0.695818	2.6644	4.32262	0.00460021	0.0172587	-2.14851
Susd6	0.695706	6.76035	8.36564	0.000133009	0.00193311	1.23985
Gpr137	0.695694	2.23045	4.83261	0.00264971	0.0120805	-1.44855
Traj21	0.695339	2.15746	4.02406	0.00646725	0.0219502	-2.39381
Gm11632	0.69477	1.40346	3.60608	0.0106592	0.0312268	-2.75543
Rnf157	0.693217	4.80505	4.73364	0.00294061	0.0128867	-2.1288
5830444B04Rik	0.692837	1.46581	3.85704	0.00787115	0.0251835	-2.44835
Kdm2b	0.692487	5.49621	9.98361	4.74997e-05	0.0010876	2.40707
Prelid2	0.692424	2.72039	3.9019	0.00746344	0.0242803	-2.6882
Gabarapl1	0.691804	4.69677	8.96581	8.90831e-05	0.0015656	1.79367
Zfp512b	0.691637	3.49122	4.22242	0.00514968	0.0187264	-2.47451
Srfbp1	0.691327	3.96937	5.19079	0.00183793	0.00957509	-1.44388
Hlcs	0.690715	5.20921	8.4763	0.000123307	0.00186042	1.36652
Grk5	0.690142	2.05877	4.46762	0.00391749	0.0155314	-1.83173
Usp40	0.689194	2.86292	5.47007	0.00139797	0.00797947	-0.89538
Slc38a7	0.688737	3.27157	5.7859	0.00103789	0.00656559	-0.659669
Armcx3	0.688297	2.51889	4.85761	0.00258146	0.0118759	-1.4859
Tef	0.687907	3.89003	5.93427	0.000906049	0.00606584	-0.641898
Ctdsp2	0.687354	7.08084	6.55342	0.000527548	0.00426805	-0.292104
Pomk	0.686228	3.77914	6.90509	0.000394834	0.00356919	0.301487
Rasgrf2	0.686009	2.03457	3.86404	0.00780593	0.025055	-2.56654
Taz	0.685232	4.24922	6.93435	0.000385633	0.00352386	0.237813
Retsat	0.684348	1.46537	3.85962	0.00784703	0.0251398	-2.44521
Arf3	0.684106	7.53802	7.67605	0.000217585	0.00258474	0.73497
Rab11fip2	0.683733	3.01928	4.77047	0.00282836	0.0125914	-1.70397
Ralgps1	0.683409	2.50896	4.92735	0.00240132	0.011294	-1.40525
Stxbp4	0.683358	1.05418	3.17937	0.0182469	0.0461675	-3.24514
Tcaim	0.683135	2.87315	4.60797	0.00336308	0.014045	-1.85796
Gm12840	0.683046	2.85814	4.46756	0.00391772	0.0155314	-2.02107
Gm14288	0.682899	2.55885	4.64522	0.00323115	0.0136745	-1.73927
Ifi44	0.68202	5.06949	3.22353	0.0172378	0.0443438	-4.11504
Krtcap3	0.681966	1.52929	3.14139	0.0191664	0.0479879	-3.40092
Gxylt1	0.681346	5.44872	8.58872	0.000114274	0.00177368	1.42942
St13	0.68077	7.11046	9.96235	4.8099e-05	0.00108916	2.39376
Cbx7	0.68061	5.38388	4.05121	0.00626653	0.0214972	-3.04547
Gm336	0.680605	4.39356	8.47108	0.000123746	0.00186042	1.4758
Nr1d2	0.680026	3.94162	7.03277	0.000356437	0.00335414	0.383305
Letm2	0.679972	1.79474	3.95052	0.00704786	0.0233141	-2.4023
Satb1	0.679196	6.08955	5.22386	0.00177841	0.00936261	-1.68241
Mmachc	0.67916	2.45036	3.3015	0.0156012	0.0412571	-3.41268
Zfp354c	0.67901	1.5971	3.69484	0.00956465	0.0288406	-2.68325
Lax1	0.677867	7.44098	7.31231	0.000286377	0.00296203	0.41912
4933421O10Rik	0.677052	1.38697	3.6238	0.0104301	0.0307093	-2.72936
Nfkbia	0.676857	7.28656	6.9581	0.000378345	0.00347952	0.0949487
Arap2	0.676257	7.64902	9.34193	7.01157e-05	0.00135032	2.00959
Hexa	0.676042	4.70963	7.98351	0.000173941	0.00225983	1.04613
Tm2d3	0.675652	4.63106	5.47089	0.00139687	0.00797795	-1.26983
Slfn5	0.675391	6.86189	4.04632	0.00630216	0.0215915	-3.07605
Trp53inp1	0.672902	7.18834	7.87656	0.000187871	0.00236682	0.87422
Fcrl1	0.672202	2.60568	3.51105	0.0119862	0.0341026	-3.1707
Abcg2	0.672147	2.61046	5.13138	0.00195058	0.00993762	-1.20254
Gm14325	0.672114	3.28696	5.09183	0.00202991	0.010216	-1.40251
Ly96	0.670113	1.55374	3.60319	0.0106971	0.031311	-2.79246
Afg1l	0.669878	2.25222	4.61929	0.00332235	0.0139406	-1.69827
Zfp579	0.669854	1.86049	3.97035	0.00688578	0.022936	-2.39249
Pcnx	0.669549	4.59636	7.73438	0.000208419	0.00251392	0.862036
Eif4b	0.669319	8.88566	7.36756	0.000274478	0.00289638	0.58578
Trav7-2	0.668853	2.12967	3.77449	0.00868738	0.0269749	-2.70493
Gm36931	0.667793	2.19541	4.14878	0.00560033	0.0197859	-2.24852
Gm14085	0.667275	4.43446	5.31533	0.00162483	0.00877348	-1.40237
Zfp993	0.665567	3.57073	5.00712	0.0022124	0.010782	-1.56283
Snap47	0.665522	4.27217	7.1253	0.000331274	0.00322615	0.402084
Akap8l	0.665057	4.62825	6.5561	0.000526357	0.00426247	-0.178563
Dag1	0.664464	3.34975	6.07263	0.000800024	0.00560343	-0.390754
Mpeg1	0.662455	3.68892	4.08134	0.00605183	0.020907	-2.69886
Wscd2	0.661887	3.68589	4.22968	0.00510749	0.0186204	-2.51225
Ifi27	0.661612	6.41726	7.07361	0.00034507	0.00328583	0.159135
Cyb5r3	0.661599	6.02301	9.94408	4.8621e-05	0.00109447	2.35826
Zfp97	0.66121	4.01179	5.93015	0.000909437	0.00606855	-0.671567
Nsun4	0.660961	3.04805	3.70179	0.00948438	0.0286995	-3.03207
Kifap3	0.660232	2.25974	4.34175	0.00450297	0.0170057	-2.02866
E330009J07Rik	0.659713	4.42223	7.0671	0.000346853	0.00328824	0.323343
Cnnm2	0.659243	1.83378	3.58821	0.0108959	0.031738	-2.87586
mt-Td	0.658349	3.34246	3.21715	0.0173798	0.0445752	-3.7623
Samd3	0.656609	5.65058	5.79589	0.00102836	0.00653859	-1.05266
Plscr3	0.656538	3.7462	6.60219	0.000506401	0.0041596	0.0317446
Stx6	0.656095	6.00509	7.46574	0.0002547	0.00278314	0.501697
5830432E09Rik	0.655613	3.79107	5.4087	0.00148335	0.00827393	-1.16915
Filip1l	0.65394	4.06481	7.45122	0.000257519	0.00279359	0.720107
Smad1	0.651004	2.80557	4.07068	0.00612679	0.0211294	-2.4966
Pfdn5	0.650861	7.98809	4.76783	0.00283624	0.0126109	-2.09932
Zfp780b	0.648733	2.86461	5.13478	0.00194394	0.00992773	-1.2578
Zfp523	0.64818	3.1775	4.12053	0.00578467	0.0202312	-2.527
Slamf7	0.648014	7.73678	8.34727	0.000134703	0.00194953	1.28758
Hps4	0.647972	3.76548	5.3359	0.00159239	0.00868042	-1.2424
Pecam1	0.647786	6.51692	5.416	0.00147289	0.00825011	-1.46972
Ktn1	0.6473	4.0024	5.67045	0.00115567	0.00705275	-0.936538
Hibadh	0.647104	5.21171	8.59804	0.00011356	0.0017709	1.45712
Dse	0.646667	4.70171	8.05639	0.000165127	0.00219158	1.10462
Ptpn11	0.646441	7.94097	7.86242	0.000189806	0.00237466	0.921516
Slc25a36	0.646366	5.52369	8.66744	0.000108402	0.00172723	1.48215
Pcmtd2	0.645933	5.35108	8.2054	0.000148655	0.00207632	1.14212
Izumo4	0.645142	3.38674	5.18882	0.00184153	0.00958553	-1.31894
Foxj2	0.645025	4.70788	8.27395	0.000141716	0.00201181	1.27409
Rps27	0.644533	10.7716	3.95014	0.00705105	0.0233182	-2.88849
Rhoq	0.643857	4.81419	8.54073	0.000118033	0.00181559	1.46253
Smim40	0.642772	1.81601	3.34361	0.0147886	0.0396847	-3.19635
Sh3bp5	0.642356	3.61613	3.83288	0.00810085	0.0256584	-3.00152
Trub1	0.640974	2.44165	4.46021	0.00394947	0.0156168	-1.93051
Qtrt2	0.640965	2.60599	3.44457	0.0130224	0.0361925	-3.26093
Nfil3	0.640397	3.2729	4.75482	0.00287544	0.0127239	-1.78374
Agrn	0.640211	2.61959	4.03672	0.00637276	0.0217526	-2.49344
Cd2ap	0.640146	4.49779	5.79492	0.00102928	0.00654095	-0.9057
Rps27rt	0.639982	8.81967	3.64688	0.0101398	0.030091	-3.42914
2810403D21Rik	0.639898	2.1477	3.64067	0.010217	0.0302303	-2.88352
Gpr55	0.639503	4.16083	7.28163	0.00029324	0.0029994	0.557798
Tbc1d5	0.639264	5.28992	8.41408	0.000128657	0.00190098	1.30946
Ube2q2	0.639097	4.91406	8.52308	0.000119452	0.0018254	1.43549
Pign	0.637835	4.76801	7.61582	0.00022754	0.00263281	0.736217
Dusp6	0.637117	4.57939	8.19902	0.000149319	0.00208076	1.23557
Retreg1	0.636582	5.73286	8.83596	9.69576e-05	0.00161569	1.59461
Ipcef1	0.636322	7.94989	7.98461	0.000173803	0.00225983	1.02074
Trim8	0.636001	6.3303	6.39363	0.000604228	0.00466207	-0.472283
Elk3	0.63541	6.8958	8.44507	0.00012596	0.0018775	1.30581
Mks1	0.633281	2.3781	4.37427	0.00434282	0.0165887	-2.01835
Zfp606	0.633215	2.51738	3.80347	0.00839064	0.026333	-2.76528
Tcf12	0.632138	6.78728	7.53179	0.000242313	0.00270341	0.56637
Fam189b	0.629723	6.73191	5.61937	0.00121256	0.00727417	-1.24523
Per1	0.629685	4.53671	6.89937	0.000396661	0.00356994	0.152424
Ptch1	0.629622	5.79205	7.1073	0.000336005	0.0032485	0.196247
Shisa5	0.629543	10.954	5.25876	0.00171794	0.00914052	-1.31833
Zwint	0.629056	6.3335	7.23838	0.000303239	0.00306251	0.303066
Cirbp	0.628992	6.24471	5.47545	0.00139075	0.00796861	-1.40877
Fam216a	0.628803	3.29721	3.78275	0.00860164	0.0268101	-2.98974
Stk38l	0.6285	3.26721	4.05534	0.00623661	0.0214377	-2.63168
Atg14	0.627693	3.53445	6.12116	0.000766238	0.00545381	-0.383597
Gm13012	0.627543	1.75643	3.14413	0.0190984	0.0478677	-3.45227
Nf1	0.627502	3.51968	4.9979	0.00223335	0.0108456	-1.56276
Zfp318	0.62715	3.59961	6.1695	0.000734191	0.00529695	-0.35006
Baz2b	0.627102	3.51063	3.14276	0.0191324	0.0479211	-3.90825
Stk3	0.627075	2.29673	4.40919	0.00417795	0.0162381	-1.95744
Tmem218	0.626888	1.946	3.87625	0.00769363	0.0248073	-2.53172
B3gnt2	0.626713	7.52244	7.12314	0.000331838	0.00322641	0.259672
Slc39a13	0.626124	2.39029	4.2209	0.00515859	0.0187437	-2.20806
Simc1	0.624593	1.89684	3.94742	0.00707362	0.0233671	-2.43047
AW146154	0.624434	2.74036	4.0776	0.00607798	0.0209732	-2.47241
Ccdc90b	0.624228	2.40198	4.05	0.00627531	0.0215135	-2.42255
5031439G07Rik	0.62419	3.35829	4.41226	0.0041638	0.0161989	-2.21125
Gm28778	0.623922	3.99839	5.49882	0.0013599	0.00784803	-1.11729
Fam174a	0.623327	4.21383	7.18859	0.000315233	0.00312799	0.467194
Rasa1	0.623256	6.35659	8.13604	0.000156074	0.00212708	1.04991
Nenf	0.622621	2.84573	3.91034	0.00738937	0.0241416	-2.71118
Ift57	0.620157	2.54495	3.44239	0.013058	0.0362662	-3.24864
Polr1c	0.620144	5.5376	4.21263	0.00520722	0.0188485	-2.85628
Il16	0.619916	8.15386	6.83179	0.000419003	0.00368293	0.0539893
Zfp949	0.619837	3.34736	5.51365	0.00134072	0.00779679	-0.96072
Ccdc171	0.619499	1.64171	3.26531	0.0163389	0.0426627	-3.26078
Dguok	0.618607	5.32821	6.56155	0.000523953	0.00425331	-0.270447
Invs	0.617487	3.9761	6.86027	0.000409415	0.00363595	0.221385
Gm9776	0.617436	1.49772	3.39003	0.0139459	0.0380452	-3.06085
March9	0.617387	3.2608	5.81597	0.0010095	0.00647355	-0.628944
Dgke	0.617325	4.3796	6.02332	0.000836102	0.00575883	-0.65206
Akr7a5	0.617268	3.6156	4.42184	0.00411994	0.0160647	-2.26019
Pou6f1	0.61677	6.34623	5.52084	0.00133153	0.00776652	-1.35976
Hyi	0.616206	2.82767	4.33087	0.00455797	0.0171646	-2.18104
Nlrx1	0.615305	3.89426	5.85167	0.000976926	0.0063255	-0.728192
Rnf135	0.61481	3.13316	5.0322	0.0021565	0.0106127	-1.43519
Rpl30-ps1	0.614328	5.08596	3.98754	0.00674867	0.022612	-3.09449
Impact	0.614216	3.56231	6.1213	0.000766145	0.00545381	-0.389661
Phtf2	0.613061	3.40611	5.83309	0.00099373	0.00639291	-0.643497
Rogdi	0.613032	2.21125	4.09409	0.00596346	0.020697	-2.32126
Gm14440	0.611995	1.97735	3.26168	0.0164149	0.0427772	-3.34695
Tanc2	0.611874	2.43551	3.63716	0.010261	0.0303454	-2.96161
Rabgap1l	0.610551	6.88531	7.18457	0.000316227	0.00312855	0.271185
Mapk1ip1	0.610451	2.48403	3.16779	0.0185222	0.0467261	-3.60685
Camsap2	0.610437	3.624	3.54146	0.0115428	0.0331237	-3.3901
Aldh4a1	0.609431	4.42804	4.59735	0.00340179	0.0141495	-2.22432
Zfp358	0.608269	2.83262	3.78897	0.00853772	0.0267037	-2.86568
Tcf4	0.608225	2.93083	4.04993	0.00627583	0.0215135	-2.5557
Hint2	0.608142	3.52839	4.81568	0.00269711	0.0122159	-1.77344
Oxr1	0.608101	5.94265	9.09431	8.20065e-05	0.00149198	1.77461
Lancl1	0.608082	4.79117	8.05088	0.000165775	0.00219775	1.08589
Fsd2	0.607833	1.9893	3.88032	0.00765653	0.0247276	-2.53707
Mga	0.607796	5.75944	5.62437	0.00120686	0.00725361	-1.2394
Pdxk	0.60742	4.41034	4.54958	0.00358226	0.0147041	-2.27813
Aptx	0.60739	4.01781	5.80827	0.00101669	0.00649879	-0.798215
Abcd3	0.607021	4.71021	7.89831	0.000184937	0.00233812	0.975911
Pbxip1	0.606921	7.18903	7.4663	0.000254592	0.00278314	0.532186
Cdk17	0.606836	6.76734	8.10175	0.0001599	0.00215463	1.0323
Tspan5	0.605539	4.46466	6.70022	0.000466759	0.00395214	-0.0172584
Nrp1	0.604904	7.15138	5.4449	0.0014323	0.00810981	-1.40957
Gngt2	0.604709	1.73366	3.42472	0.0133504	0.0367598	-3.06911
Homez	0.604564	3.80942	6.1803	0.000727247	0.00526903	-0.383468
Mbd5	0.6045	3.48578	3.86762	0.00777282	0.0249955	-2.92666
2210418O10Rik	0.604145	2.44824	3.78634	0.00856473	0.0267504	-2.77061
Tdrd7	0.60414	3.38639	4.02546	0.00645676	0.0219208	-2.69944
Shpk	0.604118	2.50418	4.48574	0.00384043	0.0153694	-1.91614
Zfp992	0.604056	4.35283	6.34699	0.00062895	0.00480034	-0.329348
Tchp	0.603866	2.24141	3.89417	0.00753201	0.0244274	-2.58048
Tmem67	0.60288	1.64925	3.37966	0.0141294	0.0383713	-3.10965
Prkra	0.60218	2.12905	3.5238	0.0117982	0.0336892	-3.03376
Cerk	0.600866	4.78982	5.57742	0.00126169	0.00749762	-1.18531
Gm13217	0.600784	2.48782	4.13359	0.00569862	0.020032	-2.34018
Malat1	0.600645	7.6221	4.02551	0.00645633	0.0219208	-3.04708
Zfp329	0.600147	2.88467	4.79725	0.00274977	0.0123889	-1.6437
Ccdc28b	0.599182	3.25404	4.47085	0.00390361	0.0155035	-2.11618
Orai3	0.598718	5.29826	6.88456	0.000401437	0.00359436	0.0311207
Ppp2r3a	0.598479	2.72021	4.33773	0.00452321	0.0170597	-2.14693
Fam174b	0.598176	2.91209	4.78326	0.00279052	0.0125071	-1.66627
Map3k14	0.597674	4.06076	4.32968	0.00456406	0.0171711	-2.47322
Plxnc1	0.597601	5.41516	7.27446	0.000294872	0.00301096	0.36655
Tpk1	0.597453	3.20067	4.5261	0.00367489	0.0149307	-2.03709
Zkscan3	0.597334	4.10587	6.02422	0.000835429	0.00575883	-0.597668
Tbc1d17	0.596929	4.66439	7.42812	0.000262078	0.00282771	0.593445
Aff4	0.595793	4.7042	3.82661	0.00816168	0.025783	-3.24366
Smad5	0.595737	4.44774	7.13425	0.000328951	0.00321075	0.376157
Zdhhc24	0.59485	2.79455	4.19149	0.00533384	0.0191317	-2.34522
Castor1	0.594573	4.58885	5.68521	0.00113979	0.00699144	-1.03744
Trbj1-5	0.593527	3.2168	3.38066	0.0141117	0.0383403	-3.50752
2610005L07Rik	0.593353	4.62198	6.23302	0.000694382	0.00512056	-0.48946
Prdx6	0.593231	6.56052	6.51162	0.000546473	0.00436814	-0.355899
Wbp1	0.592681	4.87082	5.9017	0.000933274	0.00614568	-0.86071
Nfkb2	0.592198	5.91135	5.96902	0.00087799	0.00595149	-0.888443
Mbnl2	0.592106	5.32591	8.42752	0.00012748	0.00189529	1.31515
Dus2	0.592016	4.08286	5.54833	0.00129706	0.00762104	-1.08278
Rab11fip3	0.591324	2.96195	4.11211	0.00584096	0.0203661	-2.48589
Tmsb15b1	0.59064	2.92962	3.43372	0.0132006	0.0365338	-3.36166
Ubac2	0.590588	7.36047	7.85293	0.00019112	0.00237754	0.8657
Alg2	0.590017	4.14896	5.10328	0.00200658	0.0101325	-1.58152
Nlk	0.589749	4.93971	6.86688	0.000407226	0.00362456	0.0582444
Fam222b	0.588228	3.41254	4.59805	0.00339923	0.0141463	-2.00218
Naga	0.588214	4.64452	7.58582	0.000232693	0.00265444	0.729154
Myo1e	0.588138	4.21594	6.4868	0.000558081	0.00442555	-0.170235
Phf1	0.586777	4.83139	6.44471	0.000578412	0.00451515	-0.319005
Mcfd2	0.586596	4.05972	5.64476	0.0011839	0.00716309	-0.976475
Tfdp2	0.586392	4.36861	5.93251	0.000907499	0.00606584	-0.742157
Neu1	0.585939	4.91403	5.85851	0.000970827	0.00630237	-0.911684
Zfp991	0.585555	4.60749	5.56398	0.00127789	0.00756022	-1.1688
Cmtm3	0.585415	3.02175	4.50261	0.00377026	0.0151713	-2.02241
Gm13991	0.585185	2.65696	4.43144	0.00407655	0.0159577	-2.01856
Egln3	0.585104	2.58155	4.38998	0.00426775	0.0164328	-2.05014
Fyttd1	0.585055	4.85555	6.71426	0.000461378	0.00393154	-0.069445
Arid5b	0.58346	3.60597	4.32614	0.00458217	0.0172179	-2.37603
Zxda	0.583063	4.58634	6.20874	0.000709301	0.00517941	-0.507182
Gm7019	0.582442	1.83455	3.38442	0.0140449	0.0382166	-3.1475
Pabpc4	0.58239	6.82553	8.31707	0.000137542	0.00197395	1.20343
Crebrf	0.581315	6.15379	8.46337	0.000124397	0.00186332	1.3038
Zfand3	0.58126	5.99034	8.51176	0.000120372	0.00183044	1.34277
Hipk3	0.5808	6.47154	7.57904	0.000233875	0.00265517	0.59636
Use1	0.580705	6.81461	4.52444	0.00368154	0.0149378	-2.4836
Cfl2	0.580302	2.77514	4.53147	0.00365347	0.0149096	-1.92836
Crtc1	0.580028	4.0783	5.13406	0.00194533	0.00992773	-1.53267
Cryl1	0.579909	3.33476	3.49946	0.0121603	0.0344589	-3.3767
Fam160a2	0.578815	3.61706	5.12774	0.00195773	0.00995713	-1.44023
Itpkc	0.578764	2.70487	4.14041	0.00565424	0.0199118	-2.3866
Tnfrsf25	0.57835	4.61009	3.55736	0.0113182	0.0326433	-3.58471
Ptrh1	0.578289	2.7633	3.16219	0.0186568	0.0469964	-3.68968
Gid4	0.577881	4.49278	6.08808	0.00078909	0.00555604	-0.609637
Gm10557	0.57587	3.78743	3.98271	0.0067869	0.0226949	-2.8497
Setd7	0.575286	5.5876	6.55992	0.000524672	0.00425626	-0.294704
Pacc1	0.574958	3.03645	4.15575	0.0055558	0.0196923	-2.4502
2410006H16Rik	0.574705	6.03878	3.71894	0.00928937	0.0282663	-3.5192
E430018J23Rik	0.574639	2.64511	4.42589	0.00410158	0.0160191	-2.02279
E2f5	0.574614	2.53922	3.18435	0.01813	0.0459395	-3.59947
Zfp60	0.574562	3.67818	5.71527	0.00110824	0.006861	-0.823788
Acsl1	0.573603	2.562	4.19816	0.00529351	0.0190725	-2.27943
Anks3	0.573455	2.02654	3.58012	0.0110049	0.0319447	-2.93464
Rps6kc1	0.573345	3.53305	3.89944	0.00748524	0.0243316	-2.89725
Aim2	0.573126	5.21213	7.25412	0.000299554	0.00304065	0.367912
Fam210a	0.572966	4.22947	5.74535	0.00107763	0.00673059	-0.906608
Zfpm1	0.572914	6.39142	4.68576	0.00309412	0.0133154	-2.30266
Ficd	0.572059	3.14408	4.27105	0.00487437	0.0179781	-2.33408
Zfp81	0.57046	3.45917	5.67608	0.00114959	0.00702996	-0.816916
Mapk8ip3	0.570279	3.87303	4.13771	0.00567178	0.0199619	-2.67186
Zfp580	0.569195	1.82097	3.14263	0.0191357	0.0479211	-3.47143
Cyb5d1	0.569099	2.97318	3.8487	0.00794958	0.0253665	-2.82516
Gm14303	0.569007	7.04404	3.24738	0.0167183	0.0433554	-4.13574
Maco1	0.568634	4.4707	5.00761	0.00221128	0.010782	-1.75547
Kmt5b	0.568408	5.76796	7.41954	0.000263796	0.0028287	0.468161
Lrrc8d	0.568208	4.81023	7.02652	0.000358214	0.00336822	0.220334
Gys1	0.568177	3.27871	4.98606	0.00226058	0.0109057	-1.52222
Gm10110	0.56796	4.83895	7.13571	0.000328574	0.00321075	0.312813
AI987944	0.567139	4.16289	6.4227	0.000589378	0.00458291	-0.221191
Ctbs	0.566997	3.14256	4.96472	0.00231064	0.0110637	-1.51465
Rps15a-ps4	0.566789	6.85275	3.59627	0.0107884	0.0315551	-3.66937
Trp53bp1	0.566709	5.14808	6.31507	0.000646539	0.00488795	-0.488215
Ankzf1	0.566186	3.30306	5.12566	0.00196183	0.00996953	-1.37179
Zxdb	0.566182	5.18385	7.57888	0.000233903	0.00265517	0.648487
Lrp6	0.565838	4.91925	3.5151	0.0119261	0.0339557	-3.69628
Ntpcr	0.565815	3.37497	4.71738	0.00299176	0.0130348	-1.85332
Eme2	0.565718	3.26534	4.70577	0.00302889	0.0131431	-1.84102
Pnpla7	0.565468	5.11261	5.81521	0.0010102	0.00647459	-0.984321
Zfp623	0.565108	2.43275	3.428	0.0132957	0.0366801	-3.24031
Tusc2	0.564085	4.78203	5.9529	0.000890877	0.00600154	-0.795529
Acss1	0.56388	5.33871	7.19063	0.000314732	0.00312595	0.299408
Kdm4b	0.562626	4.7749	5.60948	0.00122395	0.00732382	-1.14985
Atxn2	0.562529	3.35851	4.89549	0.00248179	0.0115547	-1.64385
Miga1	0.562352	4.35693	6.72546	0.000457138	0.00390651	0.0248002
Zmym5	0.559685	5.01446	6.91183	0.000392692	0.00356317	0.0879599
Pak6	0.557285	2.55467	4.28379	0.00480497	0.0178097	-2.17303
Rxylt1	0.556393	3.55853	4.99079	0.00224966	0.0108841	-1.58122
Fbxl17	0.556019	4.71015	7.36472	0.000275075	0.00289758	0.531064
Zfp770	0.55564	3.10631	4.71338	0.00300448	0.013075	-1.79476
Birc3	0.555587	5.88946	6.70583	0.000464603	0.00395061	-0.173066
Oxsr1	0.555214	6.68061	6.61473	0.000501121	0.00413796	-0.255354
Bmt2	0.555195	4.35902	6.68518	0.000472604	0.00398475	-0.0128304
Neurl4	0.555163	4.27247	4.65548	0.00319584	0.0135783	-2.12495
Zfp1	0.555003	3.1758	3.59267	0.0108363	0.0316118	-3.21266
Rps15a	0.554573	10.3595	3.35124	0.0146463	0.0393917	-3.71457
Gm28557	0.554237	2.05826	3.18915	0.0180182	0.0457432	-3.46742
Gm21811	0.553985	4.12578	5.74184	0.00108116	0.00674261	-0.889852
Rnf43	0.553909	4.00301	3.647	0.0101383	0.030091	-3.3377
Mdn1	0.553201	5.07314	5.84521	0.000982737	0.00635285	-0.948828
Zfand1	0.552979	3.95053	5.00623	0.0022144	0.0107826	-1.65004
Osgepl1	0.552929	3.16838	3.8356	0.00807465	0.0255931	-2.89135
Cep41	0.552362	4.00175	4.95603	0.00233136	0.0111219	-1.71807
6820431F20Rik	0.552318	5.84724	5.30871	0.00163543	0.00880693	-1.58497
Ash1l	0.551826	4.55183	5.01854	0.00218675	0.0107088	-1.75873
Gas5	0.550873	6.96367	3.35805	0.0145207	0.0391856	-3.98789
Dcaf8	0.550674	6.65528	6.31767	0.000645088	0.00488734	-0.540154
Zfp956	0.550375	3.27648	5.08777	0.00203827	0.0102408	-1.40828
Cybb	0.550178	4.75592	5.28221	0.00167863	0.00896313	-1.49996
Ern1	0.550174	4.49542	6.83703	0.000417222	0.00367535	0.101255
Ccdc125	0.549689	4.0218	4.66086	0.00317748	0.0135285	-2.06566
Ubn2	0.549388	4.24981	4.0546	0.00624195	0.0214464	-2.8601
Rdh12	0.548981	3.0237	4.14402	0.00563093	0.019858	-2.46249
Nt5dc3	0.547901	3.44272	4.68538	0.00309535	0.0133159	-1.90711
Dvl2	0.547782	4.56796	7.00988	0.000362996	0.00339986	0.244117
Zfyve26	0.546682	4.39647	4.47624	0.00388061	0.015458	-2.36579
Btrc	0.546314	3.60817	4.70041	0.0030462	0.0131846	-1.92737
Dcaf6	0.546194	3.67133	4.73057	0.00295017	0.0129089	-1.9065
B930095G15Rik	0.545881	2.27995	3.78592	0.00856896	0.0267504	-2.73014
Rere	0.54585	4.73865	3.22884	0.0171207	0.0441086	-4.0594
Qsox2	0.54499	3.36597	4.88952	0.0024972	0.0116091	-1.65275
Cpne3	0.544923	6.19397	5.06689	0.0020818	0.0103641	-1.86155
Clec2i	0.544796	4.88175	4.14139	0.00564793	0.019899	-2.86936
Eif4enif1	0.544292	6.4297	7.57503	0.000234579	0.00265517	0.591908
Mdfic	0.544088	6.27289	5.07229	0.00207046	0.0103419	-1.85554
Tpd52	0.543616	4.95206	6.58856	0.000512213	0.00419183	-0.201742
Pms1	0.542838	4.3163	4.55222	0.00357202	0.014667	-2.25768
Cox14	0.542117	4.89753	4.322	0.00460344	0.0172654	-2.64573
Evi5l	0.541928	2.66032	3.71576	0.0093251	0.0283534	-2.91844
Znf41-ps	0.541773	4.46026	5.66691	0.00115951	0.00706541	-1.03422
Gm6483	0.541581	5.31636	5.18615	0.00184645	0.00960698	-1.68379
Cln3	0.541317	4.04246	5.6064	0.00122752	0.0073382	-1.01438
Ssh2	0.541051	6.9023	3.68836	0.00964017	0.0290172	-3.5439
Gm15516	0.540791	5.82928	3.18643	0.0180813	0.0458453	-4.24024
Ltb	0.539096	8.50568	3.15016	0.0189498	0.0475648	-4.1361
Rps15a-ps5	0.539016	5.95574	3.87474	0.00770738	0.0248317	-3.31272
Nmnat3	0.538969	2.63923	4.21045	0.00522014	0.0188876	-2.28441
Tns1	0.538812	3.44349	3.20062	0.0177536	0.0452247	-3.81336
Supt3	0.538114	4.00954	4.81588	0.00269653	0.0122159	-1.88141
Cep19	0.537583	3.71887	3.41893	0.0134479	0.036965	-3.57996
Lrrc24	0.537538	3.87592	5.82415	0.00100193	0.00643293	-0.754271
Vwa8	0.537358	4.35318	5.93079	0.000908909	0.0060685	-0.742006
Mboat7	0.536656	5.87307	7.41989	0.000263724	0.0028287	0.463953
Tmem106b	0.536417	6.37859	7.79249	0.000199724	0.0024502	0.772052
Arhgap35	0.535657	3.98464	4.4835	0.00384988	0.0153816	-2.27031
Mast4	0.535589	3.16139	3.39009	0.0139448	0.0380452	-3.48287
Scai	0.535287	2.75664	4.17899	0.00541032	0.0193539	-2.35298
Cipc	0.53526	5.56551	7.40011	0.000267731	0.00285532	0.462067
Rps15a-ps6	0.535025	7.32525	3.39841	0.0137995	0.0377113	-3.90707
Gna12	0.535012	5.29998	7.63879	0.000223684	0.00262824	0.685751
Ccnt2	0.53499	4.50454	5.8974	0.000936936	0.00615628	-0.804663
Ormdl1	0.534972	5.91296	5.33306	0.00159682	0.00868671	-1.56053
Slc22a15	0.534957	3.33675	4.39242	0.00425624	0.0164167	-2.23277
Dyrk1b	0.533788	3.25808	4.49439	0.00380429	0.0152757	-2.09064
Mboat1	0.533788	4.84985	5.91357	0.000923244	0.00612294	-0.846927
Bahd1	0.533702	5.35491	5.9287	0.000910642	0.00606993	-0.895993
Fundc1	0.533534	5.27016	4.87802	0.0025272	0.011705	-2.02942
Smim13	0.532679	3.03247	3.69279	0.00958847	0.0288906	-3.04468
Lrrc61	0.532229	5.25847	7.35147	0.000277883	0.00291437	0.446377
L3mbtl3	0.532092	4.75005	6.13254	0.000758556	0.00542381	-0.611275
Gm14399	0.531768	2.81392	4.41451	0.00415341	0.0161739	-2.07909
Itpr2	0.531522	6.02234	3.98018	0.00680702	0.0227368	-3.17726
Tbl1x	0.531466	6.99931	7.90728	0.000183743	0.0023261	0.885956
Art2b	0.531133	5.31657	7.04495	0.000353002	0.00332443	0.171783
Adck1	0.531101	3.60998	5.21472	0.00179463	0.00941906	-1.34347
AW549877	0.530997	4.63244	6.45252	0.000574577	0.00451163	-0.280759
Il27ra	0.530751	7.31408	6.18866	0.000721916	0.00524095	-0.630454
Ccs	0.530201	3.79138	5.19917	0.00182262	0.00952846	-1.40038
Enpp2	0.529911	2.94072	3.33405	0.0149689	0.0400398	-3.50194
Erlin2	0.529845	3.97075	4.03241	0.00640477	0.0218184	-2.8281
Gm2007	0.529745	2.96989	3.42507	0.0133445	0.0367598	-3.38642
Pikfyve	0.529185	3.75059	3.68522	0.00967704	0.0290917	-3.22994
Prcp	0.528204	4.20689	4.96561	0.00230852	0.0110637	-1.75086
Vps9d1	0.528185	2.75337	3.66152	0.00996027	0.0297124	-3.01428
9930021J03Rik	0.52812	4.23398	4.20083	0.00527748	0.0190322	-2.67238
B230354K17Rik	0.527975	2.62655	4.0357	0.00638033	0.0217661	-2.49951
Hs6st1	0.527727	3.83781	5.80003	0.00102445	0.00652058	-0.771253
Ice2	0.527343	2.94749	4.01937	0.00650262	0.0220516	-2.60101
Creg1	0.527155	4.118	5.93932	0.000901904	0.00604324	-0.687027
Csnk1g3	0.526815	5.94919	7.43618	0.000260477	0.0028155	0.475606
Lysmd2	0.526598	4.41545	4.5025	0.00377069	0.0151713	-2.33821
Gm28048	0.525867	7.61599	6.33814	0.000633776	0.00483103	-0.459383
Ndst2	0.525593	4.28999	5.90699	0.000928786	0.00613296	-0.754085
Cdk5rap1	0.525253	3.26895	3.17417	0.01837	0.0464398	-3.80701
Kdm7a	0.525204	5.34187	4.73903	0.00292386	0.012849	-2.20002
Gm11407	0.525197	2.9051	3.47953	0.0124657	0.0350924	-3.29574
Lpar2	0.525167	3.41264	3.89416	0.00753206	0.0244274	-2.87639
Spata24	0.52515	2.39438	3.8389	0.008043	0.0255561	-2.69116
Rnf169	0.524934	4.81761	6.3822	0.000610183	0.00469595	-0.378381
Hnrnph3	0.524692	4.0848	5.4196	0.00146777	0.00823295	-1.22225
Naglu	0.524634	4.24331	5.55256	0.00129185	0.0076016	-1.11271
Pla2g15	0.524326	3.55869	5.31826	0.00162016	0.00875221	-1.21916
Gm20441	0.52417	4.3154	3.53223	0.0116755	0.0334246	-3.56059
Wdr59	0.523767	3.71192	4.44678	0.00400821	0.0157725	-2.25425
Ubtd1	0.521944	2.07128	3.10979	0.0199697	0.0493504	-3.58047
Ptpn3	0.521729	3.43014	5.06269	0.00209071	0.0103826	-1.47212
Xylt2	0.521179	5.18835	4.73837	0.0029259	0.012849	-2.18376
Mtm1	0.521111	2.39078	3.43164	0.0132351	0.036572	-3.22558
Akap11	0.520461	5.4901	6.23232	0.000694805	0.00512056	-0.604462
Dgkq	0.520265	2.81076	3.7825	0.00860426	0.0268101	-2.87072
Gm9923	0.520241	4.23041	6.05714	0.000811164	0.00563022	-0.591461
Eno3	0.52019	2.69106	3.67986	0.00974034	0.0292234	-2.97435
AW011738	0.519819	3.46332	3.31638	0.0153087	0.0407168	-3.65905
Gigyf1	0.519719	4.08038	4.74121	0.00291712	0.0128392	-1.9842
mt-Nd5	0.519558	11.212	5.33162	0.00159908	0.00868671	-1.22224
Clec2d	0.518934	4.94561	4.89324	0.0024876	0.0115773	-1.96973
Sik1	0.518772	2.69641	3.28341	0.0159653	0.041915	-3.50759
Ndst1	0.51868	5.94459	6.2815	0.000665643	0.00497594	-0.579543
Slc25a1	0.518498	4.69759	5.82947	0.000997038	0.00641075	-0.908642
Ell2	0.51814	2.99884	3.66803	0.0098816	0.0295218	-3.0692
Dnajc16	0.517818	4.31091	5.47662	0.0013892	0.00796861	-1.20728
Hacl1	0.517613	3.40152	4.45199	0.00398534	0.0156928	-2.17618
Ubr5	0.517336	7.5748	7.10959	0.000335401	0.00324527	0.250982
Tmem64	0.516933	4.17887	5.17839	0.00186081	0.00965754	-1.5058
Foxo1	0.516789	7.37998	6.05323	0.000814006	0.00564208	-0.760237
Pcmtd1	0.516631	5.6917	7.1466	0.000325774	0.00319684	0.233496
Gm12778	0.516421	2.61015	3.1588	0.0187387	0.0471534	-3.6553
Fubp3	0.516327	4.70143	5.38194	0.00152241	0.0084452	-1.3824
Klc4	0.516188	2.7979	4.16006	0.00552852	0.0196304	-2.38732
Ormdl3	0.516146	5.318	6.85907	0.000409815	0.0036368	0.00371824
Aacs	0.51614	4.13741	4.38928	0.00427108	0.0164403	-2.41827
Arl13b	0.515894	3.28158	4.7987	0.00274558	0.012384	-1.73828
Rnf215	0.515767	3.09723	4.30239	0.00470564	0.0175345	-2.28564
Ier5	0.515739	6.2652	7.49454	0.000249212	0.0027482	0.522073
Twnk	0.515624	3.48009	4.39254	0.00425567	0.0164167	-2.26701
Xxylt1	0.515416	4.03981	4.9388	0.00237311	0.0112406	-1.74675
Pctp	0.515194	3.62257	4.59126	0.00342423	0.0141962	-2.06047
Alkbh6	0.515034	3.59506	4.79814	0.00274718	0.0123866	-1.81107
Magee1	0.514567	3.84735	4.27328	0.00486213	0.0179606	-2.49791
Gm16335	0.514174	3.22347	3.30619	0.0155084	0.0411021	-3.61322
Foxo3	0.513974	4.80131	3.94101	0.00712712	0.0234566	-3.11366
Srr	0.51356	3.46646	5.03134	0.0021584	0.0106137	-1.51581
Rdh13	0.512758	2.64863	3.31601	0.0153159	0.0407258	-3.45007
Gm14326	0.51268	3.31017	3.52558	0.0117721	0.033637	-3.33732
Gm5451	0.512546	6.16426	3.46684	0.0126648	0.0354449	-3.86089
Harbi1	0.512313	2.97223	4.24802	0.00500264	0.0183496	-2.32179
Kcna3	0.51204	3.87751	5.60315	0.0012313	0.00735348	-0.984054
Zxdc	0.511837	4.49294	5.35725	0.0015595	0.00856331	-1.37173
Nckipsd	0.511423	2.4405	3.56803	0.0111702	0.0323172	-3.05693
Akt1s1	0.510931	3.77662	3.58363	0.0109574	0.0318554	-3.37176
Xist	0.510852	5.74773	7.62528	0.000225942	0.00262934	0.642078
Trav6-7-dv9	0.510657	3.50858	3.31249	0.0153845	0.0408551	-3.67575
Ccdc91	0.51044	3.49744	4.93944	0.00237154	0.0112376	-1.62683
Nars2	0.510178	2.92854	3.67236	0.00982969	0.0293966	-3.04549
Slc25a35	0.509892	2.48452	3.59139	0.0108534	0.0316372	-3.03741
Fmnl3	0.509695	4.53787	5.98604	0.000864611	0.00590415	-0.721657
Rab5b	0.508861	6.18311	7.06081	0.000348589	0.0032958	0.144656
Tefm	0.50874	2.65988	3.95184	0.00703696	0.0232909	-2.61456
Rgp1	0.508511	4.98965	5.90624	0.000929425	0.0061338	-0.875873
Zer1	0.508358	5.43575	6.36754	0.000617918	0.0047312	-0.468464
Gm17709	0.507772	5.17211	4.13253	0.00570554	0.020032	-2.92339
Bckdha	0.507666	5.32206	5.8055	0.00101929	0.00651193	-1.01977
Tk2	0.507558	5.53294	4.79101	0.00276786	0.0124378	-2.15613
Rest	0.507355	4.0162	3.25154	0.0166293	0.0431858	-3.87925
Vwa5a	0.507337	5.85824	4.29291	0.004756	0.0176561	-2.77653
Mcoln3	0.507137	2.26612	3.12331	0.0196217	0.0487836	-3.613
Dtwd1	0.506637	2.9078	4.10539	0.00588631	0.0204826	-2.48331
Nudt14	0.506365	3.94876	5.08395	0.00204616	0.0102633	-1.5631
Btbd6	0.505899	4.42949	4.22222	0.00515089	0.0187264	-2.68652
Zfp146	0.505265	4.40584	4.87844	0.00252612	0.011705	-1.89232
Eml4	0.505101	6.60899	5.55437	0.00128963	0.00759342	-1.31996
Ezh1	0.504981	5.67527	6.4494	0.000576104	0.00451437	-0.40676
Dnajb9	0.504739	4.52383	5.80249	0.00102212	0.00652058	-0.906243
Pdcd1	0.504333	7.61295	6.20754	0.000710049	0.00517941	-0.587308
Gm21092	0.503768	5.89486	5.84387	0.000983945	0.00635589	-1.01743
Vps54	0.503352	5.70417	6.59505	0.000509436	0.00417786	-0.270072
Kcnq5	0.503244	2.31676	3.48896	0.0123202	0.0348299	-3.13012
Ttc17	0.502824	5.3898	6.32703	0.000639885	0.00486216	-0.503803
Zfp281	0.502811	5.1897	6.26676	0.000674233	0.00500584	-0.541988
Gm14536	0.502604	2.20382	3.46348	0.0127181	0.0355277	-3.13512
Tmem65	0.501685	4.25564	5.83329	0.000993543	0.00639291	-0.823004
Hif1a	0.501417	8.441	5.91926	0.000918479	0.00610183	-0.798489
Ctse	0.500539	4.56807	3.85133	0.00792479	0.0253068	-3.18857
Tmem59	0.500306	6.46236	4.03923	0.00635419	0.0217168	-3.10123
5430403G16Rik	0.500187	2.4739	3.32497	0.0151425	0.0403734	-3.39207
Zfas1	0.498057	5.26155	3.5035	0.0120993	0.0343347	-3.76044
Camk2d	0.496939	5.56028	7.41942	0.00026382	0.0028287	0.478175
Tmed4	0.496737	5.02806	6.57994	0.000515925	0.00421093	-0.221625
Gm5525	0.49668	6.66018	4.77755	0.00280732	0.0125352	-2.18863
Gm15027	0.496652	2.21869	3.4402	0.0130939	0.0363475	-3.17017
Acp6	0.496567	3.35232	4.71731	0.00299198	0.0130348	-1.84997
9430015G10Rik	0.495823	1.97039	3.19807	0.0178119	0.0453058	-3.43435
Zfyve16	0.495479	3.53719	4.34704	0.00447645	0.0169534	-2.33639
Zfp157	0.495478	3.60174	4.9452	0.00235751	0.0111889	-1.64415
Eef1g	0.49424	9.71428	4.17559	0.00543136	0.019406	-2.67594
Rpl9-ps7	0.494014	7.361	3.25992	0.0164519	0.0428643	-4.09563
Tnfaip3	0.493909	6.45016	7.22028	0.000307538	0.00308258	0.28722
Dpp7	0.493875	2.83119	3.99725	0.00667253	0.0224593	-2.60097
Poglut3	0.493763	2.84195	3.80596	0.00836564	0.0262614	-2.84915
Stradb	0.493404	3.41254	4.20689	0.00524126	0.0189465	-2.48015
Rpl34-ps2	0.492813	4.21452	3.2674	0.0162951	0.042576	-3.90148
Lysmd4	0.492553	3.0609	3.21567	0.0174129	0.0446316	-3.69672
Zswim4	0.491796	4.1624	3.90168	0.00746541	0.0242803	-3.03952
Siae	0.491138	4.50649	6.26344	0.000676185	0.00501496	-0.441577
Sertad2	0.490804	5.24462	4.99074	0.00224976	0.0108841	-1.89807
Smpdl3a	0.490088	7.74164	6.21525	0.000705266	0.00516592	-0.568028
Usp11	0.489655	5.07128	5.64921	0.00117895	0.0071548	-1.15393
Dalrd3	0.489293	3.95491	4.60737	0.00336526	0.0140488	-2.11595
Castor2	0.489244	2.69498	3.50706	0.0120459	0.03424	-3.20522
Yipf2	0.488666	3.62475	4.79193	0.00276517	0.0124303	-1.82562
Fuz	0.488486	3.36572	3.91749	0.00732727	0.023974	-2.83579
Plekhg2	0.488171	5.52212	4.13407	0.0056955	0.0200277	-2.9576
Utrn	0.488038	6.11957	3.66994	0.00985862	0.0294751	-3.58689
Ppp1r9b	0.48753	7.36098	4.96121	0.00231897	0.011089	-1.93425
Epm2aip1	0.487462	3.6348	4.15854	0.00553814	0.019653	-2.59313
Dhx33	0.487448	4.49123	4.94553	0.00235669	0.0111889	-1.83211
Erlin1	0.487406	3.43211	4.64114	0.0032453	0.0137151	-1.95812
Neil1	0.487085	3.41906	4.6357	0.00326429	0.0137759	-1.96146
Usp30	0.487065	4.21164	5.59871	0.00123648	0.00737337	-1.05823
Rnf170	0.486715	4.28629	5.57558	0.00126388	0.00750325	-1.09766
mt-Nd4l	0.486608	8.89678	5.92092	0.000917093	0.00609999	-0.759373
Ifnar2	0.486579	6.54454	4.45047	0.00399201	0.015714	-2.58431
Cfap36	0.486458	4.50722	4.10312	0.0059017	0.0205064	-2.85251
Larp1b	0.486405	4.08373	4.39404	0.00424858	0.0164167	-2.40168
Gm14530	0.486319	4.3464	3.82806	0.0081476	0.0257725	-3.17461
Ago1	0.48566	6.08773	6.2598	0.000678337	0.00502005	-0.603788
Gm10222	0.484027	8.87494	5.91127	0.000925175	0.00612689	-0.770817
Adam15	0.483778	2.64883	3.78813	0.0085463	0.0267167	-2.82281
Phlpp1	0.48377	4.44748	5.91303	0.000923697	0.00612294	-0.779293
Tex2	0.483683	3.72825	4.88375	0.00251223	0.0116693	-1.74284
Slc29a1	0.483569	6.22173	7.2455	0.000301567	0.00305333	0.307248
Narf	0.483454	4.77181	6.0857	0.000790764	0.0055613	-0.662405
Dusp12	0.483225	3.25674	3.84297	0.00800406	0.0254864	-2.90567
Gnl1	0.482634	5.83422	6.00581	0.000849356	0.00582984	-0.850607
Pgap2	0.482576	4.65341	6.1359	0.000756301	0.00541737	-0.592874
Pink1	0.482536	6.30011	6.31598	0.000646029	0.00488795	-0.549418
Wdr47	0.482345	3.90555	4.74768	0.00289723	0.0127892	-1.93962
4933427D14Rik	0.482274	3.42006	4.68625	0.0030925	0.0133132	-1.90228
Tma16	0.482173	3.37129	3.58696	0.0109127	0.0317666	-3.27114
Nit2	0.482019	3.60941	4.08484	0.00602741	0.0208586	-2.68016
Hvcn1	0.481779	7.07009	5.89852	0.00093598	0.00615336	-0.939542
Rps15a-ps3	0.481208	6.25149	3.36472	0.0143986	0.0389525	-4.00134
Ppp1r15a	0.48119	3.08724	3.8959	0.00751661	0.0244005	-2.7954
Zbtb21	0.480765	3.02994	3.43163	0.0132352	0.036572	-3.39434
Mamdc4	0.480726	3.72311	3.21599	0.0174058	0.0446229	-3.86096
Scaper	0.480686	4.64518	5.91092	0.000925475	0.00612689	-0.817305
Npcd	0.479586	3.28524	3.64402	0.0101753	0.0301783	-3.17412
Ece1	0.479449	3.98847	3.32778	0.0150885	0.040283	-3.76844
Ttll4	0.47901	4.44621	5.1217	0.00196967	0.00999919	-1.62376
Mtf2	0.478828	5.40861	6.45325	0.00057422	0.00451163	-0.384441
Rps15a-ps7	0.47875	6.7311	3.137	0.019276	0.0481518	-4.30715
Rnf11	0.478305	5.13119	5.17094	0.00187473	0.00970783	-1.68104
Atg2a	0.478093	5.78482	4.74621	0.00290175	0.0127903	-2.22475
Natd1	0.477534	4.47493	3.30636	0.0155051	0.0411021	-3.90353
Med22	0.477457	5.42407	6.80872	0.000426958	0.00372892	-0.052861
Prepl	0.477311	3.54429	4.45523	0.00397116	0.0156576	-2.20651
Tbc1d23	0.477137	3.10167	3.94621	0.00708366	0.0233928	-2.73447
mt-Tt	0.476707	2.78692	3.20236	0.0177138	0.0451615	-3.64357
Btg2	0.476675	7.03162	5.67161	0.00115442	0.0070487	-1.17737
Lrrc41	0.476305	5.34383	5.97291	0.000874913	0.00594267	-0.851351
Zfp788	0.476296	3.34571	3.9279	0.00723791	0.0237204	-2.8179
Poglut1	0.476087	4.53456	4.89891	0.002473	0.0115452	-1.89418
Cd82	0.475966	9.30401	4.84881	0.00260526	0.0119305	-1.89216
Nbdy	0.475817	4.24419	4.34656	0.00447887	0.0169563	-2.49448
Ctla2b	0.475816	5.51722	5.63471	0.00119516	0.00720968	-1.21626
Abhd14a	0.474726	2.16493	3.12179	0.0196604	0.0488275	-3.58915
Zmym2	0.474572	5.40554	6.03002	0.000831091	0.0057406	-0.799431
Ctns	0.474508	3.00425	3.97629	0.00683808	0.022818	-2.6719
Bag4	0.474335	5.09534	6.73049	0.000455244	0.0038931	-0.0904939
Zscan20	0.473765	3.01532	3.70235	0.00947792	0.0286944	-3.02956
Map3k8	0.473174	2.77785	3.2463	0.0167413	0.0433826	-3.58089
Map3k10	0.473122	3.57637	3.89067	0.00756328	0.0244857	-2.92118
Socs7	0.472887	5.13847	5.27757	0.00168632	0.00899906	-1.56371
Chd9	0.472635	5.34641	5.35982	0.0015556	0.00856331	-1.49675
Rnf167	0.47263	6.29511	5.25041	0.0017322	0.00918382	-1.65657
Tpp1	0.472555	5.88317	5.88424	0.000948252	0.00620062	-0.976089
Fam120b	0.472071	4.80153	5.90432	0.000931047	0.00613775	-0.850197
Gphn	0.471971	4.19445	5.65087	0.00117711	0.00714728	-1.00031
Gm8292	0.471943	7.3539	3.34891	0.0146896	0.0394887	-3.9735
Cir1	0.471577	5.25977	6.39023	0.000605989	0.00467266	-0.430612
Ppm1k	0.471561	3.83619	5.06531	0.00208514	0.0103721	-1.5604
Gm25951	0.471381	2.75838	3.4243	0.0133575	0.0367661	-3.33338
Hdgfl3	0.470984	5.51693	4.93628	0.00237927	0.0112602	-1.98688
Sec22a	0.470919	3.85509	3.30737	0.0154852	0.0410679	-3.76595
Gnpnat1	0.47064	4.54872	4.39195	0.00425847	0.0164181	-2.50038
Dedd2	0.470517	5.49509	5.42635	0.0014582	0.00820829	-1.43772
Gm14391	0.470307	3.43887	3.78774	0.00855036	0.0267224	-3.02243
Gm9115	0.469631	4.32195	4.97555	0.00228508	0.0109885	-1.76455
Il21r	0.469405	6.64716	6.8463	0.000414087	0.00365689	-0.0427848
Chchd4	0.46921	3.71304	4.68172	0.00310746	0.013344	-1.97471
Urgcp	0.469013	5.25382	5.6638	0.00116291	0.00707893	-1.16125
Phpt1	0.468541	3.842	3.4218	0.0133994	0.0368731	-3.60631
Trim41	0.46742	3.62759	3.98848	0.00674121	0.0226036	-2.80743
Ip6k2	0.466782	4.97539	6.40288	0.000599453	0.0046518	-0.383294
Ptgr2	0.466702	5.10301	5.30224	0.00164585	0.00884234	-1.5321
Gm10819	0.46632	5.31464	5.99699	0.000856125	0.00585955	-0.824406
Ptprj	0.466258	5.31127	5.5652	0.00127641	0.00755641	-1.27198
Bivm	0.464826	3.88848	4.93614	0.00237962	0.0112602	-1.71832
Zfp119b	0.464627	2.62647	3.43502	0.0131792	0.0365013	-3.28438
Map4k4	0.464455	7.17005	4.5127	0.00372896	0.0150792	-2.47848
Rab2b	0.464241	3.44967	4.52542	0.00367761	0.0149307	-2.10052
Zmynd8	0.463989	4.87905	4.27209	0.00486864	0.0179727	-2.70693
Trappc9	0.463452	5.53202	6.53846	0.000534234	0.00430473	-0.313501
Gm17066	0.463284	2.3542	3.13896	0.0192268	0.0480791	-3.61591
Stap1	0.463179	4.91297	4.7316	0.00294697	0.0129043	-2.15478
Pdcd4	0.463014	7.37637	6.06467	0.000805726	0.00562338	-0.749632
Nmb	0.462257	3.6119	3.25815	0.0164892	0.0429237	-3.77661
Atp9b	0.462131	5.50258	6.59517	0.000509384	0.00417786	-0.257903
Birc2	0.461566	5.65149	5.83356	0.000993303	0.00639291	-1.01816
Zfp810	0.461535	3.3242	4.34872	0.00446808	0.0169378	-2.285
Fbxl5	0.460959	5.69592	5.07088	0.0020734	0.0103445	-1.84513
Stambp	0.460912	4.16109	3.82111	0.00821554	0.0259141	-3.14474
Hibch	0.460631	4.55478	4.44064	0.00403543	0.0158485	-2.44217
Tbc1d2b	0.460261	6.39713	5.65553	0.00117197	0.00713045	-1.21783
mt-Nd4	0.459908	11.6353	4.59443	0.00341255	0.0141723	-2.03211
Xpnpep3	0.4599	3.33231	3.99173	0.0067157	0.0225447	-2.73327
Ccni	0.459068	8.20969	6.11053	0.000773502	0.00548168	-0.627254
Gm28439	0.458447	10.9225	4.87762	0.00252826	0.011705	-1.74841
Ubr2	0.457623	6.74349	6.67448	0.000476813	0.00400616	-0.198211
Tox	0.457065	8.90824	5.5446	0.00130168	0.00763323	-1.14921
Alkbh1	0.457006	3.54256	3.48969	0.0123089	0.0348143	-3.4438
Med23	0.456868	5.35447	6.39992	0.000600979	0.00465454	-0.43113
Hsdl2	0.456858	5.47034	6.10208	0.000779326	0.00550993	-0.733326
2810021J22Rik	0.456724	2.68164	3.42622	0.0133253	0.036745	-3.3112
Pisd	0.456442	5.01447	6.20924	0.000708992	0.00517941	-0.577249
Zfp445	0.456073	4.3444	4.53422	0.00364254	0.0148752	-2.28703
Gm27646	0.455847	2.41642	3.38048	0.0141148	0.0383403	-3.30284
S100pbp	0.455687	5.13766	6.30396	0.00065279	0.0049228	-0.500677
1700052K11Rik	0.455574	2.57486	3.50645	0.012055	0.0342494	-3.17527
Zfp771	0.455366	2.53711	3.28778	0.0158765	0.0417848	-3.46057
Odc1	0.455326	7.7624	4.93211	0.00238953	0.0112739	-1.93149
Rnf185	0.455055	4.48503	5.0252	0.00217194	0.0106537	-1.74068
Zfp362	0.455024	5.66134	3.59368	0.0108228	0.0315998	-3.67473
Serp1	0.454429	7.85908	6.06379	0.000806362	0.00562338	-0.707216
Sphk2	0.454359	4.74668	5.19374	0.00183252	0.00955522	-1.59846
Ttc27	0.454165	4.21858	3.24634	0.0167405	0.0433826	-3.9325
Fam3a	0.453922	3.45945	4.19314	0.00532386	0.0191108	-2.50946
Naa80	0.453807	3.09543	3.95621	0.00700095	0.0232101	-2.72069
Galnt11	0.452334	4.27898	4.34903	0.00446651	0.0169372	-2.49927
Tnip2	0.452034	2.6967	3.36128	0.0144613	0.0390569	-3.40304
Pigp	0.451765	4.11292	4.10625	0.0058805	0.0204726	-2.76723
Pde3b	0.451524	6.53939	4.96462	0.00231086	0.0110637	-1.97545
Chchd10	0.451229	3.79583	4.21552	0.00519016	0.0188245	-2.55949
Arhgef12	0.451132	3.10619	3.84877	0.00794897	0.0253665	-2.86179
Zkscan1	0.450663	4.14708	4.83161	0.0026525	0.0120869	-1.89438
Slc39a11	0.450658	4.74446	3.78197	0.00860973	0.0268101	-3.31289
Rhbdd2	0.450578	3.64278	3.7357	0.00910297	0.0278829	-3.13967
Slc48a1	0.450457	5.24349	6.05991	0.000809163	0.00563022	-0.753822
Mapkbp1	0.450373	2.77571	3.6271	0.010388	0.0306079	-3.0676
Zfp12	0.450162	4.15863	4.48228	0.00385504	0.0153957	-2.31109
Zfp560	0.450136	2.76435	3.36383	0.0144148	0.0389788	-3.41767
Rc3h2	0.449982	4.43642	4.77951	0.00280154	0.0125234	-2.01442
Shfl	0.449945	3.35191	4.14672	0.0056135	0.0198149	-2.54204
Ptpre	0.449853	4.79569	4.76712	0.00283836	0.0126109	-2.09455
Mapk8	0.449311	3.76481	4.65459	0.00319886	0.0135858	-2.01882
Pla2g12a	0.44745	3.36118	3.47157	0.0125902	0.0352856	-3.42436
Asb7	0.447359	3.90097	4.61722	0.00332975	0.013954	-2.09334
Ntng2	0.447183	3.9846	4.52005	0.0036992	0.0149892	-2.22804
Acyp1	0.447172	3.08939	3.65227	0.0100734	0.0299381	-3.11502
Ercc6l2	0.44716	5.49874	4.6042	0.00337676	0.0140772	-2.37639
Slc35a2	0.445087	3.53537	3.67314	0.00982032	0.0293826	-3.19691
Ctla4	0.444845	4.75454	5.36171	0.00155273	0.00856331	-1.41508
Atg13	0.444544	5.34167	6.014	0.000843128	0.00579705	-0.810315
Uvssa	0.444324	3.06776	3.81816	0.00824451	0.0259668	-2.89202
Slc45a4	0.444218	5.34382	5.2971	0.0016542	0.00886426	-1.56594
Fra10ac1	0.444005	3.2589	3.57998	0.0110068	0.0319447	-3.25357
Gm2810	0.443816	4.2007	5.19671	0.0018271	0.00954354	-1.49168
Ulk1	0.443734	4.44833	3.94525	0.00709163	0.0234008	-3.04429
Zfp119a	0.443554	2.52281	3.28276	0.0159785	0.0419405	-3.46393
Nhlrc3	0.443068	4.31851	4.24646	0.00501147	0.0183708	-2.63499
Slc4a7	0.442917	6.39612	6.462	0.000569957	0.004493	-0.408103
Ankrd12	0.442891	5.27291	4.54162	0.00361338	0.0147985	-2.43035
Zfp945	0.442329	3.86564	3.63552	0.0102815	0.0303837	-3.32434
Gm9824	0.442106	4.45557	5.06195	0.00209227	0.010386	-1.6936
Braf	0.441913	4.26007	4.46537	0.00392719	0.0155609	-2.35335
Man1a	0.441864	7.66222	5.95834	0.000886504	0.00598552	-0.832162
Ap5s1	0.441671	2.87666	3.31417	0.0153517	0.0407983	-3.51507
Lsm14b	0.441318	4.43626	4.78493	0.0027856	0.0124987	-2.00829
Pebp1	0.441249	6.67906	4.04023	0.00634683	0.0217073	-3.09453
2010315B03Rik	0.4412	3.24988	3.8778	0.00767951	0.0247818	-2.86007
Tsr2	0.441125	4.0937	4.3737	0.00434559	0.0165895	-2.42981
Atp8a1	0.440973	4.15801	3.87882	0.0076702	0.0247584	-3.06928
Ubiad1	0.440785	3.98717	4.39848	0.00422777	0.0163787	-2.37614
Terf2ip	0.440466	5.04479	6.17779	0.000728853	0.00527112	-0.612591
Rpl30-ps11	0.440384	2.92968	3.54619	0.0114755	0.0329858	-3.21531
Patz1	0.440079	5.36737	6.34975	0.000627459	0.00479506	-0.481095
Mmab	0.439916	3.06405	3.89106	0.00755978	0.024481	-2.7969
Derl1	0.438051	7.06929	6.33464	0.000635693	0.00484216	-0.50566
Arhgef3	0.438018	8.26617	5.62686	0.00120403	0.00724468	-1.11691
Susd3	0.437933	3.74038	3.91104	0.0073833	0.024131	-2.93386
Sos2	0.437802	5.19644	5.22673	0.00177334	0.00934821	-1.6279
Tnip1	0.437779	6.32004	5.17353	0.00186987	0.00969521	-1.74235
Prorp	0.437524	3.41834	3.96029	0.00696753	0.0231633	-2.7947
Dcun1d2	0.437478	4.76076	4.95866	0.00232506	0.0111036	-1.86663
Cbx6	0.437355	6.2211	5.53593	0.00131249	0.00768531	-1.34631
Smco4	0.437289	3.25816	3.5054	0.0120708	0.0342619	-3.35354
Reep3	0.437177	5.6067	5.96697	0.000879618	0.00595579	-0.879536
Zdhhc17	0.436517	3.24512	3.29406	0.0157499	0.0415313	-3.63767
Parp6	0.436177	3.43765	4.23508	0.00507639	0.0185239	-2.45255
Aff1	0.43575	5.1719	3.35403	0.0145947	0.0392973	-3.95583
Togaram1	0.435676	5.3435	5.99752	0.000855714	0.00585955	-0.827308
Iqcc	0.435335	3.11544	3.78125	0.00861715	0.0268263	-2.95236
Tcp11l2	0.435286	6.15833	5.04482	0.00212899	0.0105335	-1.8878
Sav1	0.435237	5.16158	6.01493	0.000842427	0.00579555	-0.790168
Klhl26	0.434518	3.53963	4.10372	0.0058976	0.0204981	-2.64091
Gaa	0.434144	4.63671	3.43831	0.0131249	0.036407	-3.75459
Unk	0.433886	4.0712	3.94106	0.00712663	0.0234566	-2.96996
2410002F23Rik	0.433858	4.35141	3.37243	0.0142591	0.0386361	-3.78791
Gatd1	0.433496	5.43169	5.67521	0.00115053	0.00703212	-1.1676
Poli	0.432551	3.72413	3.99977	0.00665296	0.0224283	-2.81603
Plod3	0.4322	2.36081	3.15614	0.0188036	0.0472769	-3.59457
Phf12	0.431443	5.54278	4.89757	0.00247644	0.0115468	-2.03438
Zfp275	0.431422	4.73732	4.85072	0.00260007	0.0119204	-1.98738
Atxn7l1	0.431383	5.25117	5.10136	0.00201047	0.0101479	-1.7746
Atg10	0.431024	2.80529	3.43671	0.0131512	0.0364371	-3.33019
AI504432	0.430993	5.18318	5.47492	0.00139147	0.0079689	-1.35521
Bag3	0.430275	3.63808	4.39113	0.0042623	0.0164223	-2.30703
Stoml1	0.430175	3.91384	3.11743	0.0197722	0.0489938	-4.0439
Pde7a	0.430045	6.62121	4.68798	0.00308678	0.0132981	-2.29634
Plcb2	0.429892	3.67048	3.43259	0.0132193	0.0365451	-3.55222
Vamp4	0.42931	5.1934	6.09884	0.000781571	0.00552255	-0.709864
Pnpo	0.429184	4.73976	4.45667	0.00396486	0.0156393	-2.45668
Kif1b	0.429048	6.36906	5.51756	0.00133572	0.00777206	-1.36518
Glce	0.428967	2.66383	3.22257	0.017259	0.0443794	-3.58445
Txnrd2	0.42874	3.04695	3.34444	0.0147729	0.03967	-3.51835
Rbak	0.428694	2.73652	3.51438	0.0119368	0.033978	-3.20781
Borcs6	0.428683	4.0233	4.38508	0.00429103	0.0164922	-2.40076
Endov	0.428421	3.48487	3.20462	0.0176624	0.0450593	-3.82062
Dipk1b	0.428188	2.76753	3.47731	0.0125003	0.0351574	-3.26562
Gm45837	0.428086	7.60589	3.38964	0.0139527	0.0380519	-3.89504
Pex6	0.428058	4.38498	4.77806	0.00280582	0.0125332	-2.00641
Tmem230	0.427707	4.70436	5.41889	0.00146877	0.00823473	-1.34489
Tuft1	0.427557	2.37573	3.12718	0.0195231	0.0486173	-3.63856
Dnajc4	0.426961	3.05531	3.82719	0.00815604	0.0257798	-2.87767
Neu3	0.426899	4.08469	3.9875	0.00674894	0.022612	-2.9132
Cmss1	0.426772	2.43955	3.11153	0.0199246	0.0492696	-3.67718
Gpbp1l1	0.426612	6.18505	5.68343	0.0011417	0.00699877	-1.1899
Naip5	0.426477	3.67722	3.7749	0.00868313	0.0269749	-3.09668
Irf4	0.426141	5.5061	5.87349	0.000957606	0.00623744	-0.967895
Clpp	0.425883	4.19276	4.52756	0.00366905	0.0149307	-2.26416
Suox	0.425751	4.76426	3.74179	0.00903636	0.0277284	-3.37006
Erf	0.425726	4.52314	5.09341	0.00202667	0.010204	-1.6716
Zfp52	0.425017	4.58998	4.64382	0.00323599	0.0136878	-2.20451
Ddx6	0.424957	8.77475	4.22684	0.00512396	0.0186577	-2.68222
Cryzl1	0.42474	3.67466	4.39613	0.00423878	0.0164045	-2.3093
Coq5	0.424664	4.15167	4.66155	0.00317512	0.0135233	-2.0953
Chchd5	0.423945	3.42017	3.91021	0.00739058	0.0241416	-2.85993
Pofut1	0.423776	5.16465	4.7804	0.00279892	0.0125224	-2.13384
Cyb561d1	0.423567	4.69567	5.28747	0.00166995	0.00892077	-1.48681
Casd1	0.422287	4.9485	5.07105	0.00207305	0.0103445	-1.76916
Zscan26	0.422263	3.96692	4.22864	0.00511354	0.0186368	-2.582
Tsc1	0.421693	4.20571	3.42553	0.0133369	0.0367598	-3.68428
Ddx60	0.420231	6.33964	4.92984	0.00239514	0.0112844	-2.01921
Fto	0.419798	5.61744	5.32157	0.00161491	0.00874722	-1.56181
Usp33	0.419587	4.60816	4.45945	0.00395277	0.0156168	-2.42996
Sufu	0.419581	5.04516	5.36351	0.00155	0.00855816	-1.45829
Trim32	0.419409	3.92201	3.7598	0.00884226	0.0273145	-3.17303
Lrrc14	0.419398	3.97251	3.75663	0.00887609	0.0273837	-3.18858
Slc25a45	0.419115	4.66339	5.33053	0.00160079	0.00868671	-1.43409
Vps13a	0.418781	6.59596	6.06553	0.000805109	0.00562338	-0.792274
Adi1	0.418224	4.66187	5.17829	0.001861	0.00965754	-1.60188
Fbxo25	0.418175	4.56038	5.41091	0.00148018	0.00826392	-1.32816
N4bp2	0.418142	4.574	4.99026	0.00225088	0.0108851	-1.798
Tmem185a	0.417821	4.29344	4.82098	0.00268218	0.0121745	-1.93787
mt-Nd2	0.417525	10.759	4.10421	0.00589432	0.0204953	-2.69314
Ncoa1	0.416859	5.58292	4.17812	0.0054157	0.0193571	-2.90786
Trim12a	0.416807	6.61548	4.60157	0.00338636	0.0141026	-2.39983
1110002L01Rik	0.416282	3.1552	3.63554	0.0102813	0.0303837	-3.15468
Zfp266	0.415895	4.64791	5.13489	0.00194372	0.00992773	-1.64797
Zfp397	0.415831	3.98985	4.65976	0.00318122	0.0135348	-2.06284
Zfp677	0.415537	3.99842	4.30207	0.00470734	0.0175345	-2.49775
Ercc2	0.415459	4.3689	4.36969	0.00436497	0.0166468	-2.49331
Hagh	0.415287	3.2857	3.49336	0.0122528	0.0346802	-3.37725
Aldh7a1	0.415217	3.26075	3.70903	0.00940142	0.0285204	-3.08364
Gm15013	0.415027	4.51788	3.36584	0.0143783	0.0389152	-3.83144
Zbtb43	0.414567	4.25025	3.81194	0.00830607	0.0261359	-3.17726
Cbl	0.414466	5.7417	3.21359	0.0174596	0.0447226	-4.20075
Limd2	0.41421	9.64057	4.15967	0.00553099	0.0196334	-2.70124
Grn	0.413959	5.38941	3.89915	0.00748776	0.0243332	-3.24957
Ndufaf8	0.413542	3.69828	3.14656	0.0190383	0.047757	-3.95285
Nfkbie	0.412907	5.2615	4.30882	0.00467185	0.0174433	-2.71498
Gypc	0.412148	4.80326	3.24834	0.0166976	0.0433343	-4.04638
Cbfa2t2	0.41201	4.16228	4.60187	0.00338526	0.0141026	-2.16893
Ahi1	0.411647	3.64396	4.12697	0.00574208	0.0201086	-2.63633
Rnf103	0.411551	3.95009	3.72962	0.00917007	0.0280384	-3.21934
Ubqln4	0.411383	5.12018	5.8804	0.000951586	0.00620621	-0.922186
Gm13339	0.410595	7.26364	5.06893	0.00207752	0.0103514	-1.82003
Prmt6	0.410553	4.59707	4.96812	0.00230258	0.0110461	-1.82758
Dpy19l3	0.410521	5.66463	6.08338	0.000792401	0.00556955	-0.765993
Gm7429	0.410216	4.53836	3.11428	0.0198535	0.0491341	-4.18447
Dnajc18	0.410179	3.78179	3.99653	0.00667813	0.0224689	-2.8338
Mib1	0.409905	4.45435	4.96617	0.00230719	0.0110637	-1.8029
Zfp141	0.409838	4.52669	4.92253	0.00241328	0.0113325	-1.86698
Sigirr	0.409634	5.81501	3.48267	0.0124171	0.0350131	-3.83334
Tmsb15b2	0.409314	3.24157	3.28417	0.0159499	0.0418929	-3.65089
Slc30a1	0.409109	3.2928	3.47954	0.0124657	0.0350924	-3.39784
Rnf25	0.40879	3.83312	3.88616	0.0076038	0.0245838	-2.98782
Tmem9	0.408478	4.46334	4.66928	0.00314902	0.0134408	-2.15046
Elk1	0.408448	3.60212	3.32296	0.0151812	0.0404506	-3.68639
Arfrp1	0.408264	5.21619	4.65802	0.00318713	0.0135548	-2.28496
Clk1	0.407906	5.45369	5.61566	0.00121682	0.00728877	-1.23291
Vps11	0.407509	5.48393	3.83794	0.00805212	0.0255715	-3.33827
Zfp113	0.406536	3.57499	4.05817	0.00621617	0.0213823	-2.70746
Inpp5b	0.40638	6.78007	5.94499	0.000897281	0.0060285	-0.907773
Repin1	0.406293	3.40551	3.62142	0.0104606	0.0307839	-3.23529
Zfp62	0.405972	5.28378	5.47262	0.00139455	0.00797511	-1.36958
Ccdc117	0.405426	4.88955	4.70009	0.00304726	0.0131846	-2.18972
Ndufa6	0.405157	6.38667	3.11522	0.0198291	0.0490933	-4.34783
Rsbn1	0.405124	5.86414	5.03985	0.00213978	0.0105563	-1.88854
Gm8054	0.404593	5.71598	3.57753	0.0110401	0.0320223	-3.70037
Cd69	0.404037	6.14545	4.38281	0.00430185	0.0165217	-2.67217
Pick1	0.403962	2.68171	3.11232	0.0199042	0.0492411	-3.74183
mt-Cytb	0.403745	11.7914	3.77687	0.00866266	0.02694	-3.04354
Zfp280d	0.403603	4.29627	4.20176	0.00527191	0.0190322	-2.68696
Ganc	0.403509	4.81228	5.07591	0.00206287	0.0103255	-1.74269
Qdpr	0.402041	5.61889	3.20018	0.0177636	0.0452404	-4.21249
Zfp866	0.401916	4.57113	3.99499	0.00669012	0.0224936	-3.0049
Mylip	0.401915	5.40759	3.22684	0.0171647	0.0441873	-4.15845
Tecpr1	0.401465	5.9566	4.27722	0.00484062	0.0179056	-2.80051
Atl3	0.401425	7.11464	5.07649	0.00206166	0.0103238	-1.82226
Tmem219	0.401352	4.28178	3.52327	0.0118059	0.0337015	-3.56833
Dnajc10	0.401304	6.11858	5.82269	0.00100327	0.00643705	-1.04472
Ppp6r2	0.401231	4.56662	4.95274	0.00233926	0.0111401	-1.83984
Bcl7a	0.40092	3.62016	3.88358	0.00762706	0.0246391	-2.94209
Pik3r4	0.399803	5.24635	4.2999	0.00471881	0.0175663	-2.72474
Casp6	0.399776	4.10762	4.60661	0.00336801	0.0140554	-2.15181
Rras	0.399562	3.20167	3.3603	0.0144792	0.0390914	-3.53694
Strbp	0.399093	5.63202	5.6887	0.00113608	0.00697937	-1.16878
Endod1	0.398789	6.69063	5.0661	0.00208348	0.0103682	-1.85555
Npepl1	0.398483	5.81041	5.04143	0.00213634	0.0105437	-1.88496
Trim23	0.397864	4.53184	4.08143	0.00605118	0.020907	-2.88698
AI597479	0.397172	4.11893	4.21317	0.00520399	0.0188485	-2.63518
Cyhr1	0.397166	5.8425	5.96556	0.000880736	0.00595999	-0.89289
Nfe2l1	0.397109	6.09005	4.42764	0.00409364	0.0160025	-2.61673
Nt5dc1	0.397094	6.02273	5.77124	0.00105206	0.00662127	-1.09695
Kansl1	0.397042	6.3271	3.75243	0.00892108	0.0274801	-3.47809
Gbp9	0.396787	7.0663	4.72256	0.00297536	0.0129907	-2.23493
Hmg20a	0.396712	5.54785	5.58091	0.00125751	0.00747654	-1.27713
Lamp1	0.396528	7.54911	5.59154	0.00124491	0.00741259	-1.22329
Arl3	0.396052	4.30686	4.45659	0.00396522	0.0156393	-2.37456
Rnf139	0.396047	6.09432	4.86008	0.00257484	0.0118545	-2.10026
Fbxw5	0.395921	5.17921	4.28004	0.00482527	0.0178629	-2.74148
Brwd1	0.39564	4.61139	3.30955	0.0154422	0.0409797	-3.92741
Tarbp1	0.395559	3.73905	3.45459	0.0128601	0.035816	-3.53941
Jmjd1c	0.395242	5.38656	3.59235	0.0108406	0.0316153	-3.65616
Poll	0.394443	3.98521	3.47671	0.0125096	0.0351583	-3.56608
Pcm1	0.394253	5.40238	5.30604	0.00163972	0.00881821	-1.56269
Eva1b	0.394224	5.17855	5.15176	0.00191107	0.00981551	-1.71029
Gm13413	0.394008	4.32842	3.54287	0.0115226	0.0330818	-3.55201
Bsdc1	0.393848	4.79343	4.50407	0.00376424	0.0151628	-2.40908
Rfxank	0.392618	3.78134	3.7555	0.00888815	0.0273998	-3.14698
Slx4ip	0.392525	3.83128	4.07439	0.00610062	0.0210452	-2.74617
Lbh	0.392416	8.33743	4.95539	0.0023329	0.0111248	-1.84827
Nupl2	0.392369	3.30709	3.76667	0.00876947	0.0271666	-3.01981
Elp1	0.391864	5.20162	4.07002	0.00613146	0.0211358	-3.00937
Oaz2	0.391085	4.729	4.98622	0.00226022	0.0109057	-1.8307
Lrig2	0.390836	4.17848	4.67125	0.00314237	0.0134362	-2.09027
Gfi1	0.390678	4.77552	5.14334	0.00192729	0.00987024	-1.6609
Zfp874b	0.390636	3.69947	3.96202	0.00695337	0.0231227	-2.85947
Spata13	0.390028	8.5193	4.67674	0.00312401	0.0133959	-2.15622
Wdr41	0.389918	3.42093	3.35402	0.0145948	0.0392973	-3.6002
Pogz	0.389839	4.9091	3.89492	0.00752535	0.0244223	-3.19406
Rpl30-ps8	0.389669	6.94396	3.44921	0.0129469	0.036016	-3.86597
Isoc2b	0.389654	3.55866	3.73412	0.0091204	0.0279292	-3.12302
Rhoh	0.389635	6.99258	4.37619	0.00433357	0.0165774	-2.65788
Sh2b1	0.389302	5.40254	4.4674	0.00391844	0.0155314	-2.53472
Mink1	0.389078	5.82372	3.66239	0.00994978	0.0296885	-3.59159
Arl16	0.388799	3.26215	3.66336	0.00993801	0.0296681	-3.145
Ppt2	0.388396	4.52329	4.82976	0.00265763	0.012101	-1.97403
Ccnt1	0.388094	5.85251	5.88256	0.000949708	0.00620283	-0.978031
Trim14	0.387959	6.08375	5.42588	0.00145887	0.00820829	-1.46463
Trmt1	0.387835	5.20635	3.63624	0.0102725	0.0303719	-3.57775
Gm11110	0.387628	3.18648	3.50172	0.0121261	0.0343947	-3.34184
Phf21a	0.387331	4.36849	3.67708	0.00977328	0.0292857	-3.3809
Nop10	0.387011	6.28685	4.73395	0.00293966	0.0128867	-2.24856
Caml	0.386944	3.72769	3.20794	0.0175869	0.044915	-3.87514
Wasl	0.386	3.43677	3.12987	0.0194551	0.0484983	-3.91362
Cdon	0.385762	5.03768	4.74824	0.00289553	0.0127864	-2.15546
Atn1	0.385528	6.78599	3.45324	0.0128819	0.0358684	-3.86824
Gimap3	0.385251	7.95609	4.61228	0.00334752	0.014004	-2.28769
Fars2	0.385078	4.46431	4.27186	0.00486992	0.0179727	-2.63407
Dcaf11	0.384974	6.20238	5.6674	0.00115898	0.00706541	-1.20729
Tmem39b	0.384507	4.17852	4.01856	0.00650877	0.0220538	-2.89462
Slc25a39	0.384276	6.05034	5.51876	0.00133418	0.00777064	-1.36414
Gm15843	0.383815	5.68248	3.48873	0.0123236	0.0348309	-3.81908
Xpot	0.383731	5.72979	5.33067	0.00160057	0.00868671	-1.55865
Zfp874a	0.383629	3.97515	3.39216	0.0139086	0.0379693	-3.67919
Zfp85	0.382898	3.45771	3.55989	0.0112829	0.0325727	-3.33063
Ar	0.382256	4.56097	3.28356	0.0159622	0.041915	-3.95377
Trmt1l	0.382254	5.0937	3.99714	0.0066734	0.0224593	-3.08913
Pik3ca	0.382229	6.07691	5.00421	0.00221897	0.0107917	-1.9341
Gga3	0.381871	4.35745	3.95378	0.00702091	0.0232466	-3.01591
Slc22a5	0.381691	2.97351	3.34374	0.0147861	0.0396847	-3.50166
Nprl3	0.381594	3.63037	3.27874	0.0160607	0.0421103	-3.75429
Crtc3	0.381304	4.88749	3.4027	0.0137252	0.0375456	-3.8485
Zc3h7b	0.380947	5.84048	4.86379	0.0025649	0.0118224	-2.09057
Cog7	0.380921	3.45106	3.40552	0.0136765	0.0374379	-3.53757
Gm12599	0.380867	3.59072	3.15841	0.0187484	0.0471677	-3.9113
Gm16415	0.380751	3.2564	3.61853	0.0104976	0.0308853	-3.20327
Ift140	0.380718	4.79963	4.25926	0.00493957	0.0181795	-2.71151
Zfp994	0.380633	4.08282	4.11513	0.00582067	0.0203305	-2.75093
Dennd1a	0.380067	4.38319	3.32201	0.0151996	0.0404805	-3.86497
Spred1	0.380028	3.43502	3.28597	0.0159132	0.0418333	-3.69728
B4gat1	0.379507	3.67095	3.30334	0.0155648	0.0411971	-3.72996
Ikbke	0.379264	5.4604	4.84134	0.00262565	0.0119964	-2.09431
Ube2r2	0.37897	6.58248	5.10614	0.0020008	0.0101206	-1.8138
Ucp2	0.378958	9.61565	4.37924	0.00431891	0.0165448	-2.43009
Sdf4	0.378893	8.13121	4.21697	0.00518165	0.018805	-2.75434
Asnsd1	0.378646	6.5785	4.05882	0.00621151	0.0213724	-3.07445
Rabgap1	0.378072	4.7017	3.81146	0.0083108	0.0261439	-3.26816
Acp2	0.377928	3.80582	4.09346	0.00596772	0.0207058	-2.71641
Abitram	0.377755	4.62274	4.93285	0.00238771	0.0112698	-1.87335
Polb	0.377641	3.83139	3.26271	0.0163933	0.0427395	-3.82379
Zfp217	0.377369	5.76767	4.04561	0.0063073	0.0215967	-3.08767
Itgav	0.377328	5.43331	3.75006	0.00894669	0.0275307	-3.45053
Trim24	0.377207	5.03597	4.97668	0.00228243	0.0109802	-1.89015
Rpl30-ps9	0.376467	6.79653	3.28497	0.0159335	0.0418619	-4.09921
Fbxo11	0.376141	4.75536	4.97421	0.00228822	0.0109987	-1.84926
Irf5	0.376076	3.67507	3.9434	0.00710712	0.023439	-2.87803
Zfp617	0.375441	4.01439	3.47027	0.0126107	0.0353099	-3.58179
Setd2	0.375127	6.22706	3.48346	0.0124049	0.0350032	-3.84001
Ppip5k2	0.374873	6.01163	5.70484	0.00111907	0.0069067	-1.16634
Fbxo6	0.374843	4.60966	3.2761	0.0161151	0.0421882	-3.97358
Slc29a3	0.374811	5.41687	4.53074	0.00365638	0.0149164	-2.4595
Manea	0.374737	4.95424	4.95161	0.00234199	0.0111459	-1.9072
Scml4	0.374524	6.10282	3.782	0.00860937	0.0268101	-3.43921
Arfgef1	0.374523	7.01452	4.73939	0.00292274	0.012849	-2.21847
Zfp120	0.374412	4.74211	4.79306	0.0027619	0.0124203	-2.05656
Usp9x	0.374264	7.40868	5.4231	0.0014628	0.00822044	-1.41638
Letmd1	0.37396	5.30425	4.55935	0.00354448	0.0145839	-2.41384
Zfp68	0.373875	4.96476	4.80162	0.00273717	0.0123554	-2.08255
Gm13340	0.373869	11.3525	3.2295	0.0171062	0.0441086	-3.81155
Rabac1	0.373719	6.50939	3.82967	0.00813195	0.0257379	-3.3735
Zfp263	0.373714	4.82953	4.61869	0.00332449	0.0139406	-2.27748
Tep1	0.373503	4.58965	4.19607	0.00530612	0.0191065	-2.75331
Cluh	0.373442	5.29672	4.85287	0.00259426	0.0119113	-2.06543
Clcn7	0.373313	4.60061	4.68256	0.00310469	0.0133369	-2.16147
Cep95	0.373084	3.1142	3.20087	0.0177478	0.0452194	-3.73439
Nit1	0.372937	4.59351	4.18549	0.00537038	0.0192512	-2.76732
Decr2	0.372478	3.43136	3.1804	0.0182227	0.0461257	-3.84218
Stx16	0.372459	4.59087	4.72569	0.00296549	0.0129617	-2.10869
D11Wsu47e	0.372433	3.10112	3.21879	0.0173431	0.0445192	-3.70631
Agpat2	0.372329	3.63064	3.87176	0.00773471	0.0248997	-2.96032
Zeb1	0.372164	4.8168	4.64823	0.00322074	0.0136498	-2.24022
Fam104a	0.372104	5.29847	5.34162	0.0015835	0.00865154	-1.51401
Rbm5	0.37205	5.82871	5.35836	0.00155781	0.00856331	-1.53255
Gm28900	0.37097	5.5579	3.25238	0.0166113	0.0431578	-4.13617
Paip2	0.370891	7.05054	5.1263	0.00196057	0.00996734	-1.77047
Ccdc92	0.370358	4.3427	4.0863	0.00601727	0.0208356	-2.84322
Maml1	0.369849	5.30613	3.49644	0.012206	0.0345559	-3.77826
Cnot2	0.369823	6.50285	5.18297	0.00185232	0.00962916	-1.72967
Tmx4	0.369722	4.96999	4.61854	0.00332503	0.0139406	-2.29991
Phc3	0.369286	5.73085	5.49431	0.0013658	0.00787453	-1.38121
Slfn8	0.369241	7.1953	3.64141	0.0102078	0.0302179	-3.58997
Bnip3l	0.368839	6.99078	4.95124	0.00234289	0.0111459	-1.97318
Sesn2	0.368765	3.01166	3.1203	0.0196985	0.0488412	-3.81948
1500011B03Rik	0.368568	3.39283	3.62846	0.0103707	0.0305719	-3.2236
Ggnbp1	0.368415	5.07995	5.14686	0.00192049	0.00984704	-1.70372
Paqr7	0.368413	5.77802	4.39263	0.00425525	0.0164167	-2.65213
BC029722	0.368386	4.86824	4.64126	0.0032449	0.0137151	-2.25688
Btg3	0.368372	4.38157	3.83712	0.00806002	0.0255814	-3.17276
Cln6	0.368107	4.82918	4.82887	0.00266011	0.0121032	-2.02949
Zfp451	0.368008	5.1241	4.64365	0.00323657	0.0136878	-2.29166
Accs	0.367883	3.52662	3.35463	0.0145836	0.0392973	-3.62538
Hk2	0.367315	3.41997	3.29547	0.0157216	0.0414748	-3.68071
Soat1	0.367178	5.0679	3.89257	0.00754628	0.0244505	-3.22133
2900097C17Rik	0.367152	4.85737	4.66681	0.00315733	0.0134714	-2.22478
St8sia4	0.366786	6.32123	5.41459	0.00147491	0.00825134	-1.47729
Irf2bp2	0.364651	5.37865	4.29024	0.00477029	0.0177031	-2.75135
Gm10343	0.364649	6.61585	3.30486	0.0155347	0.041143	-4.0786
Zbtb9	0.364639	5.0641	5.10436	0.0020044	0.0101258	-1.7494
Cyp4v3	0.364273	5.00194	3.75583	0.00888468	0.0273998	-3.39137
Frs2	0.364082	4.6739	4.15446	0.00556405	0.0197094	-2.8215
Gm20460	0.363654	3.6885	3.59172	0.0108489	0.031632	-3.3432
Zfp748	0.363562	4.50753	4.42914	0.0040869	0.015993	-2.44908
Rasa2	0.362854	5.09716	4.8536	0.00259229	0.0119075	-2.04097
Plagl2	0.362663	5.961	4.85656	0.0025843	0.0118844	-2.10257
Stx4a	0.362597	5.27749	3.44966	0.0129397	0.0360043	-3.8389
Utp25	0.362427	3.81955	3.4247	0.0133508	0.0367598	-3.59916
Eif2ak4	0.362149	3.35544	3.49788	0.0121841	0.03451	-3.38943
9530068E07Rik	0.362125	6.80065	5.2274	0.00177217	0.00934616	-1.67051
Rmnd5a	0.362042	6.57145	4.06417	0.00617313	0.0212557	-3.06792
Cd274	0.361756	5.00026	3.1282	0.0194973	0.0485631	-4.24692
S1pr2	0.361708	4.37849	4.47511	0.00388543	0.015467	-2.36748
Nudt18	0.361662	4.14949	3.64097	0.0102133	0.0302266	-3.38253
St6galnac4	0.361272	5.96192	4.8746	0.00253621	0.0117152	-2.08163
Pex3	0.3611	4.28035	3.82963	0.00813237	0.0257379	-3.16138
Ado	0.36108	5.01059	4.87952	0.00252328	0.0117025	-1.9988
Cblb	0.36091	7.4845	4.24991	0.004992	0.0183274	-2.77768
Mepce	0.36091	5.8368	4.29357	0.00475244	0.0176532	-2.77718
Rab28	0.360873	4.1151	4.25539	0.00496119	0.0182366	-2.5823
Rbm12b2	0.360483	3.87544	3.37098	0.0142852	0.0386893	-3.68551
Vps18	0.360352	4.31613	4.38798	0.00427725	0.0164535	-2.46108
Hpcal1	0.360155	6.31594	5.48237	0.00138154	0.00793857	-1.40408
Rpl17	0.360114	9.55742	3.2217	0.0172785	0.0444007	-3.95106
Cep68	0.359113	4.89571	4.31025	0.00466437	0.0174302	-2.66427
Manba	0.359023	5.31575	4.97347	0.00228995	0.0109987	-1.92841
Tmem243	0.358287	4.99363	4.6027	0.00338223	0.0140952	-2.32256
Gm28551	0.35811	6.24411	3.8083	0.0083423	0.0262087	-3.40519
Rab40c	0.357798	3.78849	3.36145	0.0144583	0.0390569	-3.67841
Smim14	0.357688	5.76337	5.37951	0.00152602	0.00845691	-1.50711
Batf	0.357615	7.00421	3.50557	0.0120681	0.0342619	-3.78614
Pomgnt1	0.357571	4.12855	3.58429	0.0109486	0.0318375	-3.45384
Atxn7l3b	0.357457	6.35615	4.55955	0.00354373	0.0145839	-2.45653
Ubxn6	0.357317	5.434	3.58298	0.0109662	0.0318576	-3.67401
Atf2	0.357203	5.53715	5.24781	0.00173667	0.00920342	-1.63879
Zfp160	0.357197	3.73263	3.61044	0.0106023	0.0311246	-3.32856
Pip5k1a	0.357191	5.46173	4.54791	0.00358876	0.0147257	-2.44294
Fbrs	0.357118	4.9192	3.35216	0.0146293	0.0393636	-3.92354
Eif5	0.357063	7.84249	4.50881	0.00374483	0.0151104	-2.42394
Nudt16	0.357062	4.52547	4.22544	0.0051321	0.0186817	-2.70456
Zfp871	0.357046	4.20533	3.20124	0.0177395	0.0452078	-3.9945
Bicdl1	0.356779	5.44761	3.122	0.019655	0.0488241	-4.30948
B4galnt1	0.356707	9.40297	3.93047	0.00721609	0.0236813	-3.01079
Trim34a	0.356573	6.74315	3.97932	0.00681382	0.0227532	-3.17123
Zfp280c	0.35641	3.52441	3.54214	0.0115331	0.033104	-3.37082
Stat4	0.356311	7.81983	4.68464	0.0030978	0.0133216	-2.21538
Zscan29	0.355586	5.03904	5.00791	0.0022106	0.010782	-1.85535
Lclat1	0.355291	5.915	5.3011	0.00164771	0.00884234	-1.5983
Laptm4a	0.354994	5.97141	3.63355	0.0103063	0.0304419	-3.63492
Fbxo33	0.354742	5.26345	3.17902	0.0182553	0.0461791	-4.21117
Elp3	0.354608	5.88673	3.75554	0.00888774	0.0273998	-3.47036
Mbd6	0.354482	3.87157	3.23863	0.0169067	0.043717	-3.86696
Gm10916	0.354463	5.52955	3.61505	0.0105426	0.0310025	-3.63882
Pim2	0.354384	6.44457	3.95585	0.0070039	0.0232135	-3.21038
Cfap97	0.354282	5.4214	5.23261	0.00176303	0.00931841	-1.64642
Mrpl38	0.354256	4.40595	4.00435	0.00661747	0.0223149	-2.96117
Celf1	0.353643	6.74694	4.74638	0.00290123	0.0127903	-2.22348
Usp21	0.353598	4.01286	3.33926	0.0148702	0.0398689	-3.76069
Elmod2	0.353523	3.66582	3.69906	0.00951575	0.0287582	-3.19517
Sgpl1	0.352681	6.28246	5.40021	0.00149562	0.00832688	-1.49327
Zfp869	0.352639	4.84642	4.6512	0.00321051	0.0136208	-2.24184
G6pc3	0.352432	4.23752	3.95786	0.00698739	0.0231922	-2.98585
Unc93b1	0.352392	5.48018	4.39531	0.00424263	0.0164045	-2.6305
Prkch	0.351874	8.30238	3.87565	0.00769908	0.0248116	-3.17387
Rev3l	0.351193	5.09493	3.97617	0.00683906	0.022818	-3.11714
Uri1	0.350737	6.12162	4.6826	0.00310453	0.0133369	-2.30962
Irf2	0.349437	7.44169	4.53643	0.0036338	0.0148496	-2.42927
Rhbdd1	0.349372	5.20332	3.96751	0.00690874	0.0230061	-3.14229
Arhgap12	0.348687	3.72471	3.43033	0.0132569	0.0365982	-3.56969
Arel1	0.348388	6.56109	4.61912	0.00332298	0.0139406	-2.38095
Man2c1	0.347838	4.55654	3.16243	0.0186511	0.0469919	-4.12183
Arl14ep	0.347813	4.59526	4.2627	0.00492047	0.0181147	-2.67147
Rfesd	0.347365	3.70654	3.4283	0.0132907	0.0366748	-3.56812
Bloc1s5	0.347077	3.50011	3.37397	0.0142313	0.0385783	-3.59286
Arsa	0.347041	3.61161	3.52786	0.0117389	0.0335662	-3.41094
Tfe3	0.346928	4.6452	4.17116	0.00545887	0.0194637	-2.79551
Snapin	0.346892	5.41378	5.06391	0.0020881	0.0103825	-1.83512
Heca	0.346585	6.64367	3.83598	0.00807103	0.0255931	-3.36163
Rasgrp1	0.346491	7.23151	3.26613	0.0163217	0.0426361	-4.09916
Napsa	0.346451	4.47935	4.18153	0.00539469	0.0193153	-2.75096
Bcl2a1b	0.346265	6.59396	4.19414	0.00531776	0.0191108	-2.90236
Ptp4a2	0.346241	9.15921	4.16841	0.00547604	0.0195018	-2.72505
Spg20	0.34618	4.80659	4.25136	0.00498379	0.0183029	-2.72324
Zmiz2	0.346153	7.02661	4.09979	0.00592438	0.0205792	-3.00266
Shprh	0.346014	5.36653	4.14896	0.00559913	0.0197859	-2.92793
Rassf2	0.345797	7.32615	4.19377	0.00532004	0.0191108	-2.86201
Scd2	0.345618	7.4224	4.38032	0.00431376	0.0165386	-2.62154
Gprin3	0.345345	4.14848	4.05662	0.00622736	0.0214147	-2.84032
Golim4	0.345175	4.23492	3.46173	0.0127458	0.03559	-3.64293
Skil	0.345125	5.64371	4.77046	0.00282838	0.0125914	-2.19087
Otud1	0.344995	3.66316	3.10707	0.0200407	0.0494937	-4.00083
U2af1l4	0.344705	4.6854	3.67772	0.00976576	0.0292778	-3.44265
Rpl27-ps2	0.344585	5.04219	4.10409	0.00589509	0.0204953	-2.94573
Pdk1	0.34449	5.40159	3.15799	0.0187584	0.0471831	-4.25514
Mia3	0.344488	5.82255	4.70492	0.00303161	0.0131442	-2.27687
Rnf145	0.343755	7.35098	3.71164	0.00937178	0.0284665	-3.48413
Zdhhc13	0.343628	4.57246	4.19579	0.00530779	0.0191068	-2.75092
Tagap	0.343502	6.65462	4.38001	0.00431525	0.0165386	-2.66882
Gm13611	0.343314	6.60588	3.28998	0.0158321	0.0417112	-4.09966
Fam3c	0.343269	6.28583	3.88494	0.0076148	0.0246061	-3.30464
Zfp738	0.3431	3.86098	3.27768	0.0160826	0.042143	-3.81063
Smg6	0.343073	5.37921	3.80598	0.00836547	0.0262614	-3.37224
Spop	0.342573	6.03172	4.27487	0.00485345	0.017934	-2.80567
Adk	0.342454	5.43541	3.2634	0.0163787	0.0427106	-4.11141
Mettl21a	0.342451	4.02199	3.14466	0.0190853	0.0478549	-4.03237
Mllt3	0.342081	6.42237	5.16577	0.00188445	0.00972878	-1.75063
Ip6k1	0.342041	6.65549	4.39043	0.00426564	0.0164299	-2.65597
Nbas	0.341985	5.02244	4.47737	0.00387583	0.0154493	-2.47844
Zfp292	0.341468	5.92169	3.84793	0.00795689	0.0253699	-3.34971
Btbd9	0.341371	4.99837	4.49374	0.00380698	0.0152814	-2.45505
Lmbrd1	0.34133	4.93353	4.26987	0.00488086	0.0179965	-2.72094
Phospho2	0.341279	4.4274	4.24098	0.00504263	0.0184343	-2.66604
Tufm	0.340766	6.40731	4.21323	0.00520364	0.0188485	-2.8826
Gm14586	0.340276	7.48492	3.41155	0.0135732	0.0372401	-3.87723
Pdpr	0.340212	5.5666	4.72845	0.00295681	0.0129332	-2.23572
Ube3b	0.340119	6.3174	4.77467	0.00281586	0.012564	-2.20083
Specc1l	0.339921	5.63362	4.49465	0.00380318	0.0152757	-2.52017
Setd5	0.339856	6.48235	3.90328	0.00745126	0.0242596	-3.27809
Zranb1	0.339747	4.96798	4.21632	0.00518548	0.0188132	-2.79313
2210016L21Rik	0.338487	4.894	4.23601	0.00507102	0.0185099	-2.75691
Cd84	0.338485	7.44061	4.83247	0.0026501	0.0120805	-2.07798
Josd2	0.338096	3.76548	3.41762	0.01347	0.0369993	-3.5966
Gtf2e1	0.337944	5.14035	4.73973	0.00292169	0.012849	-2.1803
Stim2	0.337733	6.22762	4.57058	0.00350165	0.0144672	-2.44415
Rbpj	0.337725	6.30566	4.98252	0.00226881	0.0109304	-1.9597
Ice1	0.337451	5.09617	3.95659	0.00699784	0.0232062	-3.1429
Cbr1	0.337058	4.16094	3.69947	0.00951106	0.0287582	-3.30779
Htra2	0.336784	3.97921	3.23932	0.0168919	0.0436976	-3.89108
Kif3b	0.336563	5.36451	4.62206	0.00331248	0.0139344	-2.3453
Gm14541	0.336192	6.18976	3.37111	0.0142828	0.0386893	-3.99407
B230219D22Rik	0.336178	5.88813	4.40741	0.00418618	0.0162543	-2.63838
Araf	0.335663	5.62368	4.50975	0.00374098	0.0151024	-2.50126
Zfp395	0.335203	3.89272	3.32578	0.0151268	0.0403403	-3.7519
Nek9	0.335171	6.75769	4.38151	0.00430804	0.0165295	-2.66319
Ipo11	0.335079	4.98985	4.24815	0.00500189	0.0183496	-2.75656
Bnip3l-ps	0.335038	5.20993	4.76296	0.00285085	0.0126449	-2.16165
Rundc1	0.335026	5.03213	4.68979	0.00308084	0.013283	-2.22473
Ikbkg	0.334983	5.61737	4.66973	0.00314749	0.0134408	-2.3086
Atad3a	0.334925	4.29336	3.58049	0.0109999	0.0319432	-3.4951
Rnf2	0.334836	6.44613	5.0334	0.00215387	0.0106073	-1.89976
Iscu	0.33456	5.00756	4.48496	0.00384373	0.0153775	-2.46715
Oip5os1	0.334359	7.20717	4.77818	0.00280548	0.0125332	-2.16035
Atf7	0.333958	4.58478	4.01657	0.00652386	0.0220924	-2.98105
Zbtb33	0.333763	5.38577	4.6641	0.00316649	0.0134984	-2.29731
Dhx34	0.333743	4.65207	3.40128	0.0137497	0.0375955	-3.81017
Fam118b	0.333598	3.89774	3.55101	0.0114072	0.0328369	-3.44689
Mr1	0.333166	3.9801	3.30884	0.0154561	0.0409999	-3.7955
Dgkz	0.333128	8.61844	3.8367	0.00806405	0.0255824	-3.19499
Hook1	0.333036	4.56855	4.29288	0.00475618	0.0176561	-2.62907
Pum1	0.332555	6.4218	4.24246	0.00503421	0.0184238	-2.84572
Tut1	0.332326	4.63694	3.59685	0.0107808	0.0315406	-3.54219
Xpr1	0.332321	5.19799	4.52997	0.00365943	0.0149238	-2.43817
Ids	0.332178	5.37395	3.8466	0.00796948	0.0254032	-3.31859
Gcn1	0.332095	6.49821	4.22689	0.00512367	0.0186577	-2.86382
Wdr24	0.331816	4.39219	3.85584	0.0078824	0.025205	-3.15107
Gimap1	0.331605	7.71982	4.05358	0.00624929	0.0214594	-3.00363
Gm28438	0.330734	8.77258	3.29635	0.0157039	0.0414465	-3.90862
Inpp1	0.330648	6.22082	4.61844	0.0033254	0.0139406	-2.38672
mt-Nd3	0.33058	8.7763	3.2949	0.0157329	0.0414957	-3.9103
Eif3e	0.330513	8.74819	3.37889	0.0141432	0.0383834	-3.79721
Ccny	0.330499	6.44707	4.64854	0.00321967	0.0136498	-2.34849
Wdr73	0.330332	4.42664	3.21754	0.0173711	0.0445625	-4.01929
Ubr1	0.330308	5.23369	4.48983	0.00382331	0.0153264	-2.49123
Dcun1d4	0.330175	4.44633	3.65847	0.00999737	0.0298008	-3.42266
Ppie	0.329792	5.26592	3.77541	0.00867781	0.0269662	-3.40094
Slc10a3	0.329728	4.47822	3.21302	0.0174725	0.0447364	-4.03622
Atxn7	0.328627	4.30338	3.47926	0.01247	0.0350962	-3.63412
Vps39	0.328591	5.37033	4.63729	0.00325874	0.0137573	-2.32783
Kdm5a	0.328543	7.08106	4.3971	0.00423423	0.0163931	-2.62724
Abhd8	0.328435	6.66066	3.89116	0.00755885	0.024481	-3.28898
Btbd2	0.328354	4.65762	3.25479	0.0165603	0.0430439	-4.01308
Wipf1	0.32829	8.69742	3.84226	0.00801086	0.0254971	-3.18079
Ptms	0.328121	7.32096	4.37867	0.00432166	0.0165501	-2.63223
Hps1	0.327922	5.10193	4.44066	0.00403535	0.0158485	-2.53468
Dmxl1	0.327731	5.3968	4.03857	0.00635911	0.0217184	-3.07209
Marveld1	0.327059	4.69611	3.71811	0.00929864	0.0282873	-3.39124
Sumf1	0.326847	4.22912	3.84217	0.00801166	0.0254971	-3.13472
Ppt1	0.326484	5.97288	4.67216	0.00313932	0.0134328	-2.32026
Ttc5	0.326326	5.01433	3.78556	0.00857269	0.0267504	-3.35462
Atf7ip	0.325761	7.47863	3.9808	0.00680203	0.0227265	-3.12047
Rrm2b	0.325355	4.93033	3.35073	0.0146558	0.0394085	-3.92795
Stambpl1	0.325333	4.35063	3.21254	0.0174832	0.0447447	-4.01052
Smcr8	0.325157	5.49099	3.31253	0.0153837	0.0408551	-4.04851
Nepro	0.325085	3.67565	3.28206	0.0159928	0.0419688	-3.76131
Tspan3	0.325014	6.91139	4.51013	0.00373943	0.0151024	-2.49898
Pura	0.324758	5.65634	3.29986	0.0156339	0.0413254	-4.07755
Fibp	0.324706	4.55471	3.95781	0.00698783	0.0231922	-3.05111
Pdcd11	0.324508	5.94039	4.2096	0.00522516	0.0189001	-2.88578
Gm7867	0.324202	7.17424	3.29854	0.0156603	0.0413677	-4.05882
Ap3b1	0.323718	6.95692	4.36342	0.00439551	0.0167219	-2.67623
Ammecr1l	0.32335	4.86135	3.60444	0.0106806	0.0312704	-3.57165
AI837181	0.323168	5.81363	3.90499	0.00743627	0.0242347	-3.2719
Phf23	0.322161	5.9394	3.60984	0.0106101	0.0311324	-3.6664
Gm9755	0.321919	5.31851	3.99069	0.00672386	0.0225658	-3.12575
Trim34b	0.321314	5.10119	3.94837	0.00706573	0.0233475	-3.15446
Ksr1	0.321247	5.54161	4.41928	0.00413159	0.0161049	-2.60655
Fbxo4	0.321156	3.96419	3.46168	0.0127467	0.03559	-3.58301
D5Ertd579e	0.320464	4.94431	3.30472	0.0155375	0.041143	-3.99366
Map3k2	0.320099	5.72196	4.60795	0.00336317	0.014045	-2.38865
Ube3a	0.319865	5.61052	4.45965	0.00395192	0.0156168	-2.56165
Zfp110	0.319707	5.44893	4.21455	0.00519586	0.0188338	-2.85323
Rps24-ps2	0.31963	7.64012	3.43819	0.0131269	0.036407	-3.82596
Tsc22d2	0.3196	4.25652	3.5006	0.012143	0.0344263	-3.59531
Ehhadh	0.319412	3.50246	3.09805	0.0202773	0.0498947	-3.97504
Nbr1	0.31926	5.7046	4.11235	0.00583932	0.0203661	-3.00023
Stk17b	0.3191	8.70067	4.03523	0.00638382	0.0217717	-2.93082
Gm20671	0.319087	4.37288	3.75835	0.00885773	0.0273482	-3.27525
Grina	0.318552	6.0024	4.44381	0.00402136	0.0158087	-2.5966
Gdi1	0.318384	5.17087	4.55372	0.00356622	0.0146569	-2.40638
Sh2d1a	0.317905	7.3628	4.15394	0.00556734	0.0197099	-2.90951
[truncated: 2,879 more rows]
