# Supplementary material for: Antigen-driven EGR2 expression is required for exhausted CD8+ T cell stability and maintenance
Source: Nat Commun. 2021 May 13;12:2782. doi: 10.1038/s41467-021-23044-9 (PMC8119420; doi:10.1038/s41467-021-23044-9)
Supplement: Supplementary file 4 — Supplementary Data 2 [file 41467_2021_23044_MOESM4_ESM.xlsx]

## Sheet: Sheet1
Supplementary Data 2 - significantly differentially expressed genes within tetramer+ Egr2 cKO CD8+ T cells relative to WT control cells (FDR<0.05)
Gene	logFC	AveExpr	t	P.Value	adj.P.Val	B
Gm11168	2.63689	8.8245	18.5203	5.49e-13	5.3e-09	19.3644
Ifitm1	2.56553	3.12666	5.14633	7.25e-05	0.00662585	1.66498
Gm21738	2.26866	11.4492	15.9142	6.86e-12	3.31e-08	17.2076
Cadm1	2.21786	4.3952	8.81109	7.22e-08	3.87e-05	8.12989
Prex2	2.16574	2.56879	4.33055	0.000421952	0.0201168	0.123498
Itgae	2.16053	4.94014	8.22077	1.95e-07	9.42e-05	7.37638
Unc79	2.13714	2.28159	5.27947	5.47e-05	0.0056811	1.82677
Clec9a	2.09175	3.89116	7.92439	3.27e-07	0.000126223	6.81231
Mycl	2.02783	3.57057	6.74296	2.87e-06	0.000601849	4.67218
Gm10717	2.02365	9.58737	14.1203	4.87e-11	1.42e-07	15.4066
Gm10718	2.01614	7.10612	13.3058	1.27e-10	1.76e-07	14.4369
Dnase1l3	2.01539	5.93964	10.5281	5.06e-09	4.44e-06	10.9079
Gm10719	2.01059	7.59669	13.7646	7.37e-11	1.42e-07	14.9822
Hrnr	2.00931	4.80933	7.90123	3.4e-07	0.00012642	6.80708
Gm10721	1.99304	6.51755	12.3535	4.17e-10	5.04e-07	13.2772
Gm10801	1.96351	9.90944	13.4331	1.09e-10	1.76e-07	14.6594
Flt3	1.95498	4.17014	7.27041	1.06e-06	0.000293095	5.71878
Gm10722	1.93985	9.32926	13.8058	7.02e-11	1.42e-07	15.0677
Plbd1	1.92606	6.03089	9.68794	1.78e-08	1.43e-05	9.74277
Adam23	1.92073	4.57259	8.03827	2.68e-07	0.000107701	7.02363
Anpep	1.89499	4.31726	7.10542	1.44e-06	0.000348437	5.45901
Zfp366	1.89411	3.07418	6.18295	8.57e-06	0.00145239	3.67102
Shtn1	1.86543	3.98408	6.28307	7.03e-06	0.00123367	3.94529
Reln	1.83296	3.36938	5.43718	3.93e-05	0.00477533	2.2673
Gm10720	1.8293	4.90559	8.825	7.06e-08	3.87e-05	8.32662
Ttn	1.82693	6.9259	11.6367	1.07e-09	1.04e-06	12.4723
Itgax	1.78661	5.81815	8.94803	5.77e-08	3.48e-05	8.61199
Gm10800	1.76648	13.9178	12.0642	6.08e-10	6.52e-07	13.0601
Xcr1	1.76319	4.46412	7.55834	6.28e-07	0.00020903	6.26399
Tbc1d9	1.73428	4.39297	6.64642	3.45e-06	0.000709318	4.65383
Dbn1	1.72523	3.73826	5.60196	2.79e-05	0.00374284	2.65435
Notch4	1.66094	3.69278	5.2381	5.97e-05	0.00587925	1.95994
Apol7c	1.65872	4.02509	6.40707	5.5e-06	0.00104184	4.1823
Pbx1	1.65818	3.60131	5.30747	5.16e-05	0.00551187	2.06831
Nav1	1.65623	4.095	5.26424	5.65e-05	0.00580396	2.02518
Cbfa2t3	1.65619	4.18478	5.77472	1.96e-05	0.00295107	3.01217
Naaa	1.65451	6.37956	7.85693	3.68e-07	0.000131642	6.83131
Nr4a3	1.64682	4.69963	7.32792	9.56e-07	0.000271383	5.86613
Dnm3	1.63799	3.28846	4.78556	0.000156867	0.0114751	1.04218
Fnip2	1.63409	4.21067	5.7109	2.23e-05	0.00316588	2.89424
Fos	1.62133	3.98831	5.73583	2.12e-05	0.00309904	2.91903
Gm6377	1.62095	4.21733	4.1329	0.000651183	0.0252523	-0.274455
Cd74	1.61365	10.164	7.25222	1.1e-06	0.000294696	5.7206
Rab7b	1.60863	3.6699	5.21833	6.22e-05	0.00595122	1.93371
Mroh2a	1.5992	4.78495	7.33988	9.35e-07	0.000271383	5.8968
Hydin	1.59797	3.50263	4.98505	0.000102207	0.00843517	1.44639
Abca13	1.59165	3.94316	5.41583	4.11e-05	0.00483976	2.31417
Trpm2	1.58658	4.71143	6.31556	6.59e-06	0.00120055	4.05657
Cxcl9	1.58426	3.90567	5.80848	1.83e-05	0.00279796	3.07524
Fbn1	1.58237	2.79592	4.16018	0.000613269	0.0244128	-0.185834
Il12rb2	1.57931	3.61579	5.15762	7.08e-05	0.00657203	1.79156
Mpeg1	1.57915	7.26892	5.64522	2.55e-05	0.00352074	2.60811
Sh3pxd2b	1.57227	2.62871	4.3711	0.000386113	0.0189254	0.230785
Kit	1.57041	4.26853	5.9345	1.41e-05	0.00231199	3.32152
Fmnl2	1.56994	3.81197	5.34316	4.79e-05	0.00537345	2.17842
Olfm1	1.56683	3.53684	4.74396	0.000171605	0.0121839	0.992492
Tlr3	1.56516	3.92239	4.62559	0.000221737	0.0140861	0.726839
Dnah7a	1.56433	3.18481	4.47228	0.000309537	0.016244	0.434768
Duxf3	1.56399	4.46146	6.5691	4.01e-06	0.00080672	4.50619
Lrp1b	1.55934	3.11797	4.31673	0.000434924	0.0203866	0.129974
Wdfy4	1.5544	7.70632	7.04453	1.62e-06	0.000371935	5.34517
Sostdc1	1.55436	4.39533	6.38965	5.69e-06	0.00105738	4.17477
Aif1	1.55307	3.44042	4.88001	0.000128009	0.0103005	1.25544
Lima1	1.55073	3.31235	4.71579	0.000182378	0.0126551	0.920237
Dnah10	1.54941	3.35104	4.59581	0.000236549	0.0144504	0.685303
Gpr55	1.54574	6.21245	8.16672	2.14e-07	9.72e-05	7.35984
Nav2	1.53976	3.7747	5.14479	7.27e-05	0.00662585	1.77723
H2-Eb1	1.51925	8.37143	5.92529	1.44e-05	0.0023163	3.16449
Plcb4	1.51366	3.41131	4.53024	0.000272809	0.0149673	0.563583
Ank2	1.50506	3.7033	5.03956	9.1e-05	0.00757334	1.56978
Cst3	1.49095	8.19357	7.21859	1.17e-06	0.000305151	5.6654
Astn1	1.48705	2.75094	3.85179	0.0012098	0.0361592	-0.77861
Igf1r	1.48183	3.45736	4.64795	0.00021124	0.0138757	0.794281
Treml4	1.47544	3.89419	4.76048	0.00016559	0.011844	1.02547
H2-Ab1	1.47418	9.06962	5.67509	2.4e-05	0.00335845	2.65162
Obscn	1.46643	4.09945	5.59154	2.85e-05	0.00377207	2.65876
Dnah6	1.46573	2.79101	3.80436	0.00134327	0.0375119	-0.868373
Specc1	1.45434	3.94367	5.29436	5.3e-05	0.0055655	2.07815
Fras1	1.43279	3.33645	4.303	0.000448208	0.0207077	0.115231
Fam186a	1.43161	3.12942	3.84483	0.00122853	0.0361592	-0.785072
Myh2	1.42843	2.98016	3.92301	0.00103395	0.0331687	-0.634625
Hba-a2	1.42334	8.96397	9.58072	2.11e-08	1.56e-05	9.62419
Gm26992	1.42298	3.74655	4.52658	0.00027499	0.0150017	0.538964
Ciita	1.41967	5.81652	5.53794	3.19e-05	0.00404889	2.46361
Hba-a1	1.41931	9.01274	9.34314	3.06e-08	2.11e-05	9.25947
Egr3	1.41148	3.64802	4.1167	0.000674807	0.0258569	-0.259462
Zbtb46	1.40502	3.95838	4.84911	0.0001368	0.0107393	1.20009
Csf2rb2	1.40215	3.30727	4.20533	0.000555339	0.0234164	-0.0770624
Slc4a1	1.40076	5.41596	7.50254	6.95e-07	0.000223556	6.21856
Asb2	1.39653	4.64322	6.29023	6.93e-06	0.00123367	4.00838
Itga1	1.3946	4.04372	5.25075	5.81e-05	0.00584695	1.99745
Pag1	1.39427	5.02051	5.36438	4.58e-05	0.00519992	2.18486
Csf2rb	1.38563	4.4044	4.56518	0.000252833	0.0146168	0.604734
Tifab	1.37942	4.06093	4.78634	0.000156604	0.0114751	1.07105
Gcsam	1.37866	3.86828	5.10573	7.9e-05	0.006937	1.71155
Ccnd1	1.37819	3.6206	4.32605	0.000426131	0.0201702	0.160605
Gm2a	1.3779	7.15895	7.05084	1.6e-06	0.000371935	5.36222
AW822073	1.37451	4.08878	5.05446	8.81e-05	0.00746522	1.6106
Jaml	1.35869	4.49443	5.18396	6.69e-05	0.00633732	1.85604
Ank3	1.3516	4.24942	4.84453	0.000138155	0.0107582	1.18497
H2-Aa	1.34971	8.35087	5.25697	5.74e-05	0.00583157	1.78723
Dnah2	1.34626	3.19721	3.91563	0.00105091	0.0334993	-0.647011
Grk3	1.333	3.59524	4.13414	0.0006494	0.0252523	-0.224127
Gm13698	1.33256	3.71952	4.49557	0.000294208	0.0156894	0.499053
Apobr	1.32583	5.00358	6.42861	5.27e-06	0.00103948	4.26758
Wdfy3	1.32557	3.83128	4.54212	0.000265843	0.014838	0.590158
Adgrv1	1.31868	3.34455	4.02137	0.000832408	0.0292312	-0.440459
Fam196b	1.31416	4.03165	4.55301	0.000259615	0.0146238	0.600089
Ryr1	1.3138	4.17795	4.97072	0.000105389	0.00862405	1.44144
Fat4	1.31294	3.07526	3.75266	0.00150554	0.0402717	-0.965273
Ccr2	1.31218	5.58994	4.76064	0.000165532	0.011844	0.862662
Sbf2	1.29106	3.31695	3.88191	0.00113204	0.03472	-0.716042
AC133103.1	1.28188	4.84542	5.73958	2.1e-05	0.00309904	2.9434
Zfp600	1.27985	3.44977	4.07247	0.000743797	0.0275593	-0.341224
Atp8a2	1.27948	3.29087	3.89446	0.00110114	0.0343262	-0.690949
Vwf	1.27931	3.35351	3.95581	0.000961801	0.0316968	-0.570739
Nhsl2	1.27453	3.66643	4.28628	0.000464943	0.0209789	0.0802468
Zan	1.26438	3.65065	4.17892	0.000588515	0.0239776	-0.135093
Spta1	1.25209	3.78565	4.58455	0.000242409	0.0144504	0.672679
Sfi1	1.2497	7.42689	8.52302	1.17e-07	5.93e-05	7.94663
Arhgef11	1.2479	3.70472	4.19301	0.000570575	0.0236458	-0.109912
Adam8	1.24659	5.5943	7.12109	1.4e-06	0.000347066	5.53553
Mctp1	1.24423	3.57878	4.0799	0.000731727	0.0273859	-0.335013
Gm17535	1.24304	7.44901	8.1331	2.27e-07	9.72e-05	7.29183
Gm10715	1.2402	7.33217	8.122	2.31e-07	9.72e-05	7.27349
Itgad	1.23697	4.01909	4.62754	0.000220802	0.0140861	0.754778
Tns3	1.23613	4.58271	4.04665	0.000787323	0.0283671	-0.508671
Trio	1.2252	4.70349	5.63449	2.61e-05	0.00354882	2.73919
Ryr2	1.2084	3.71469	4.14046	0.000640447	0.0251388	-0.216685
Hs3st3b1	1.20665	3.92607	4.46477	0.00031465	0.0163347	0.427733
Itsn1	1.19009	4.14197	4.45054	0.00032458	0.0166447	0.384812
Pdzd2	1.18948	3.68358	4.07178	0.000744922	0.0275593	-0.354399
Snca	1.18445	3.39157	3.62362	0.00200113	0.0482145	-1.23525
Akap2	1.18443	3.48211	3.83829	0.00124639	0.0363131	-0.813436
Alas2	1.1833	4.98477	5.50597	3.41e-05	0.00427082	2.46566
Sdc3	1.17926	5.36702	4.85425	0.000135296	0.0107393	1.07905
Tbc1d8	1.17242	4.14657	3.66343	0.001833	0.0463338	-1.2617
Acss2	1.16428	4.43897	5.06116	8.69e-05	0.00742453	1.60858
Plekho1	1.16246	4.65515	5.13691	7.4e-05	0.00667454	1.74537
Satb1	1.15667	6.48187	6.81882	2.48e-06	0.000544212	4.93816
Afdn	1.15516	3.95785	4.21645	0.000541937	0.0231546	-0.082108
Rxra	1.15448	3.86629	3.74181	0.00154202	0.0406824	-1.04767
Hbb-bt	1.14854	8.15989	7.35905	9.02e-07	0.000271383	5.92247
Cd36	1.14063	4.3662	3.74775	0.00152195	0.0402717	-1.10317
Rasgrp3	1.13778	4.21036	4.44883	0.000325792	0.0166447	0.371951
March1	1.13756	4.90457	4.29818	0.000452972	0.0208086	-0.0296536
Myo9a	1.13634	5.07132	5.42811	4.01e-05	0.00477533	2.29584
5031410I06Rik	1.13296	3.51738	3.69873	0.00169574	0.0435866	-1.09691
Rasa4	1.12538	3.77024	3.84805	0.00121982	0.0361592	-0.817181
Il18r1	1.11963	6.99157	6.85401	2.32e-06	0.00052075	4.99381
Dst	1.11571	5.31623	6.21179	8.09e-06	0.0013958	3.83541
Ryr3	1.10108	4.35497	4.68469	0.000195074	0.0131722	0.845187
Irf8	1.09464	7.52033	5.4313	3.98e-05	0.00477533	2.15754
Gabbr1	1.09032	4.7013	4.61711	0.000225855	0.0141845	0.6577
Nr4a1	1.08593	4.42645	4.49322	0.00029572	0.0156894	0.44164
Slc8b1	1.0804	4.50092	4.55877	0.000256386	0.0146238	0.548813
Kctd12	1.06653	4.78165	4.53701	0.000268816	0.0149113	0.486259
Pkib	1.0546	4.22024	4.07561	0.00073868	0.0275394	-0.401797
Ppt1	1.05156	7.41821	5.32919	4.93e-05	0.00546982	1.94939
Ece1	1.0503	5.95148	5.23948	5.95e-05	0.00587925	1.82282
Psap	1.04624	9.22013	5.30416	5.19e-05	0.00551187	1.88211
Med12l	1.04456	3.64609	3.60775	0.00207238	0.0489141	-1.29462
Slco3a1	1.04369	4.5164	4.57615	0.000246876	0.0144504	0.596952
Tmcc2	1.0365	3.92215	4.02477	0.000826199	0.0292226	-0.509256
Tanc1	1.0348	4.27299	3.83739	0.00124885	0.0363131	-0.906376
Marcksl1	1.02195	4.05001	3.98589	0.000900105	0.0303896	-0.567914
H2-DMb1	1.00222	4.67324	4.02132	0.000832495	0.0292312	-0.586077
Zbtb20	0.976726	5.15127	5.3058	5.18e-05	0.00551187	2.03371
Rara	0.976366	4.84356	4.40068	0.000361929	0.0181077	0.18373
Bach2	0.974984	5.17851	5.31421	5.09e-05	0.00551187	2.04745
Tsc22d1	0.953864	4.20787	3.61316	0.00204783	0.0485843	-1.3682
Ifi205	0.951424	6.38616	4.25894	0.000493682	0.0218744	-0.300183
Diaph2	0.949345	4.19179	3.88335	0.00112846	0.03472	-0.804403
A530032D15Rik	0.938886	4.77133	4.63166	0.000218838	0.0140861	0.678144
Galnt10	0.935036	4.74667	3.6284	0.00198016	0.0480412	-1.43489
Apol11b	0.926491	4.16726	3.89409	0.00110202	0.0343262	-0.795974
Ly6c2	0.922438	7.55202	5.55697	3.06e-05	0.003944	2.41669
Slc7a5	0.916397	4.67904	3.9882	0.000895522	0.0303896	-0.662141
Pld4	0.916369	5.22238	3.75384	0.00150162	0.0402717	-1.25165
St6gal1	0.916111	5.09353	4.25462	0.000498382	0.0218744	-0.161558
Cacna1e	0.911692	4.90797	4.1632	0.000609198	0.0244128	-0.331687
Rgs10	0.910747	5.11487	4.6767	0.000198479	0.0132173	0.724495
Jun	0.905499	4.94473	4.61303	0.000227868	0.0141845	0.614096
Hivep3	0.902208	4.90872	4.58697	0.000241134	0.0144504	0.565621
Fosl2	0.901952	4.4321	4.01353	0.0008469	0.0294161	-0.569936
Tiam1	0.887161	5.01816	4.61042	0.000229161	0.0141845	0.597019
Prkd3	0.877655	5.57842	5.12449	7.59e-05	0.0067894	1.60928
Hbb-bs	0.867387	8.24951	4.31173	0.000439719	0.0204632	-0.23204
Btla	0.85894	6.25826	3.95825	0.000956647	0.0316349	-0.949966
Iqgap2	0.854742	6.44195	3.9016	0.00108394	0.0340929	-1.0849
Ctnna1	0.846762	5.03718	4.44517	0.000328407	0.01669	0.242314
Alms1	0.839996	5.11539	4.57413	0.000247958	0.0144504	0.505097
Plcg2	0.838867	5.81237	4.01394	0.000846134	0.0294161	-0.765442
Plekhm3	0.838117	4.8716	4.21269	0.00054643	0.0232438	-0.226155
AC125149.1	0.834575	4.60929	3.60404	0.00208939	0.049088	-1.46591
Ly6c1	0.829091	5.87482	4.85166	0.000136051	0.0107393	1.00413
Bcl6	0.828242	4.86445	4.23012	0.000525912	0.0225698	-0.188317
Mdn1	0.825126	6.80571	5.3763	4.46e-05	0.00513199	2.05453
Kmt2d	0.823072	8.78613	4.73604	0.000174565	0.0123037	0.678872
Csprs	0.820177	4.60991	3.7094	0.0016563	0.0430409	-1.24284
Rab43	0.819139	6.63901	4.82005	0.00014563	0.010986	0.887607
Lrrk2	0.81812	5.54213	4.16062	0.000612674	0.0244128	-0.428317
Atrn	0.807177	4.59395	3.61674	0.00203174	0.0484643	-1.43526
Aldh2	0.803062	4.71296	3.64284	0.00191815	0.0471459	-1.4098
Arrb1	0.803016	4.9834	4.04804	0.000784902	0.0283671	-0.596777
Egr1	0.801601	6.06896	5.1173	7.71e-05	0.00683068	1.54785
Ptprs	0.798463	4.68385	3.72026	0.00161708	0.0424308	-1.24251
Vav2	0.796958	4.74122	3.81401	0.00131497	0.0372358	-1.04998
D1Ertd622e	0.796696	5.37131	4.58066	0.000244465	0.0144504	0.482573
Apoe	0.795458	5.0267	4.2522	0.000501033	0.0218913	-0.167778
Sipa1l3	0.79297	5.30326	4.40748	0.000356587	0.0179793	0.122114
Sh2b3	0.792288	5.52189	3.92428	0.00103104	0.0331687	-0.942639
Cln3	0.785705	4.84741	4.00587	0.000861319	0.0297553	-0.662828
Marcks	0.785109	5.01238	3.67161	0.00180026	0.0457455	-1.40379
Parp8	0.78027	5.15158	4.10822	0.000687515	0.0262397	-0.495574
Plxnc1	0.779628	5.29831	3.87217	0.00115663	0.0351858	-1.02148
Runx2	0.772513	6.10768	4.89774	0.000123227	0.00999899	1.08165
Zeb2	0.771812	5.77102	4.71299	0.000183483	0.0126551	0.717035
Atp8b4	0.764196	6.6218	4.40631	0.0003575	0.0179793	-0.00384847
Il18rap	0.763192	7.0378	5.0481	8.93e-05	0.00750133	1.35915
Gusb	0.748415	5.59878	4.1716	0.000598053	0.0241874	-0.423747
Cmah	0.746951	5.69441	4.03403	0.000809512	0.0289506	-0.731875
Unc93b1	0.743669	6.9287	4.0868	0.0007207	0.0271839	-0.702306
Vim	0.742632	9.22936	4.23091	0.000525002	0.0225698	-0.413145
Rreb1	0.739692	5.11425	3.88167	0.00113264	0.03472	-0.97606
Tsc22d2	0.736118	5.08475	3.81136	0.00132269	0.0372809	-1.12082
Patj	0.722438	5.37387	4.20007	0.000561792	0.0235407	-0.335035
Ahnak	0.72222	10.7378	4.68507	0.000194913	0.0131722	0.55771
Tep1	0.714853	5.38369	3.9733	0.000925415	0.0309197	-0.823154
Stx16	0.712361	5.17225	3.94053	0.000994761	0.0324507	-0.859437
Jchain	0.70997	6.11857	4.11908	0.000671284	0.0258244	-0.523481
Nfat5	0.709793	6.65896	4.82243	0.000144885	0.010986	0.891595
Kdm6b	0.709235	5.68195	3.88657	0.00112046	0.0346769	-1.0497
Prrc2c	0.708336	9.11144	4.25793	0.000494773	0.0218744	-0.353594
Grn	0.706782	5.66117	4.18068	0.000586246	0.0239776	-0.413261
Atp11a	0.704286	5.10135	3.85792	0.00119356	0.035792	-1.02467
Utrn	0.703362	8.85352	4.38104	0.00037781	0.0186677	-0.0858179
Ubn2	0.702875	5.98493	4.49357	0.000295496	0.0156894	0.225242
Klrd1	0.693347	5.55406	4.05221	0.000777734	0.02829	-0.677491
Tmem131	0.682975	6.39358	4.60133	0.000233728	0.014375	0.423921
Zbtb37	0.67868	5.12272	3.73899	0.00155163	0.0408242	-1.28249
Slc7a1	0.67634	5.62828	4.06471	0.000756616	0.027885	-0.660965
Macf1	0.676319	9.51567	4.06245	0.000760384	0.0279174	-0.779832
Hectd4	0.674975	6.6585	4.6141	0.000227339	0.0141845	0.442563
Ifngr1	0.67414	7.40219	4.45693	0.000320078	0.0165277	0.086546
Huwe1	0.664164	8.505	4.55146	0.000260491	0.0146238	0.284215
Smg1	0.654374	8.2636	4.18767	0.000577302	0.0237754	-0.501472
Gvin1	0.652476	10.2169	4.28181	0.000469522	0.021087	-0.309525
Ssh2	0.650072	6.99332	4.13537	0.000647649	0.0252523	-0.601643
Kdm7a	0.646925	6.35473	4.35271	0.000401966	0.0193887	-0.10949
Ppp1r15a	0.646334	5.68489	3.60676	0.00207693	0.0489141	-1.65182
Gm4070	0.643696	10.1981	4.25468	0.000498309	0.0218744	-0.368165
Clcn3	0.641261	5.8788	3.88665	0.00112027	0.0346769	-1.07449
Rnf213	0.641136	9.67977	4.50999	0.000285111	0.0154407	0.187824
Zfp407	0.638904	5.63587	3.61942	0.00201978	0.0484643	-1.6196
Itpr1	0.635166	6.78823	3.86677	0.00117048	0.0353192	-1.17667
Mtmr4	0.634753	5.62569	3.74765	0.00152228	0.0402717	-1.34374
Kmt2a	0.632717	8.31124	4.32951	0.00042292	0.0201168	-0.194513
Sgk1	0.621029	5.57834	3.76143	0.00147668	0.0398292	-1.30814
Mki67	0.61363	8.68677	3.90373	0.00107886	0.034044	-1.11769
Klrc2	0.613612	6.04776	3.75149	0.00150943	0.0402717	-1.38376
Cit	0.612503	5.47125	3.65458	0.00186913	0.0467573	-1.52273
Zfp36l1	0.612201	7.40084	3.87133	0.00115877	0.0351858	-1.18101
Dnajc15	0.609635	5.85954	3.80008	0.00135599	0.0376895	-1.2597
Ubr4	0.603022	8.31293	4.18663	0.000578626	0.0237754	-0.503814
Srrm2	0.600416	9.45254	4.09726	0.000704298	0.0267744	-0.703867
Map4k4	0.595004	7.94953	3.98618	0.000899528	0.0303896	-0.936914
Zfc3h1	0.592772	6.51127	3.65513	0.00186687	0.0467573	-1.62346
Smad3	0.591738	6.04242	3.82661	0.00127892	0.0365363	-1.22173
Plec	0.580541	9.35349	3.7484	0.00151977	0.0402717	-1.4583
Mib1	0.579999	5.70668	3.59202	0.00214549	0.0499202	-1.68793
Cad	0.570432	6.04889	3.71886	0.00162208	0.0424466	-1.45635
Dock5	0.56522	6.79328	3.79931	0.00135832	0.0376895	-1.32264
Klrk1	0.563867	6.42978	3.61189	0.00205356	0.0486009	-1.71443
Golgb1	0.559848	6.61094	3.6858	0.00174478	0.0445703	-1.56216
Fbxw7	0.553656	6.11704	3.6498	0.00188891	0.046919	-1.61147
Birc6	0.54866	8.6725	3.69833	0.00169724	0.0435866	-1.56179
Luc7l2	0.54621	7.86987	3.64434	0.00191181	0.0471459	-1.67472
Mycbp2	0.543406	8.16882	3.64911	0.0018918	0.046919	-1.66585
4932438A13Rik	0.538117	7.88279	3.63283	0.00196096	0.0477764	-1.69933
Sema4a	0.533352	6.45809	3.61652	0.00203273	0.0484643	-1.7043
Hist1h4d	-0.511043	9.74681	-3.64215	0.00192105	0.0471459	-1.69015
Hist1h2br	-0.512048	9.51197	-3.59277	0.00214194	0.0499202	-1.79407
Hist1h4b	-0.514328	8.96379	-3.63791	0.00193909	0.0474021	-1.69314
Hist1h2ak	-0.515753	9.0768	-3.63205	0.0019643	0.0477764	-1.70601
Sub1	-0.524582	8.54849	-3.70137	0.00168589	0.0435265	-1.55458
Hist1h2be	-0.525439	8.57762	-3.66496	0.00182685	0.0462994	-1.63277
Cxcr5	-0.527267	6.57817	-3.61681	0.00203141	0.0484643	-1.71658
Trim14	-0.535187	7.35697	-3.75091	0.00151136	0.0402717	-1.44398
Cox17	-0.539868	6.48175	-3.70889	0.00165816	0.0430409	-1.51595
Hist1h2bf	-0.543535	8.45237	-3.82831	0.00127411	0.0365218	-1.2798
Dnajc9	-0.546723	6.98079	-3.60254	0.00209631	0.049131	-1.75884
Batf	-0.551559	6.659	-3.77177	0.00144339	0.0393711	-1.38767
Hist1h4j	-0.551886	8.67788	-3.81657	0.00130755	0.0371343	-1.30616
Casp3	-0.55293	6.65901	-3.61425	0.00204291	0.0485843	-1.72677
Nab1	-0.55803	7.45709	-3.90834	0.00106795	0.0338102	-1.10428
Smpdl3a	-0.55912	6.87768	-3.80769	0.00133344	0.0374293	-1.31526
Hist1h4a	-0.562309	8.9915	-3.97074	0.000930652	0.0309875	-0.974439
Glipr1	-0.563186	6.25597	-3.79728	0.00136439	0.0377453	-1.31354
Pfdn5	-0.566549	8.10147	-3.78665	0.00139678	0.0383163	-1.36808
Hist1h4k	-0.57646	9.07906	-4.00021	0.000872135	0.0298629	-0.910953
Hist1h4i	-0.577324	8.33742	-4.02705	0.000822046	0.0291826	-0.849303
Hist1h4h	-0.577858	9.37754	-4.03923	0.000800297	0.0287274	-0.828576
Fcgr3	-0.581228	6.34828	-3.95258	0.000968676	0.0318148	-0.982787
Hist1h4m	-0.581387	8.40531	-3.98371	0.000904437	0.0304294	-0.943314
Gpr65	-0.583169	6.39111	-3.82208	0.00129176	0.0367942	-1.2667
Dhrs7	-0.583185	5.4871	-3.59477	0.0021325	0.0498581	-1.68164
Rab27a	-0.583571	7.2909	-4.05128	0.000779322	0.02829	-0.793739
Tox	-0.58468	8.52574	-3.68055	0.00176512	0.0449708	-1.59903
Gm21987	-0.595864	5.89649	-3.84354	0.00123202	0.0361592	-1.19388
Hist1h4c	-0.596546	8.73941	-4.08474	0.000723981	0.0272014	-0.725945
Prkch	-0.596846	8.44217	-3.87912	0.00113902	0.0348049	-1.17009
1810009A15Rik	-0.599362	5.64227	-3.83614	0.00125231	0.0363131	-1.18572
Cd3d	-0.601724	8.39345	-3.79604	0.00136815	0.0377453	-1.34952
Tmem9b	-0.603431	5.7199	-3.64834	0.00189503	0.046919	-1.59845
Zfp827	-0.603799	6.13601	-3.99143	0.00088917	0.0303386	-0.887944
Tma7	-0.606313	7.22485	-4.14685	0.000631499	0.0248888	-0.58604
Hist1h4f	-0.608965	8.75005	-4.28685	0.000464359	0.0209789	-0.288086
Hist1h4n	-0.610659	8.4422	-4.19767	0.000564755	0.0235407	-0.479848
Hist1h2bl	-0.617638	8.38947	-4.31723	0.000434452	0.0203866	-0.220929
Gm20388	-0.621407	7.48358	-3.91272	0.00105766	0.0335946	-1.09495
Adap1	-0.624954	5.97511	-3.7643	0.00146736	0.0397822	-1.36946
Dut	-0.625444	6.54355	-3.76324	0.00147082	0.0397822	-1.40148
Galnt2	-0.634785	7.48338	-4.01463	0.000844861	0.0294161	-0.874291
Iqcg	-0.63756	5.7597	-3.83301	0.00126098	0.036455	-1.20306
Ddx3y	-0.641454	5.61699	-3.89612	0.0010971	0.0343262	-1.04134
S100a11	-0.644271	6.954	-4.47924	0.000304876	0.0160868	0.136338
Cetn2	-0.651318	5.67723	-4.09253	0.00071167	0.0269486	-0.637033
Rgs1	-0.653004	7.59865	-4.5823	0.000243594	0.0144504	0.353413
Tecr	-0.654352	6.05198	-4.36767	0.000389026	0.0189719	-0.0707278
Pglyrp1	-0.659736	5.66333	-4.15417	0.000621422	0.024592	-0.50103
Tmem135	-0.664295	6.05774	-3.70928	0.00165673	0.0430409	-1.49207
Fasl	-0.665178	6.72064	-3.96082	0.000951227	0.0315638	-0.979593
Hist4h4	-0.668719	7.18716	-4.5625	0.000254311	0.0146168	0.314671
2410015M20Rik	-0.670098	5.16096	-3.84557	0.00122652	0.0361592	-1.09275
Ndufb4	-0.678676	6.08572	-4.29394	0.000457203	0.0208243	-0.231825
Vamp8	-0.690001	6.06785	-4.55267	0.000259808	0.0146238	0.326531
Ap1s2	-0.70187	5.66006	-4.37969	0.000378922	0.0186677	-0.0147358
Ctsc	-0.707943	7.05455	-3.82813	0.00127463	0.0365218	-1.27382
Gimap7	-0.713729	8.56062	-4.03068	0.000815504	0.0290572	-0.842526
Hist3h2ba	-0.721843	4.61178	-3.65805	0.0018549	0.0466429	-1.39621
Pet100	-0.728509	6.13489	-4.63614	0.000216721	0.0140447	0.502401
Stard3nl	-0.746639	5.09693	-3.86845	0.00116615	0.0352988	-1.03267
Glmn	-0.787656	4.35472	-3.65843	0.00185334	0.0466429	-1.33912
Suox	-0.792221	4.60012	-3.86138	0.00118449	0.0356306	-0.958169
Eif2s3y	-0.793171	5.08042	-4.35086	0.000403598	0.0193887	0.00337032
Rgs16	-0.79605	4.81286	-4.17113	0.000598674	0.0241874	-0.338196
Lgalsl	-0.816532	4.96001	-4.00508	0.000862831	0.0297553	-0.716866
Map2	-0.831847	5.24295	-4.80227	0.000151317	0.0113265	0.940636
Chn2	-0.843138	6.04841	-3.64152	0.00192373	0.0471459	-1.63514
Cyth3	-0.845865	5.02912	-4.50818	0.000286235	0.0154407	0.346419
Ift27	-0.85732	4.53876	-4.19699	0.000565601	0.0235407	-0.235809
Eomes	-0.862555	7.78179	-5.44763	3.85e-05	0.00476095	2.18747
Smpdl3b	-0.866446	4.79439	-4.57328	0.000248422	0.0144504	0.519742
Sh2d1a	-0.873108	6.67118	-6.02314	1.18e-05	0.00196621	3.3727
Cd5	-0.875611	7.14719	-5.89924	1.52e-05	0.00240201	3.1164
Slc27a4	-0.876686	6.06401	-5.39354	4.31e-05	0.00500971	2.10743
Mrpl10	-0.881102	4.85889	-4.57527	0.000247344	0.0144504	0.514667
Tigit	-0.888117	6.96498	-4.82038	0.000145526	0.010986	0.869685
Cst7	-0.891887	7.27937	-5.23311	6.03e-05	0.00587925	1.74064
Pdcd1	-0.916945	8.13848	-4.69663	0.000190096	0.0130182	0.598119
Ephx1	-0.923552	5.49058	-4.67266	0.000200221	0.013242	0.635771
Gm28778	-0.965979	3.97936	-3.93074	0.00101646	0.0329359	-0.69982
Slc37a2	-0.988282	4.81158	-5.06965	8.53e-05	0.00735671	1.55746
Lrig1	-0.994876	3.8805	-3.62598	0.00199078	0.0481778	-1.31861
Ctla2a	-1.01197	7.42244	-6.78414	2.65e-06	0.000568559	4.85249
Rpa3	-1.01326	3.81907	-3.62337	0.00200228	0.0482145	-1.30992
Immp1l	-1.02007	3.82376	-3.93108	0.0010157	0.0329359	-0.677424
Abcb9	-1.02166	5.86681	-4.82941	0.000142722	0.010986	0.933764
Insl6	-1.04938	3.83358	-3.91551	0.00105119	0.0334993	-0.708872
Cd6	-1.05015	7.41101	-7.18304	1.25e-06	0.000317383	5.60038
Sec14l1	-1.05437	6.6865	-5.72635	2.16e-05	0.00311275	2.77244
Mien1	-1.06508	4.65946	-5.2288	6.09e-05	0.00587925	1.90454
Galm	-1.07432	3.85178	-3.65314	0.00187509	0.0467851	-1.25495
Adrb1	-1.09465	3.60037	-4.05471	0.000773467	0.02829	-0.408982
Prmt2	-1.10126	3.81442	-3.76522	0.0014644	0.0397822	-1.02016
Borcs5	-1.10567	3.50904	-3.70465	0.00167374	0.0433288	-1.0995
Cd200r4	-1.11146	5.09415	-3.77911	0.00142022	0.0388488	-1.21918
Cd200r1	-1.13816	5.10797	-3.79076	0.00138416	0.0380783	-1.19828
Plekhf1	-1.15132	3.33749	-3.84705	0.00122253	0.0361592	-0.801789
Sept4	-1.18123	5.11605	-4.63645	0.000216575	0.0140447	0.61204
Nanos1	-1.1856	3.3138	-3.83039	0.00126831	0.0365218	-0.827872
Izumo1r	-1.18753	4.2729	-5.07825	8.38e-05	0.00728821	1.63639
Vamp5	-1.19843	3.24264	-3.83913	0.00124407	0.0363131	-0.808895
Penk	-1.19865	4.11427	-4.15936	0.000614365	0.0244128	-0.242983
Polr2h	-1.22156	3.35443	-3.81081	0.00132429	0.0372809	-0.869781
Adgrg1	-1.22673	6.95903	-4.31061	0.000440797	0.0204632	-0.225261
Tbx1	-1.26458	3.43106	-4.24351	0.000510674	0.022212	-0.00454973
Tnfrsf9	-1.28513	6.99899	-5.56072	3.04e-05	0.003944	2.42698
Gzmk	-1.28885	7.38328	-7.33087	9.5e-07	0.000271383	5.87187
Pak6	-1.30877	2.93975	-3.69143	0.00172326	0.0441373	-1.08918
Cisd3	-1.3176	3.23452	-4.2313	0.000524553	0.0225698	-0.0257377
Tox2	-1.32497	5.84557	-7.56494	6.2e-07	0.00020903	6.31675
Mob3c	-1.34346	2.92583	-3.98107	0.00090972	0.0305009	-0.519149
Itga9	-1.38261	7.04923	-9.09712	4.53e-08	2.92e-05	8.87487
Pfn2	-1.3992	3.22482	-3.92333	0.00103321	0.0331687	-0.636167
Gm15013	-1.39934	3.56055	-4.39222	0.000368683	0.0183505	0.288756
Ccrl2	-1.43666	4.30427	-3.95015	0.000973887	0.0318775	-0.702816
Rnf135	-1.43808	3.04317	-4.20823	0.000551809	0.0233696	-0.072999
Cela1	-1.45644	4.14844	-3.84409	0.00123052	0.0361592	-0.892604
Clgn	-1.46125	3.42603	-4.36213	0.000393766	0.0191066	0.234053
Uxt	-1.52274	2.98467	-4.25932	0.000493267	0.0218744	0.0254061
Taco1	-1.5246	2.78922	-4.12982	0.000655602	0.025322	-0.238138
Pcbd2	-1.61561	3.10132	-4.79103	0.000155028	0.0114751	1.0559
Gm4950	-1.63375	2.82673	-4.46923	0.000311603	0.016264	0.412119
Prr7	-1.70937	2.75562	-4.29644	0.000454704	0.0208086	0.0903309
Pcgf1	-1.7144	2.60901	-4.00052	0.000871534	0.0298629	-0.4981
Rpp25l	-1.73882	2.90996	-4.717	0.000181902	0.0126551	0.890011
Snai3	-1.75266	2.80867	-4.68044	0.000196878	0.0132018	0.812547
Apobec2	-1.75516	3.15672	-4.77075	0.000161958	0.0117584	1.02174
Mrc2	-1.77005	4.1199	-3.80406	0.00134415	0.0375119	-0.978918
Sgpp2	-1.92504	2.81441	-5.17399	6.84e-05	0.00640959	1.71233
Ociad2	-2.23843	3.93141	-6.41799	5.39e-06	0.00104014	4.17507
P2ry10b	-2.3238	2.28165	-4.53457	0.000270244	0.0149113	0.488126
Egr2	-2.33703	3.14886	-5.81786	1.79e-05	0.00278913	2.97452
