# Supplementary material for: Antigen-driven EGR2 expression is required for exhausted CD8+ T cell stability and maintenance
Source: Nat Commun. 2021 May 13;12:2782. doi: 10.1038/s41467-021-23044-9 (PMC8119420; doi:10.1038/s41467-021-23044-9)
Supplement: Supplementary file 5 — Supplementary Data 3 [file 41467_2021_23044_MOESM5_ESM.xlsx]

## Sheet: Sheet1
Supplementary Data 3 - significantly differentially expressed genes within cKO vs WT scRNAseq exhausted CD8+ T cell clusters (FDR<0.05, log2 fold change >0.8 or <-0.8)
Progenitor cluster					Proliferative cluster					Transitory cluster					Terminal cluster					Genes differentially expressed in common in all clusters (FDR<0.05)
Gene	logFC	p-value	FDR		Gene	logFC	p-value	FDR		Gene	logFC	p-value	FDR		Gene	logFC	p-value	FDR		Up-regulated	Down-regulated
Fos	1.89757	4.6377e-62	3.80601e-59		Fos	1.77557	2.36083e-16	1.93746e-13		Ly6c2	1.66125	4.65972e-42	1.91204e-39		Ly6c2	2.19076	2.45894e-90	6.05391e-87		Fos	Itga4
Sostdc1	1.60802	5.38585e-33	1.20545e-30		Ly6c2	1.7365	3.70431e-14	1.824e-11		Xcl1	1.65597	5.81779e-31	1.59149e-28		Ly6a	1.53125	5.75209e-61	4.72055e-58		Thy1	Pdcd1
Ighm	1.5683	2.47815e-31	4.69324e-29		Hist1h2an	1.60462	4.80476e-19	5.91465e-16		Thy1	1.60687	6.32365e-114	1.55688e-110		Klrd1	1.18929	1.93851e-32	5.96576e-30		Jun	5830405F06Rik
Lyz2	1.48839	1.49519e-35	4.09019e-33		Thy1	1.39876	6.38774e-26	1.57266e-22		Lyz2	1.44683	1.83187e-37	6.44294e-35		Thy1	1.15284	1.03985e-62	1.28006e-59		Dusp1	Nab1
Ccl4	1.38746	2.2173e-19	2.27458e-17		Klrk1	1.20937	3.18278e-09	1.11943e-06		Ifi208	1.21577	1.00717e-26	2.47966e-24		Klrk1	1.04825	2.75553e-24	6.78411e-22		Junb	Tigit
Ccl6	1.28598	1.54387e-34	3.801e-32		Cd74	1.14397	8.32683e-06	0.000759283		Fos	1.11766	5.98144e-23	1.05188e-20		Asb2	1.04537	5.53814e-23	1.04884e-20		Ctla4	Tspan3
Thy1	1.25525	2.70282e-48	1.33087e-45		Jaml	1.09286	8.88825e-07	0.000145886		Ltf	1.11286	1.70773e-24	3.50369e-22		Itgax	0.984005	3.61314e-23	7.41296e-21		Dnajc15	Tox2
Egr1	1.09915	1.03823e-18	9.12903e-17		Junb	1.07592	1.04823e-08	2.8675e-06		Gzmb	1.04886	3.98374e-43	1.9616e-40		Dusp1	0.978655	2.14512e-19	3.10664e-17		Ifi208	Cxcr5
Jun	1.07074	7.11388e-23	1.09465e-20		Hist1h2ak	1.06908	4.26058e-06	0.000499502		Gadd45b	0.914713	8.27847e-17	1.13231e-14		Plac8	0.96497	6.83132e-21	1.20134e-18		S100a6	Platr17
Ifitm3	1.02648	3.54297e-19	3.48912e-17		Gzmb	1.05645	1.73401e-11	7.11522e-09		Dusp1	0.823248	3.01305e-13	2.64934e-11		Gzmb	0.911229	1.15137e-32	4.04952e-30		Ly6c2	Gm30211
Fcer1g	0.994303	4.55311e-20	5.33798e-18		Ifi208	1.01238	4.41887e-07	8.57807e-05		5830405F06Rik	-0.834611	1.19379e-13	1.22463e-11		Junb	0.910071	1.36684e-23	3.05924e-21		Epsti1	Gzmk
Dusp1	0.988266	2.00728e-18	1.70411e-16		Klrd1	1.00579	7.12198e-06	0.000701372		Gm30211	-0.847721	1.38432e-13	1.36328e-11		Fcer1g	0.897171	4.25164e-19	5.8153e-17		Id2
Tyrobp	0.979549	2.95553e-20	3.63826e-18		Ctla4	1.00113	2.91356e-06	0.00035866		1700019D03Rik	-0.880281	2.1725e-14	2.32552e-12		Gadd45b	0.860179	6.9677e-16	6.1266e-14		Gzmb
Marcksl1	0.972681	6.47443e-20	7.24548e-18		Hist2h4	0.98999	1.84787e-06	0.000239445		Igkc	-1.05477	1.49182e-22	2.44858e-20		Ifi208	0.815611	2.54824e-14	1.96055e-12		Tnfsf14
Ifng	0.911028	4.03104e-17	2.91895e-15		Lat2	0.977733	1.40896e-06	0.000206266		Klra3	-1.15558	2.1295e-24	4.03295e-22		Serpina3f	0.814983	7.58883e-14	5.04965e-12		Cish
Cd200	0.907014	1.01673e-18	9.12903e-17		Ifit1	0.969271	1.80561e-06	0.000239445		Platr17	-1.20246	2.2193e-26	4.96721e-24		Gpr55	0.81189	5.44017e-14	3.82677e-12
Rgs10	0.896779	1.03565e-17	8.2251e-16		Cmpk2	0.961426	5.54314e-06	0.000593357		Tox2	-1.21464	5.99288e-33	1.84431e-30		Tcrg-V1	0.80807	2.80128e-13	1.68213e-11
Ccl3	0.894558	3.17704e-11	1.11741e-09		Jun	0.957753	5.47961e-06	0.000593357		Hba-a1	-2.25448	1.11475e-57	6.86126e-55		Klra3	-0.86482	4.89764e-14	3.54647e-12
Cxcr6	0.891907	2.26739e-14	1.13925e-12		Ly6a	0.915729	4.52944e-07	8.57807e-05		Hbb-bt	-3.37358	3.27586e-68	2.68839e-65		Izumo1r	-0.87899	4.21691e-17	4.32585e-15
Junb	0.872873	3.38958e-24	5.56343e-22		Lilrb4a	0.85476	3.34947e-05	0.00229067		Hbb-bs	-4.62177	2.80922e-87	3.45815e-84		Tox2	-0.894217	3.98358e-17	4.26416e-15
Ispd	0.837627	1.05036e-13	4.97307e-12		Ccr2	0.813288	0.000323525	0.0132753							5830405F06Rik	-0.908189	3.0689e-15	2.4373e-13
Ctla4	0.823431	1.46266e-15	8.57397e-14		Ifnar2	0.807903	1.95098e-05	0.00141274							Cela1	-0.934458	7.52307e-18	8.8199e-16
Gm6093	0.818259	9.35727e-14	4.51718e-12		Ifit3	0.804306	0.000216314	0.0102416							Hba-a1	-0.997353	1.30115e-18	1.60172e-16
Hist1h2ap	0.808685	7.05983e-13	3.1038e-11		Gm4316	-0.824758	6.77075e-06	0.000694566							Hbb-bt	-2.54461	4.90276e-36	2.01176e-33
Gpr183	-0.833903	5.38475e-16	3.58304e-14		Ephx1	-0.826411	0.000104888	0.00586896							Hbb-bs	-3.14618	2.35359e-39	1.15891e-36
Sell	-0.838757	1.04803e-14	5.58361e-13		Kif13b	-0.83116	0.000280627	0.0123376
Cd81	-0.853048	6.37066e-16	4.12752e-14		5830405F06Rik	-0.832002	1.44539e-05	0.0011788
Cldn10	-0.856904	3.93659e-16	2.69219e-14		Itih5	-0.86152	1.53215e-05	0.0011788
Egr2	-0.857825	1.90682e-15	1.09177e-13		Pdcd1	-0.878375	1.72799e-07	4.2543e-05
Cxcr5	-0.931769	3.4926e-21	4.7771e-19		Cxcr5	-0.88138	8.43694e-05	0.00494565
Ctla2a	-0.995412	4.86043e-21	6.29809e-19		Mxd4	-0.892573	0.000446982	0.0171948
Cd79b	-1.08493	5.24533e-22	7.59647e-20		Ptpn13	-0.939487	0.000119585	0.0064004
Cd79a	-1.238	2.4987e-24	4.39415e-22		Gm30211	-0.990356	1.46313e-05	0.0011788
Ier3	-1.40078	3.95891e-41	1.21835e-38		Adgrg1	-0.998953	8.28795e-07	0.00014575
Eomes	-1.49061	4.74285e-48	1.94615e-45		Cd200r1	-1.02869	1.51349e-05	0.0011788
Platr17	-1.51471	2.87475e-45	1.01109e-42		Izumo1r	-1.13055	3.78796e-09	1.16574e-06
Penk	-1.54084	6.01604e-33	1.23429e-30		Klra3	-1.46627	1.41377e-14	8.70178e-12
Gm30211	-1.71708	3.17631e-61	1.95502e-58
Il10ra	-2.06975	1.06315e-82	1.30873e-79
Gzmk	-2.40737	5.78042e-92	1.42314e-88
