# Supplementary material for: Antigen-driven EGR2 expression is required for exhausted CD8+ T cell stability and maintenance
Source: Nat Commun. 2021 May 13;12:2782. doi: 10.1038/s41467-021-23044-9 (PMC8119420; doi:10.1038/s41467-021-23044-9)
Supplement: Supplementary file 6 — Supplementary Data 4 [file 41467_2021_23044_MOESM6_ESM.xlsx]

## Sheet: Sheet1
Supplementary Data 4 - significantly differentially open chromatin regions within tetramer+ Egr2 cKO CD8+ T cells relative to WT control cells (FDR<0.01), including overlap with TOX-regulated regions and EGR2 binding sites.
chromosome	start	end	width	nWindows	logFC.up	logFC.down	PValue	FDR	direction	FWER	anno.overlap	anno.left	anno.right	UCSC	Overlap with TOX regulated region?	Overlap with EGR2 binding site?	Overlap with TCF1+ or TCF1-?
chr1	189499501	189500600	1100	20	20	0	2e-09	5.88067e-05	up	9.76135e-05				chr1:189499501-189500600	FALSE	FALSE	none
chr13	114845101	114846800	1700	32	28	0	2.38301e-09	5.88067e-05	up	0.000117613	Itga2:-:E	Itga2:-:1573	Itga2:-:1144	chr13:114845101-114846800	FALSE	FALSE	none
chr9	89874301	89874900	600	10	10	0	4.68563e-09	7.6437e-05	up	0.000231259				chr9:89874301-89874900	TRUE	FALSE	none
chr14	102979651	102983900	4250	72	72	0	6.9134e-09	7.6437e-05	up	0.000341211	Mir5130:-:PE,Kctd12:-:PE		4933432I03Rik:-:3512	chr14:102979651-102983900	FALSE	FALSE	none
chr13	117211001	117212250	1250	23	22	0	1.01894e-08	7.6437e-05	up	0.000502897	Emb:+:I	Emb:+:2312		chr13:117211001-117212250	FALSE	FALSE	none
chr10	120616401	120617250	850	15	15	0	1.07831e-08	7.6437e-05	up	0.000532199				chr10:120616401-120617250	FALSE	FALSE	none
chr11	69918751	69923050	4300	78	0	77	1.0841e-08	7.6437e-05	down	0.000535059	Eif5a:-:PE	Neurl4:+:4931,Eif5a:-:447,Gps2:+:2160		chr11:69918751-69923050	FALSE	FALSE	none
chr6	41532151	41536500	4350	63	30	13	1.3e-08	8.01861e-05	up	0.000641489				chr6:41532151-41536500	FALSE	FALSE	none
chr18	55418851	55419750	900	16	16	0	1.92741e-08	9.98606e-05	up	0.000951272				chr18:55418851-55419750	FALSE	FALSE	none
chr18	82912851	82915350	2500	48	38	0	2.02331e-08	9.98606e-05	up	0.000998606	Zfp516:+:PE	Zfp516:+:1411	Zfp516:+:2404,4930592I03Rik:-:3053	chr18:82912851-82915350	FALSE	FALSE	none
chr8	91545451	91546150	700	12	12	0	2.24339e-08	0.000100657	up	0.00110723	Fto:+:I			chr8:91545451-91546150	FALSE	FALSE	none
chr2	102947801	102949200	1400	26	26	0	2.60629e-08	0.000107194	up	0.00128633				chr2:102947801-102949200	FALSE	FALSE	none
chr4	102711451	102712200	750	13	13	0	3.01153e-08	0.000108302	up	0.00148634				chr4:102711451-102712200	TRUE	FALSE	TCF1+
chr11	110918751	110919750	1000	18	18	0	3.07208e-08	0.000108302	up	0.00151622				chr11:110918751-110919750	FALSE	FALSE	none
chr5	86740851	86741750	900	16	16	0	3.92528e-08	0.000129155	up	0.00193732	Ythdc1:+:I,Tmprss11e:-:I		Tmprss11e:-:4001	chr5:86740851-86741750	FALSE	FALSE	none
chr9	89872151	89872650	500	8	8	0	4.5861e-08	0.000132439	up	0.00226347				chr9:89872151-89872650	FALSE	FALSE	none
chr17	35134451	35137300	2850	39	0	36	4.95945e-08	0.000132439	down	0.00244774	Bag6:+:PE,Apom:-:P	Apom:-:2401	Bag6:+:1072	chr17:35134451-35137300	FALSE	TRUE	none
chr9	80266001	80267250	1250	23	23	0	5.0478e-08	0.000132439	up	0.00249134	Myo6:+:E	Myo6:+:1737	Myo6:+:2377	chr9:80266001-80267250	FALSE	FALSE	none
chr16	90952901	90953650	750	13	0	13	5.1e-08	0.000132439	down	0.00251635	Synj1:-:PI	Synj1:-:892	Synj1:-:1659	chr16:90952901-90953650	FALSE	FALSE	none
chr3	144409951	144413350	3400	37	35	1	5.58753e-08	0.000137886	up	0.00275772				chr3:144409951-144413350	TRUE	FALSE	none
chr17	79092851	79093950	1100	20	20	0	6.73776e-08	0.000158354	up	0.00332542		Qpct:+:2473		chr17:79092851-79093950	FALSE	FALSE	none
chr1	90677551	90678250	700	12	12	0	8.1e-08	0.000171118	up	0.00399938				chr1:90677551-90678250	FALSE	FALSE	TCF1-
chr5	86792651	86793400	750	13	13	0	8.4e-08	0.000171118	up	0.00414393	Ythdc1:+:I			chr5:86792651-86793400	TRUE	FALSE	none
chr11	34681551	34682850	1300	24	0	24	8.60881e-08	0.000171118	down	0.00424888	Dock2:-:I		Dock2:-:4658	chr11:34681551-34682850	FALSE	FALSE	none
chr6	67366901	67367550	650	11	11	0	9.27236e-08	0.000171118	up	0.00457637	Il12rb2:-:I	Il12rb2:-:4917		chr6:67366901-67367550	FALSE	FALSE	none
chr2	48472951	48473700	750	13	13	0	9.87325e-08	0.000171118	up	0.00487294				chr2:48472951-48473700	FALSE	FALSE	none
chr13	81175501	81177350	1850	33	30	0	1.01746e-07	0.000171118	up	0.00502169	Adgrv1:-:I			chr13:81175501-81177350	FALSE	FALSE	none
chr4	133812651	133815550	2900	54	0	54	1.02435e-07	0.000171118	down	0.00505566				chr4:133812651-133815550	FALSE	TRUE	none
chr11	77979951	77982850	2900	56	0	56	1.07327e-07	0.000171118	down	0.00529712	Phf12:+:PE	Sez6:+:903	Phf12:+:1166	chr11:77979951-77982850	FALSE	TRUE	none
chr4	87434051	87434800	750	13	13	0	1.1259e-07	0.000171118	up	0.00555688				chr4:87434051-87434800	FALSE	FALSE	none
chr8	70233501	70235150	1650	31	0	31	1.15219e-07	0.000171118	down	0.00568663	Sugp2:+:PE,Armc6:-:PE	Armc6:-:2095	Sugp2:+:1238	chr8:70233501-70235150	FALSE	FALSE	none
chr18	84798501	84800050	1550	29	29	0	1.15802e-07	0.000171118	up	0.00571543	Gm17266:-:E			chr18:84798501-84800050	FALSE	FALSE	none
chr18	57249251	57250200	950	17	17	0	1.15931e-07	0.000171118	up	0.00572175	Megf10:+:I	Megf10:+:2581	Megf10:+:2634	chr18:57249251-57250200	FALSE	FALSE	TCF1-
chr6	129677951	129681150	3200	51	41	2	1.2e-07	0.000171118	up	0.0059248	Klrc1:-:PE	Klrc1:-:136		chr6:129677951-129681150	FALSE	FALSE	none
chr14	71795501	71796250	750	13	13	0	1.21348e-07	0.000171118	up	0.00598914				chr14:71795501-71796250	FALSE	FALSE	none
chr17	25271801	25274900	3100	56	0	56	1.30638e-07	0.000175809	down	0.00644766	Ube2i:-:PE	Ube2i:-:2322		chr17:25271801-25274900	FALSE	FALSE	none
chr6	67399301	67400300	1000	18	18	0	1.32152e-07	0.000175809	up	0.00652235				chr6:67399301-67400300	FALSE	FALSE	none
chr7	45896201	45898550	2350	45	0	39	1.35361e-07	0.000175809	down	0.00668075	Syngr4:-:PE,Tmem143:+:PE	Syngr4:-:310	Tmem143:+:1082	chr7:45896201-45898550	FALSE	FALSE	none
chr1	143465851	143466700	850	15	15	0	1.42142e-07	0.000179883	up	0.00701542				chr1:143465851-143466700	TRUE	FALSE	none
chr9	88379601	88381000	1400	26	23	0	1.47212e-07	0.000181641	up	0.00726565	Snx14:-:E	Snx14:-:35	Snx14:-:482	chr9:88379601-88381000	FALSE	FALSE	none
chr6	37370451	37371650	1200	15	14	0	1.68722e-07	0.000203105	up	0.00832729	Creb3l2:-:I			chr6:37370451-37371650	FALSE	FALSE	none
chr6	86524801	86528200	3400	62	0	53	1.94498e-07	0.000223565	down	0.00959946	Pcbp1:-:PE,1600020E01Rik:+:PE		1600020E01Rik:+:3993	chr6:86524801-86528200	FALSE	TRUE	none
chr8	76898751	76902700	3950	64	61	0	1.94778e-07	0.000223565	up	0.00961329	Gm10649:-:PE,Nr3c2:+:PE		Nr3c2:+:3893	chr8:76898751-76902700	TRUE	FALSE	TCF1+
chr3	144431901	144432700	800	14	14	0	2.00892e-07	0.000225341	up	0.00991502	Hs2st1:-:E		Hs2st1:-:2762	chr3:144431901-144432700	TRUE	FALSE	TCF1+
chr6	142560751	142562050	1300	24	21	0	2.23876e-07	0.000245542	up	0.0110494			Kcnj8:-:2787	chr6:142560751-142562050	FALSE	FALSE	none
chr19	6057201	6060000	2800	29	0	29	2.32e-07	0.000248608	down	0.0114505	Fau:+:PE,Mrpl49:-:PE,Znhit2:+:P	Mrpl49:-:103,Syvn1:+:3489	Znhit2:+:1192,Tm7sf2:-:2821	chr19:6057201-6060000	FALSE	FALSE	none
chr16	58693701	58694800	1100	20	20	0	2.36745e-07	0.000248608	up	0.0116846				chr16:58693701-58694800	FALSE	FALSE	TCF1+
chr19	10812701	10813650	950	17	0	17	2.58745e-07	0.000266049	down	0.0127703	Cd6:-:I			chr19:10812701-10813650	TRUE	FALSE	none
chr10	111578101	111579350	1250	23	23	0	2.69215e-07	0.000267681	up	0.0132871				chr10:111578101-111579350	FALSE	FALSE	TCF1+
chr9	78010051	78011500	1450	27	27	0	2.71179e-07	0.000267681	up	0.0133841				chr9:78010051-78011500	TRUE	FALSE	none
chr11	77982751	77985650	2900	56	0	56	2.80706e-07	0.00027023	down	0.0138542	Phf12:+:PE	Sez6:+:3703		chr11:77982751-77985650	FALSE	TRUE	none
chr10	17584851	17585250	400	6	6	0	2.84853e-07	0.00027023	up	0.0140589				chr10:17584851-17585250	FALSE	FALSE	none
chr19	6919951	6922650	2700	52	0	52	2.90188e-07	0.00027023	down	0.0143222	Esrra:-:PE,Catsperz:-:E		Kcnk4:-:1316,Catsperz:-:651	chr19:6919951-6922650	FALSE	FALSE	none
chr19	6140001	6142350	2350	40	0	38	3.07252e-07	0.000280823	down	0.0151644	Arl2:-:PE,Batf2:+:PE	Arl2:-:37		chr19:6140001-6142350	FALSE	FALSE	none
chr10	121263751	121264500	750	13	13	0	3.18796e-07	0.000286076	up	0.0157342	Tbc1d30:-:E		Tbc1d30:-:2109	chr10:121263751-121264500	FALSE	FALSE	none
chr8	40594751	40595750	1000	18	18	0	3.34589e-07	0.000294886	up	0.0165136	Mtmr7:-:I	Mtmr7:-:4213	Mtmr7:-:1533	chr8:40594751-40595750	TRUE	FALSE	none
chr4	134921851	134926300	4450	86	0	86	3.4517e-07	0.000298875	down	0.0170359	Rsrp1:+:PE		Rsrp1:+:435,Syf2:+:4598	chr4:134921851-134926300	FALSE	TRUE	none
chr18	82825351	82826650	1300	24	24	0	3.86172e-07	0.000328613	up	0.0190595				chr18:82825351-82826650	FALSE	FALSE	none
chr2	135890151	135891950	1800	24	17	0	4.11209e-07	0.000340271	up	0.0202952	Plcb4:+:I	Plcb4:+:2387		chr2:135890151-135891950	TRUE	FALSE	none
chr10	81167551	81170350	2800	47	0	44	4.19639e-07	0.000340271	down	0.0207113	Pias4:-:PE	Pias4:-:3361		chr10:81167551-81170350	FALSE	FALSE	none
chr17	34030951	34034650	3700	70	0	70	4.21e-07	0.000340271	down	0.0207805	Slc39a7:-:PE,H2-Ke6:-:P,Rxrb:+:PE	Slc39a7:-:217,H2-Ke6:-:1399	Col11a2:+:4787,Rxrb:+:1004	chr17:34030951-34034650	FALSE	FALSE	none
chr3	146158001	146160250	2250	33	20	1	4.28804e-07	0.000340271	up	0.0211636	Mcoln2:+:I		Mcoln2:+:3285	chr3:146158001-146160250	FALSE	FALSE	none
chr3	18623701	18624300	600	10	10	0	4.44644e-07	0.000340271	up	0.0219454				chr3:18623701-18624300	TRUE	FALSE	none
chr13	64431801	64433250	1450	27	26	0	4.48e-07	0.000340271	up	0.0221116	Cdk20:+:PE		Cdk20:+:2868	chr13:64431801-64433250	TRUE	FALSE	none
chr4	10769751	10770650	900	16	16	0	4.53701e-07	0.000340271	up	0.0223924	1700123O12Rik:-:I			chr4:10769751-10770650	TRUE	FALSE	TCF1+
chr9	88529951	88530900	950	17	17	0	4.55e-07	0.000340271	up	0.0224579				chr9:88529951-88530900	FALSE	FALSE	none
chr9	118678101	118679200	1100	20	19	0	4.72492e-07	0.000342519	up	0.0233198	Itga9:+:I		Itga9:+:1736	chr9:118678101-118679200	TRUE	FALSE	none
chr13	115130901	115132050	1150	21	20	0	4.85721e-07	0.000342519	up	0.0239728				chr13:115130901-115132050	FALSE	FALSE	none
chr9	56416901	56419900	3000	58	0	54	5.04281e-07	0.000342519	down	0.0248888	Peak1:-:PE,Hmg20a:+:PE			chr9:56416901-56419900	FALSE	TRUE	none
chr12	115802301	115803200	900	16	16	0	5.04447e-07	0.000342519	up	0.024897				chr12:115802301-115803200	FALSE	FALSE	none
chr10	80589151	80591100	1950	37	0	29	5.08514e-07	0.000342519	down	0.0250977	Abhd17a:-:PE	Abhd17a:-:2121		chr10:80589151-80591100	FALSE	FALSE	none
chr3	95817851	95820400	2550	49	0	39	5.08911e-07	0.000342519	down	0.0251173	Rprd2:-:PE			chr3:95817851-95820400	FALSE	FALSE	none
chr4	72198951	72201850	2900	51	51	0	5.13221e-07	0.000342519	up	0.02533	Tle1:-:PE	Tle1:-:970		chr4:72198951-72201850	FALSE	TRUE	none
chr18	89233251	89234350	1100	20	20	0	5.13553e-07	0.000342519	up	0.0253464	Cd226:+:I	Cd226:+:1587		chr18:89233251-89234350	FALSE	FALSE	none
chr15	75908501	75911250	2750	53	0	52	5.22468e-07	0.000343637	down	0.0257864	Tigd5:+:PE,Eef1d:-:PE	Eef1d:-:2601		chr15:75908501-75911250	FALSE	FALSE	none
chr1	179828801	179829550	750	13	13	0	5.29154e-07	0.000343637	up	0.0261164				chr1:179828801-179829550	FALSE	FALSE	none
chr3	10681701	10682500	800	14	14	0	5.38491e-07	0.000345159	up	0.0265772				chr3:10681701-10682500	FALSE	FALSE	none
chr2	65818101	65819050	950	17	17	0	5.82786e-07	0.000367075	up	0.0287634				chr2:65818101-65819050	TRUE	FALSE	none
chr17	63863301	63864550	1250	23	22	0	5.87705e-07	0.000367075	up	0.0290062	Fer:+:PE	Fer:+:77		chr17:63863301-63864550	TRUE	FALSE	none
chr11	118246951	118249400	2450	47	0	45	5.95e-07	0.000367075	down	0.029366	Cyth1:-:PE			chr11:118246951-118249400	FALSE	FALSE	none
chr9	79810201	79811150	950	17	17	0	6.19e-07	0.000377175	up	0.0305512	Filip1:-:I	Filip1:-:4984	Filip1:-:3901	chr9:79810201-79811150	FALSE	FALSE	none
chr3	109747651	109748300	650	11	11	0	6.61915e-07	0.000398267	up	0.0326688				chr3:109747651-109748300	FALSE	FALSE	TCF1+
chr8	117548051	117549100	1050	19	19	0	6.77e-07	0.000398267	up	0.0334155	Plcg2:+:I			chr8:117548051-117549100	FALSE	FALSE	none
chr12	40253051	40253850	800	14	14	0	6.78718e-07	0.000398267	up	0.0334981		Ifrd1:-:4547		chr12:40253051-40253850	FALSE	FALSE	none
chr17	17909651	17910750	1100	20	16	0	6.85902e-07	0.000398267	up	0.0338527	Fpr2:+:I			chr17:17909651-17910750	FALSE	FALSE	none
chr16	76560251	76562650	2400	27	27	0	7.36257e-07	0.000422535	up	0.036338				chr16:76560251-76562650	FALSE	FALSE	none
chr19	5687451	5691900	4450	74	0	73	7.63703e-07	0.000433248	down	0.0376925	Pcnx3:-:PE,Map3k11:+:PE	Pcnx3:-:233	Map3k11:+:995	chr19:5687451-5691900	FALSE	FALSE	none
chr17	43016251	43017750	1500	20	20	0	7.83e-07	0.000439132	up	0.0386437	Tnfrsf21:+:PE			chr17:43016251-43017750	FALSE	FALSE	none
chr18	53264001	53264600	600	10	10	0	8.37211e-07	0.000461908	up	0.0413206	Snx24:+:I			chr18:53264001-53264600	FALSE	FALSE	none
chr17	27634451	27635950	1500	28	0	28	8.49737e-07	0.000461908	down	0.0419388	Rps10:-:PE	Rps10:-:197	Rps10:-:615	chr17:27634451-27635950	FALSE	FALSE	none
chr1	20740351	20741000	650	11	11	0	8.58626e-07	0.000461908	up	0.0423775				chr1:20740351-20741000	TRUE	FALSE	none
chr14	48421901	48422600	700	12	12	0	8.61e-07	0.000461908	up	0.0424955				chr14:48421901-48422600	FALSE	FALSE	none
chr10	120895451	120896450	1000	18	17	0	8.76214e-07	0.000465006	up	0.0432455	Msrb3:-:I		Msrb3:-:2383	chr10:120895451-120896450	TRUE	FALSE	none
chr17	34120251	34125250	5000	81	0	81	9.14817e-07	0.000478389	down	0.0451508	Brd2:-:PE,H2-DMa:+:PE	Brd2:-:351,H2-DMa:+:201		chr17:34120251-34125250	FALSE	FALSE	none
chr5	20377101	20378000	900	16	16	0	9.20818e-07	0.000478389	up	0.045447	Magi2:+:I			chr5:20377101-20378000	TRUE	FALSE	TCF1+
chr11	102284001	102285850	1850	34	0	33	9.58849e-07	0.000483532	down	0.047324	Tmub2:+:PE	Asb16:+:4539	Atxn7l3:-:3450,Tmub2:+:130	chr11:102284001-102285850	FALSE	FALSE	none
chr8	68156951	68157850	900	16	14	0	9.6568e-07	0.000483532	up	0.0476611	Psd3:-:I			chr8:68156951-68157850	FALSE	FALSE	none
chr3	142700351	142701700	1350	25	25	0	9.67564e-07	0.000483532	up	0.0477541	Kyat3:+:PE		Kyat3:+:4989	chr3:142700351-142701700	FALSE	FALSE	none
chr19	4624901	4626400	1500	28	0	28	9.69906e-07	0.000483532	down	0.0478697	Mir6986:-:P,Rce1:-:PE,Gm960:-:E	Mir6986:-:946,Pcx:+:3149,Rce1:-:138	Gm960:-:769	chr19:4624901-4626400	FALSE	FALSE	none
chr16	67620051	67621400	1350	19	17	0	1.02191e-06	0.000504361	up	0.0504361	Cadm2:-:PE			chr16:67620051-67621400	FALSE	FALSE	none
chr17	13682201	13684450	2250	43	43	0	1.03811e-06	0.000507288	up	0.0512361	2700054A10Rik:-:I			chr17:13682201-13684450	FALSE	FALSE	none
chr7	96706651	96707650	1000	10	10	0	1.06312e-06	0.000511733	up	0.0524703	Tenm4:+:I	Tenm4:+:2490		chr7:96706651-96707650	TRUE	FALSE	none
chr10	80577001	80579950	2950	57	0	54	1.06795e-06	0.000511733	down	0.0527085	Klf16:-:PE		Abhd17a:-:3704	chr10:80577001-80579950	FALSE	FALSE	none
chr11	97315251	97316200	950	17	0	17	1.08131e-06	0.000513154	down	0.053368	Mrpl45:+:PE		Mrpl45:+:547	chr11:97315251-97316200	FALSE	TRUE	none
chr10	24292651	24293150	500	8	8	0	1.12707e-06	0.000529778	up	0.0556267	Moxd1:+:I			chr10:24292651-24293150	FALSE	FALSE	none
chr8	117052301	117053700	1400	26	25	0	1.14468e-06	0.000531292	up	0.0564957	Pkd1l2:-:I	Pkd1l2:-:513	Pkd1l2:-:1162	chr8:117052301-117053700	FALSE	FALSE	none
chr10	96350451	96351700	1250	23	20	0	1.15182e-06	0.000531292	up	0.0568483				chr10:96350451-96351700	TRUE	FALSE	none
chr10	80620201	80623100	2900	50	0	50	1.18823e-06	0.00054301	down	0.058645	Csnk1g2:+:PE	Scamp4:+:4417		chr10:80620201-80623100	FALSE	TRUE	none
chr4	88864201	88865450	1250	23	15	0	1.23286e-06	0.000558235	up	0.0608477				chr4:88864201-88865450	FALSE	FALSE	none
chr1	20743651	20744300	650	11	11	0	1.24887e-06	0.000560345	up	0.0616379				chr1:20743651-20744300	TRUE	FALSE	none
chr5	77383851	77384750	900	16	16	0	1.27041e-06	0.000564876	up	0.0627012	Igfbp7:-:I			chr5:77383851-77384750	FALSE	FALSE	none
chr5	148418901	148419450	550	9	9	0	1.28731e-06	0.000567277	up	0.063535				chr5:148418901-148419450	FALSE	FALSE	none
chr13	31567401	31568200	800	14	13	0	1.34567e-06	0.000585232	up	0.0664154	1700018A04Rik:-:E	1700018A04Rik:-:21		chr13:31567401-31568200	FALSE	FALSE	none
chr10	79957951	79961150	3200	40	0	40	1.353e-06	0.000585232	down	0.0667751	Wdr18:+:PE	Arid3a:+:2933	Wdr18:+:3776	chr10:79957951-79961150	FALSE	FALSE	none
chr4	134467451	134469800	2350	45	0	37	1.38062e-06	0.000585232	down	0.0681404	Stmn1:+:PE		Stmn1:+:221	chr4:134467451-134469800	FALSE	FALSE	none
chr6	28929251	28929650	400	6	0	6	1.38614e-06	0.000585232	down	0.068413	Snd1:+:I		Snd1:+:3717	chr6:28929251-28929650	TRUE	FALSE	none
chr13	114914601	114916550	1950	37	26	0	1.38734e-06	0.000585232	up	0.0684722	Itga2:-:I			chr13:114914601-114916550	FALSE	FALSE	none
chr3	103091701	103092150	450	7	7	0	1.41889e-06	0.000588518	up	0.0700293	Ampd1:+:PE	Ampd1:+:363	Ampd1:+:151	chr3:103091701-103092150	FALSE	FALSE	TCF1+
chr1	16533801	16534800	1000	18	13	0	1.419e-06	0.000588518	up	0.0700336				chr1:16533801-16534800	FALSE	FALSE	none
chr8	117074051	117075150	1100	20	20	0	1.47368e-06	0.00060263	up	0.0727333	Pkd1l2:-:I	Pkd1l2:-:1459	Pkd1l2:-:974	chr8:117074051-117075150	TRUE	FALSE	none
chr10	80796301	80799750	3450	54	0	48	1.47742e-06	0.00060263	down	0.0729182	Sf3a2:+:PE,Plekhj1:-:PE	Dot1l:+:840	Sf3a2:+:1446	chr10:80796301-80799750	FALSE	FALSE	none
chr11	97883151	97885050	1900	36	0	35	1.54876e-06	0.000626549	down	0.076439	Fbxo47:-:PE	Fbxo47:-:3563		chr11:97883151-97885050	FALSE	FALSE	none
chr9	96649851	96651200	1350	13	13	0	1.57745e-06	0.000632966	up	0.0778549				chr9:96649851-96651200	FALSE	FALSE	none
chr12	30372951	30373650	700	11	11	0	1.60748e-06	0.000639815	up	0.079337	Sntg2:-:PE			chr12:30372951-30373650	FALSE	FALSE	none
chr19	5800551	5804550	4000	78	0	72	1.63883e-06	0.000647075	down	0.0808843	Malat1:-:PE	Malat1:-:1466		chr19:5800551-5804550	FALSE	TRUE	none
chr12	117958901	117959950	1050	19	19	0	1.693e-06	0.00066316	up	0.0835581	Dnah11:-:I	Dnah11:-:3955	Dnah11:-:1035	chr12:117958901-117959950	FALSE	FALSE	TCF1-
chr2	160755351	160757700	2350	45	29	0	1.74268e-06	0.000674394	up	0.0860101	Plcg1:+:PE,Zhx3:-:I	Plcg1:+:182,Zhx3:-:3442	Plcg1:+:272	chr2:160755351-160757700	FALSE	FALSE	none
chr2	32287351	32289950	2600	48	0	44	1.75646e-06	0.000674394	down	0.0866901	Swi5:-:PE,Golga2:+:PE	Swi5:-:4487	Golga2:+:2143	chr2:32287351-32289950	FALSE	FALSE	none
chr19	8721451	8724700	3250	51	0	49	1.76267e-06	0.000674394	down	0.0869968	Snord22:+:P,Slc3a2:-:PE,Snhg1:+:PE		Snord22:+:1166,Snhg1:+:197	chr19:8721451-8724700	FALSE	TRUE	none
chr2	131991901	131994200	2300	44	0	44	1.80433e-06	0.000684793	down	0.0890528	Rassf2:-:E		Rassf2:-:4045	chr2:131991901-131994200	FALSE	FALSE	none
chr4	139379901	139381750	1850	35	0	27	1.83351e-06	0.000684793	down	0.0904928	Ubr4:+:PE	Emc1:+:1171		chr4:139379901-139381750	FALSE	TRUE	none
chr1	23255801	23257000	1200	20	20	0	1.83875e-06	0.000684793	up	0.0907514				chr1:23255801-23257000	FALSE	FALSE	none
chr12	115952301	115952950	650	11	11	0	1.84535e-06	0.000684793	up	0.0910774				chr12:115952301-115952950	FALSE	FALSE	none
chr5	124859901	124864150	4250	70	0	67	1.876e-06	0.000690976	down	0.0925908	Ccdc92:-:PE,Zfp664:+:PE			chr5:124859901-124864150	FALSE	FALSE	none
chr12	40247851	40250500	2650	34	22	0	1.90608e-06	0.000691954	up	0.0940744	Ifrd1:-:PE			chr12:40247851-40250500	FALSE	FALSE	none
chr11	98026151	98027700	1550	29	0	24	1.90671e-06	0.000691954	down	0.0941058	Rpl19:+:PE	Cacnb1:-:3117	Rpl19:+:123	chr11:98026151-98027700	FALSE	FALSE	none
chr1	152008351	152011050	2700	52	45	0	1.94424e-06	0.000692011	up	0.0959577	1700025G04Rik:-:I	1700025G04Rik:-:1584		chr1:152008351-152011050	FALSE	FALSE	none
chr5	52148951	52149800	850	15	13	0	1.95556e-06	0.000692011	up	0.0965165			Dhx15:-:403	chr5:52148951-52149800	FALSE	FALSE	none
chr2	13409601	13411400	1800	34	29	0	1.96894e-06	0.000692011	up	0.097177	Cubn:-:I			chr2:13409601-13411400	FALSE	FALSE	none
chr14	99298301	99299000	700	12	12	0	1.97472e-06	0.000692011	up	0.0974624	Klf5:+:PE		Klf5:+:154	chr14:99298301-99299000	FALSE	FALSE	none
chr3	109165051	109165850	800	14	14	0	2.017e-06	0.000692011	up	0.0995492	Slc25a24:+:I	Slc25a24:+:1482	Slc25a24:+:476	chr3:109165051-109165850	FALSE	FALSE	TCF1-
chr9	79894751	79895400	650	11	11	0	2.03156e-06	0.000692011	up	0.100268	Filip1:-:I		Filip1:-:2795	chr9:79894751-79895400	FALSE	FALSE	TCF1-
chr2	65161701	65162300	600	10	10	0	2.03216e-06	0.000692011	up	0.100297	Cobll1:-:I			chr2:65161701-65162300	TRUE	FALSE	TCF1+
chr19	7240401	7241800	1400	26	0	25	2.03259e-06	0.000692011	down	0.100318	Naa40:-:PE			chr19:7240401-7241800	FALSE	TRUE	none
chr9	94691151	94692550	1400	26	26	0	2.03306e-06	0.000692011	up	0.100342	Slc9a9:+:I			chr9:94691151-94692550	FALSE	FALSE	none
chr5	69482951	69484300	1350	7	7	0	2.06016e-06	0.000696432	up	0.101679				chr5:69482951-69484300	TRUE	FALSE	none
chr8	65443151	65443750	600	10	10	0	2.12358e-06	0.000711325	up	0.10481				chr8:65443151-65443750	FALSE	FALSE	TCF1-
chr17	24548251	24551200	2950	57	0	55	2.133e-06	0.000711325	down	0.105276	Pkd1:+:PE			chr17:24548251-24551200	FALSE	FALSE	none
chr6	140721551	140724600	3050	47	21	1	2.16291e-06	0.000716444	up	0.10675				chr6:140721551-140724600	FALSE	FALSE	none
chr1	66552401	66553100	700	12	12	0	2.23287e-06	0.00073469	up	0.110203	Unc80:+:I	Unc80:+:151	Unc80:+:1827	chr1:66552401-66553100	FALSE	FALSE	TCF1+
chr9	88332201	88333050	850	15	15	0	2.3749e-06	0.000774652	up	0.117213	Nt5e:+:I	Nt5e:+:4171		chr9:88332201-88333050	FALSE	FALSE	TCF1+
chr5	149391951	149392400	450	7	7	0	2.38572e-06	0.000774652	up	0.117747	Medag:+:E			chr5:149391951-149392400	TRUE	FALSE	TCF1+
chr4	91376251	91376900	650	10	10	0	2.44131e-06	0.000787523	up	0.120491	Mir6402:-:P,Elavl2:-:PE	Mir6402:-:2888,Elavl2:-:3221	Elavl2:-:3532	chr4:91376251-91376900	TRUE	FALSE	none
chr13	108302651	108304950	2300	41	34	0	2.47219e-06	0.000792305	up	0.122015				chr13:108302651-108304950	FALSE	FALSE	none
chr10	121519651	121521600	1950	26	15	0	2.49129e-06	0.000793275	up	0.122958				chr10:121519651-121521600	FALSE	FALSE	none
chr18	68189551	68190700	1150	21	19	0	2.523e-06	0.000798148	up	0.124523	Ldlrad4:+:I			chr18:68189551-68190700	TRUE	FALSE	none
chr2	104847651	104850400	2750	42	41	0	2.54195e-06	0.000798148	up	0.125458	Prrg4:-:PE	Prrg4:-:2498		chr2:104847651-104850400	FALSE	FALSE	none
chr13	84768801	84769600	800	14	14	0	2.55511e-06	0.000798148	up	0.126107				chr13:84768801-84769600	FALSE	FALSE	TCF1+
chr15	51729701	51731500	1800	34	34	0	2.58925e-06	0.000803725	up	0.127792				chr15:51729701-51731500	FALSE	TRUE	none
chr18	54970601	54971200	600	10	10	0	2.61041e-06	0.000804267	up	0.128837	Zfp608:-:I			chr18:54970601-54971200	FALSE	FALSE	none
chr8	115063701	115065150	1450	12	0	12	2.63393e-06	0.000804267	down	0.129998	Wwox:+:I			chr8:115063701-115065150	FALSE	FALSE	none
chr6	67475401	67476050	650	11	11	0	2.63988e-06	0.000804267	up	0.130291	Il23r:-:I	Il23r:-:1444	Il23r:-:2897	chr6:67475401-67476050	FALSE	FALSE	TCF1+
chr10	89745751	89748750	3000	48	21	10	2.695e-06	0.000815391	up	0.133012	Uhrf1bp1l:+:PI	Uhrf1bp1l:+:463		chr10:89745751-89748750	FALSE	FALSE	none
chr15	102073001	102075600	2600	40	0	40	2.70944e-06	0.000815391	down	0.133724	Eif4b:+:PE			chr15:102073001-102075600	FALSE	FALSE	none
chr8	64871601	64872400	800	14	14	0	2.8041e-06	0.000838767	up	0.138397				chr8:64871601-64872400	FALSE	FALSE	none
chr13	96964751	96965550	800	14	14	0	2.93894e-06	0.000861909	up	0.145051				chr13:96964751-96965550	FALSE	FALSE	none
chr2	152405901	152406650	750	13	13	0	2.953e-06	0.000861909	up	0.145746				chr2:152405901-152406650	FALSE	FALSE	none
chr11	50376251	50380550	4300	84	0	70	2.96131e-06	0.000861909	down	0.146155	Hnrnph1:+:PE		Hnrnph1:+:276	chr11:50376251-50380550	FALSE	FALSE	none
chr3	154182901	154183450	550	9	9	0	2.96357e-06	0.000861909	up	0.146267	Slc44a5:+:I			chr3:154182901-154183450	FALSE	FALSE	TCF1-
chr8	36016151	36016750	600	10	10	0	2.96879e-06	0.000861909	up	0.146525				chr8:36016151-36016750	FALSE	FALSE	none
chr6	144670101	144671600	1500	28	23	0	3.02278e-06	0.000872451	up	0.149189	Sox5:-:I,Sox5os3:+:P		Sox5os3:+:1268	chr6:144670101-144671600	TRUE	FALSE	none
chr7	45013901	45017150	3250	44	0	44	3.09684e-06	0.000888631	down	0.152844	Mir7054:-:P,Rras:+:P,Scaf1:-:PE	Mir7054:-:1414,Scaf1:-:308	Rras:+:811	chr7:45013901-45017150	FALSE	FALSE	none
chr7	28049501	28050750	1250	23	0	23	3.13537e-06	0.000894486	down	0.154746	Psmc4:-:PE	Psmc4:-:299		chr7:28049501-28050750	FALSE	FALSE	none
chr16	95168101	95169050	950	17	17	0	3.19818e-06	0.00090298	up	0.157846				chr16:95168101-95169050	FALSE	FALSE	none
chr4	102505751	102508150	2400	46	24	0	3.24151e-06	0.00090298	up	0.159985	Pde4b:+:E			chr4:102505751-102508150	FALSE	TRUE	none
chr2	104172501	104173450	950	17	17	0	3.24268e-06	0.00090298	up	0.160043	D430041D05Rik:-:I	D430041D05Rik:-:4313		chr2:104172501-104173450	FALSE	FALSE	TCF1+
chr17	35912801	35917750	4950	76	0	76	3.25025e-06	0.00090298	down	0.160416	Mir1894:+:P,Ppp1r10:+:PE,Mrps18b:-:PE,Atat1:-:P	Mrps18b:-:235,Atat1:-:2726	Mir1894:+:139	chr17:35912801-35917750	FALSE	FALSE	none
chr12	113994201	113994850	650	11	11	0	3.25662e-06	0.00090298	up	0.16073				chr12:113994201-113994850	FALSE	FALSE	none
chr12	118428051	118429050	1000	18	18	0	3.30723e-06	0.000911889	up	0.163228				chr12:118428051-118429050	FALSE	FALSE	none
chr3	155092151	155094500	2350	42	18	7	3.33732e-06	0.000915075	up	0.164714	Lrriq3:+:PE,Fpgt:-:PE	Fpgt:-:593	Lrriq3:+:4205	chr3:155092151-155094500	FALSE	FALSE	none
chr4	55564051	55564950	900	16	16	0	3.45622e-06	0.00094244	up	0.170582				chr4:55564051-55564950	FALSE	FALSE	none
chr4	97996001	97996350	350	5	5	0	3.53645e-06	0.000948586	up	0.174541	Nfia:+:I		Nfia:+:4042	chr4:97996001-97996350	TRUE	FALSE	none
chr8	64804901	64805950	1050	19	19	0	3.55231e-06	0.000948586	up	0.175324	Klhl2:-:I			chr8:64804901-64805950	FALSE	FALSE	none
chr16	89972901	89974600	1700	13	13	0	3.55482e-06	0.000948586	up	0.175448	Tiam1:-:PE			chr16:89972901-89974600	FALSE	FALSE	none
chr1	152019101	152019750	650	11	11	0	3.56341e-06	0.000948586	up	0.175872	1700025G04Rik:-:I			chr1:152019101-152019750	FALSE	FALSE	none
chr17	27907251	27910400	3150	61	0	55	3.5783e-06	0.000948586	down	0.176607	Anks1:+:PE,Taf11:-:PE	Taf11:-:1217	Anks1:+:2669	chr17:27907251-27910400	FALSE	TRUE	none
chr3	133328401	133329950	1550	17	10	0	3.60491e-06	0.000948586	up	0.17792	Ppa2:+:I	Ppa2:+:1700	Ppa2:+:443	chr3:133328401-133329950	FALSE	FALSE	none
chr19	5365651	5367850	2200	42	0	32	3.6334e-06	0.000948586	down	0.179327	Banf1:-:PE,Eif1ad:+:PE	Banf1:-:493	Eif1ad:+:208	chr19:5365651-5367850	FALSE	FALSE	none
chr15	44229301	44229600	300	4	4	0	3.64216e-06	0.000948586	up	0.179759	Trhr:+:E	Trhr:+:100	Trhr:+:3862	chr15:44229301-44229600	FALSE	FALSE	none
chr13	99148251	99148800	550	9	9	0	3.65173e-06	0.000948586	up	0.180231				chr13:99148251-99148800	FALSE	FALSE	TCF1-
chr7	126501551	126504300	2750	53	0	49	3.70018e-06	0.000954106	down	0.182622	Atxn2l:-:PE	Atxn2l:-:93		chr7:126501551-126504300	FALSE	TRUE	none
chrX	8892351	8893600	1250	23	23	0	3.71165e-06	0.000954106	up	0.183188	B630019K06Rik:+:PE,Btbd35f10:-:I,Btbd35f20:-:I			chrX:8892351-8893600	FALSE	FALSE	none
chr11	34544701	34545050	350	5	0	5	3.73294e-06	0.000954607	down	0.184239	Dock2:-:I			chr11:34544701-34545050	FALSE	FALSE	none
chr7	44845401	44849950	4550	74	0	74	3.82629e-06	0.000961457	down	0.188846	Tbc1d17:-:PE,Akt1s1:+:PE,Mir707:+:PE	Il4i1b:+:4597,Il4i1:+:4592,Tbc1d17:-:33	Akt1s1:+:57	chr7:44845401-44849950	FALSE	FALSE	none
chr2	17702401	17703650	1250	23	18	0	3.83692e-06	0.000961457	up	0.189371	Nebl:-:I			chr2:17702401-17703650	FALSE	FALSE	none
chr7	128236051	128238700	2650	51	0	38	3.85626e-06	0.000961457	down	0.190326	9130023H24Rik:-:PE,Armc5:+:PE		Armc5:+:1182	chr7:128236051-128238700	FALSE	FALSE	none
chr13	56475351	56477300	1950	17	13	0	3.88039e-06	0.000961457	up	0.191517		Slc25a48:+:1112	Il9:-:1977	chr13:56475351-56477300	TRUE	FALSE	none
chr17	27818701	27821600	2900	43	0	42	3.88614e-06	0.000961457	down	0.191801	Ilrun:-:PE			chr17:27818701-27821600	FALSE	FALSE	none
chr9	120776501	120777300	800	14	14	0	3.8886e-06	0.000961457	up	0.191922				chr9:120776501-120777300	TRUE	FALSE	none
chr13	114931051	114932550	1500	28	28	0	3.89609e-06	0.000961457	up	0.192291	Itga2:-:PE			chr13:114931051-114932550	FALSE	FALSE	none
chr6	100823901	100825450	1550	29	23	0	3.92622e-06	0.000964072	up	0.193778				chr6:100823901-100825450	FALSE	FALSE	none
chr1	85959901	85962650	2750	21	20	0	3.96467e-06	0.000964234	up	0.195677	Gpr55:-:PE			chr1:85959901-85962650	FALSE	FALSE	none
chr1	23272151	23272500	350	5	5	0	3.96595e-06	0.000964234	up	0.195739	Mir30a:+:PE			chr1:23272151-23272500	FALSE	FALSE	TCF1+
chr1	172548201	172550950	2750	34	31	0	3.99624e-06	0.000966836	up	0.197235	4933439K11Rik:-:PE	Cfap45:+:2331	Vsig8:+:4988	chr1:172548201-172550950	FALSE	FALSE	none
chr12	115691701	115692150	450	7	7	0	4.03361e-06	0.000971116	up	0.199079			Mir6388:-:3570	chr12:115691701-115692150	FALSE	FALSE	none
chr9	94619951	94621650	1700	32	24	0	4.116e-06	0.000986149	up	0.203147				chr9:94619951-94621650	FALSE	FALSE	none
chr5	123057201	123060150	2950	42	0	42	4.17721e-06	0.000992823	down	0.206166				chr5:123057201-123060150	FALSE	FALSE	none
chr4	88937751	88939050	1300	24	24	0	4.18412e-06	0.000992823	up	0.206507	LOC106557447:-:PE			chr4:88937751-88939050	FALSE	FALSE	none
chr3	41587151	41588200	1050	19	19	0	4.35887e-06	0.00102645	up	0.215132	Jade1:+:I		Jade1:+:734	chr3:41587151-41588200	FALSE	FALSE	none
chr12	117566151	117566800	650	11	11	0	4.37949e-06	0.00102645	up	0.21615	Rapgef5:+:I			chr12:117566151-117566800	FALSE	FALSE	none
chr13	117220051	117223750	3700	48	40	0	4.39271e-06	0.00102645	up	0.216802	Emb:+:PE	Emb:+:2233	Emb:+:1782	chr13:117220051-117223750	FALSE	FALSE	none
chr17	33954501	33957850	3350	47	0	47	4.42427e-06	0.00102645	down	0.21836	Rps18:-:PE,Vps52:+:PE	Rps18:-:11,B3galt4:-:3013,Wdr46:+:4804	Vps52:+:167	chr17:33954501-33957850	FALSE	TRUE	none
chr2	140100951	140101600	650	11	11	0	4.4404e-06	0.00102645	up	0.219156				chr2:140100951-140101600	TRUE	FALSE	TCF1+
chr19	6117651	6119100	1450	27	0	25	4.46223e-06	0.00102645	down	0.220234	Sac3d1:-:PE	Naaladl1:+:1859,Sac3d1:-:1064	Snx15:-:299	chr19:6117651-6119100	FALSE	FALSE	none
chr19	5294551	5296200	1650	30	0	28	4.48159e-06	0.00102645	down	0.221189	Sf3b2:-:PE,Gal3st3:+:P	Sf3b2:-:173	Gal3st3:+:2131	chr19:5294551-5296200	FALSE	TRUE	none
chr1	88474501	88475800	1300	16	16	0	4.50174e-06	0.00102645	up	0.222183				chr1:88474501-88475800	FALSE	FALSE	none
chr2	76567001	76567600	600	10	10	0	4.513e-06	0.00102645	up	0.222739	Osbpl6:+:PI	Osbpl6:+:2052	Osbpl6:+:509	chr2:76567001-76567600	FALSE	FALSE	none
chr2	80683951	80685400	1450	20	20	0	4.596e-06	0.00104052	up	0.226834				chr2:80683951-80685400	FALSE	FALSE	none
chr19	6977751	6981650	3900	70	0	70	4.63043e-06	0.00104354	down	0.228535	LOC114841036:-:PE,Fkbp2:-:PE,Plcb3:-:P	Plcb3:-:1281,Ppp1r14b:+:427	Vegfb:-:823	chr19:6977751-6981650	FALSE	FALSE	none
chr13	114188351	114190000	1650	31	30	0	4.72247e-06	0.00105944	up	0.233077				chr13:114188351-114190000	FALSE	FALSE	none
chr8	57353451	57354250	800	14	14	0	4.76369e-06	0.00106386	up	0.235112	5033428I22Rik:+:E	5033428I22Rik:+:1847		chr8:57353451-57354250	FALSE	FALSE	none
chrX	163993851	163995850	2000	26	25	0	4.84863e-06	0.00107688	up	0.239304	Car5b:-:I	Car5b:-:2382	Car5b:-:4389	chrX:163993851-163995850	FALSE	FALSE	none
chr2	67565001	67566350	1350	25	25	0	4.86565e-06	0.00107688	up	0.240144				chr2:67565001-67566350	TRUE	FALSE	none
chrX	59951101	59951700	600	9	9	0	4.91668e-06	0.00108332	up	0.242663				chrX:59951101-59951700	FALSE	FALSE	none
chr9	88327001	88330150	3150	46	46	0	4.93949e-06	0.00108351	up	0.243789	Nt5e:+:PE			chr9:88327001-88330150	FALSE	FALSE	none
chr10	96180351	96182550	2200	40	28	3	5.02037e-06	0.00109637	up	0.247781				chr10:96180351-96182550	FALSE	FALSE	none
chr3	144252751	144253500	750	13	13	0	5.07816e-06	0.00110158	up	0.250633				chr3:144252751-144253500	FALSE	FALSE	none
chr5	105010151	105010850	700	12	12	0	5.11508e-06	0.00110158	up	0.252455			Gbp8:-:3300	chr5:105010151-105010850	TRUE	FALSE	none
chr15	66507751	66508450	700	12	12	0	5.11665e-06	0.00110158	up	0.252532				chr15:66507751-66508450	FALSE	FALSE	none
chr6	117431101	117432150	1050	19	19	0	5.13349e-06	0.00110158	up	0.253364				chr6:117431101-117432150	FALSE	FALSE	none
chr7	4948251	4949600	1350	18	18	0	5.15878e-06	0.00110221	up	0.254611	Sbk2:-:I	Ssc5d:+:3425		chr7:4948251-4949600	TRUE	FALSE	none
chr15	7092301	7092700	400	6	6	0	5.2735e-06	0.00110409	up	0.260274	Lifr:+:I	Lifr:+:1553		chr15:7092301-7092700	FALSE	FALSE	none
chr14	103048201	103049550	1350	25	12	0	5.27828e-06	0.00110409	up	0.260509	Acod1:+:E	Acod1:+:1122	Acod1:+:59	chr14:103048201-103049550	FALSE	FALSE	none
chr2	30048201	30049550	1350	23	0	22	5.27987e-06	0.00110409	down	0.260588	Wdr34:-:PE	Wdr34:-:843		chr2:30048201-30049550	FALSE	FALSE	none
chr5	31047551	31050500	2950	48	0	39	5.29477e-06	0.00110409	down	0.261323	Slc5a6:-:PE,Atraid:+:PE	Slc5a6:-:2960	Atraid:+:1697,Cad:+:4280	chr5:31047551-31050500	FALSE	FALSE	none
chr4	102393251	102394350	1100	20	20	0	5.30933e-06	0.00110409	up	0.262042	Pde4b:+:I			chr4:102393251-102394350	TRUE	FALSE	none
chr5	115571151	115571550	400	6	0	6	5.33169e-06	0.00110409	down	0.263145	Gcn1:+:E		Gcn1:+:3029	chr5:115571151-115571550	FALSE	FALSE	none
chr17	88402901	88405700	2800	46	26	0	5.36546e-06	0.00110409	up	0.264812				chr17:88402901-88405700	FALSE	FALSE	none
chr6	90984051	90984550	500	8	8	0	5.37144e-06	0.00110409	up	0.265107	Iqsec1:-:I		Iqsec1:-:3532	chr6:90984051-90984550	FALSE	FALSE	none
chr18	56871651	56872300	650	11	11	0	5.39525e-06	0.00110409	up	0.266282	March3:-:I			chr18:56871651-56872300	FALSE	FALSE	none
chr14	72777701	72778550	850	15	15	0	5.4038e-06	0.00110409	up	0.266704				chr14:72777701-72778550	FALSE	FALSE	none
chr8	91395701	91396150	450	7	7	0	5.41363e-06	0.00110409	up	0.26719	Fto:+:I	Fto:+:4151		chr8:91395701-91396150	TRUE	FALSE	none
chr13	83565701	83566900	1200	22	20	0	5.46845e-06	0.00111068	up	0.269895	Mef2c:+:I			chr13:83565701-83566900	TRUE	FALSE	none
chr17	34999051	35003400	4350	76	1	65	5.5019e-06	0.0011129	down	0.271546	Vars:+:PE		Vars:+:805	chr17:34999051-35003400	FALSE	TRUE	none
chr3	75929551	75931000	1450	27	25	0	5.607e-06	0.0011241	up	0.276735	Golim4:-:I			chr3:75929551-75931000	FALSE	FALSE	none
chr19	10948401	10949550	1150	17	1	13	5.61892e-06	0.0011241	down	0.277322	Ccdc86:-:PE	Ccdc86:-:1069		chr19:10948401-10949550	FALSE	FALSE	none
chr9	92274001	92275350	1350	25	18	0	5.62561e-06	0.0011241	up	0.277652	Plscr2:+:P	Plscr1:+:1723	Plscr2:+:252	chr9:92274001-92275350	TRUE	FALSE	none
chr1	79580901	79582100	1200	22	15	0	5.64989e-06	0.0011244	up	0.27885				chr1:79580901-79582100	FALSE	FALSE	none
chr2	150666651	150670050	3400	47	25	1	5.67521e-06	0.0011249	up	0.2801	E130215H24Rik:+:PE,Acss1:-:PE			chr2:150666651-150670050	FALSE	TRUE	none
chr17	51879001	51880550	1550	27	27	0	5.743e-06	0.00112756	up	0.283444	Gm20098:+:P		Gm20098:+:2177	chr17:51879001-51880550	TRUE	FALSE	TCF1+
chr19	8965451	8968200	2750	50	0	50	5.74492e-06	0.00112756	down	0.283541	Eef1g:+:PE,Tut1:+:E	Tut1:+:311	Eef1g:+:16	chr19:8965451-8968200	FALSE	FALSE	none
chr9	21615401	21617500	2100	36	0	29	5.77845e-06	0.00112756	down	0.285195	Mir1946b:-:P,Smarca4:+:PE	Mir1946b:-:1825		chr9:21615401-21617500	FALSE	FALSE	none
chr2	48321901	48322950	1050	19	19	0	5.78e-06	0.00112756	up	0.285273				chr2:48321901-48322950	FALSE	FALSE	none
chr11	68203301	68205700	2400	43	0	43	5.81313e-06	0.00112956	down	0.286907	Stx8:+:E		Ntn1:-:3664	chr11:68203301-68205700	FALSE	FALSE	none
chr8	40584501	40585250	750	13	12	0	5.85843e-06	0.00113389	up	0.289143	Mtmr7:-:I	Mtmr7:-:2955	Mtmr7:-:1798	chr8:40584501-40585250	FALSE	FALSE	none
chr17	30575351	30577250	1900	36	0	25	5.94724e-06	0.00114029	down	0.293526	Btbd9:-:PE	Btbd9:-:3505		chr17:30575351-30577250	FALSE	FALSE	none
chr8	70351201	70354050	2850	46	0	43	5.95772e-06	0.00114029	down	0.294043	Upf1:-:PE			chr8:70351201-70354050	FALSE	FALSE	none
chr14	118673151	118675900	2750	30	26	0	5.96079e-06	0.00114029	up	0.294195	Abcc4:-:I	Abcc4:-:4044	Abcc4:-:866	chr14:118673151-118675900	FALSE	FALSE	none
chr8	70862901	70866950	4050	61	0	45	6.03272e-06	0.00114784	down	0.297745	Kcnn1:-:PE	Kcnn1:-:1128	Ccdc124:-:1277	chr8:70862901-70866950	FALSE	TRUE	none
chr4	88918251	88918950	700	12	12	0	6.04679e-06	0.00114784	up	0.298439	LOC106557447:-:I			chr4:88918251-88918950	FALSE	FALSE	none
chr10	81069551	81070700	1150	21	0	13	6.10547e-06	0.00115106	down	0.301335	Thop1:+:PE		Thop1:+:2453	chr10:81069551-81070700	FALSE	FALSE	none
chr17	35239851	35243700	3850	72	0	72	6.126e-06	0.00115106	down	0.302347	Mir6975:+:P,Ddx39b:+:PE	Nfkbil1:-:4059,Atp6v1g2:+:1084	Mir6975:+:375,Ddx39b:+:436	chr17:35239851-35243700	FALSE	TRUE	none
chr6	99485251	99486650	1400	16	15	0	6.13371e-06	0.00115106	up	0.302729	Foxp1:-:I,Eif4e3:-:I			chr6:99485251-99486650	TRUE	FALSE	TCF1+
chr4	107605651	107606550	900	16	16	0	6.19215e-06	0.00115763	up	0.305613	Glis1:+:I			chr4:107605651-107606550	FALSE	FALSE	none
chr9	104387901	104388200	300	4	4	0	6.24153e-06	0.00116245	up	0.308051				chr9:104387901-104388200	FALSE	FALSE	none
chr2	84779151	84779800	650	11	11	0	6.29138e-06	0.00116734	up	0.310511		Serping1:-:3707		chr2:84779151-84779800	FALSE	FALSE	none
chr14	15769451	15770750	1300	24	24	0	6.34991e-06	0.00117166	up	0.3134				chr14:15769451-15770750	FALSE	TRUE	none
chr16	91789351	91790500	1150	21	17	0	6.36215e-06	0.00117166	up	0.314004	Itsn1:+:I,Donson:-:I	Itsn1:+:4000	Itsn1:+:3107	chr16:91789351-91790500	FALSE	FALSE	none
chr3	133614001	133614650	650	11	11	0	6.42668e-06	0.00117914	up	0.317189				chr3:133614001-133614650	FALSE	FALSE	none
chr9	44878801	44883450	4650	88	3	50	6.46557e-06	0.00118188	down	0.319108	Kmt2a:-:PE			chr9:44878801-44883450	FALSE	TRUE	none
chr15	53113701	53114200	500	8	8	0	6.51929e-06	0.00118408	up	0.32176	Ext1:-:I			chr15:53113701-53114200	FALSE	FALSE	none
chr16	58708451	58709600	1150	21	20	0	6.5256e-06	0.00118408	up	0.322071				chr16:58708451-58709600	FALSE	FALSE	TCF1+
chr19	4395351	4399550	4200	64	0	64	6.61486e-06	0.00119315	down	0.326476	Kdm2a:-:PE	Kdm2a:-:459		chr19:4395351-4399550	FALSE	TRUE	none
chr13	106835951	106837000	1050	19	16	0	6.6239e-06	0.00119315	up	0.326922	Ipo11:-:PE	Ipo11:-:1115		chr13:106835951-106837000	FALSE	FALSE	none
chr11	97743351	97746450	3100	47	0	37	6.67627e-06	0.00119496	down	0.329507	Mir8102:+:PE,Pip4k2b:-:PE,Cwc25:-:E		Cwc25:-:1218	chr11:97743351-97746450	FALSE	FALSE	none
chr4	155991501	155993950	2450	47	0	47	6.68238e-06	0.00119496	down	0.329809	B3galt6:-:PE,Sdf4:+:PE		Sdf4:+:2239	chr4:155991501-155993950	FALSE	FALSE	none
chr6	135362251	135365150	2900	50	44	0	6.75427e-06	0.00120027	up	0.333357	Emp1:+:PE		Emp1:+:2343	chr6:135362251-135365150	FALSE	FALSE	none
chr5	77367601	77368200	600	10	10	0	6.76074e-06	0.00120027	up	0.333676	Igfbp7:-:I			chr5:77367601-77368200	FALSE	FALSE	none
chr11	3702001	3703950	1950	19	19	0	6.80391e-06	0.00120361	up	0.335807	Osbp2:-:E		Osbp2:-:1439	chr11:3702001-3703950	FALSE	FALSE	TCF1-
chr5	33651101	33653700	2600	47	0	47	6.86464e-06	0.00121002	down	0.338804	Slbp:-:PE,Tmem129:-:E	Slbp:-:1254	Tacc3:+:4428,Tmem129:-:422	chr5:33651101-33653700	FALSE	FALSE	none
chr5	120611201	120614200	3000	58	0	53	6.97081e-06	0.00122436	down	0.344044	Rita1:-:PE,Ddx54:+:PE	Rita1:-:1239,Iqcd:+:4083	Ddx54:+:2759	chr5:120611201-120614200	FALSE	FALSE	none
chr17	31563351	31567050	3700	57	0	57	7.057e-06	0.0012351	down	0.348297	Pknox1:+:PE			chr17:31563351-31567050	FALSE	FALSE	none
chr5	86244851	86245250	400	6	6	0	7.09845e-06	0.00123796	up	0.350344	Tmprss11c:-:I	Tmprss11c:-:1848		chr5:86244851-86245250	TRUE	FALSE	none
chr11	78175851	78180000	4150	79	0	62	7.357e-06	0.00127854	down	0.363104	Mir7653:+:PE,Nek8:-:PE,Tlcd1:+:PE	Nek8:-:2721	Snord4a:-:1686,Snord42a:-:1299,Snord42b:-:3056,Rpl23a:-:932,Tlcd1:+:175	chr11:78175851-78180000	FALSE	FALSE	none
chr1	92971951	92972300	350	5	5	0	7.40008e-06	0.00127981	up	0.365231	Gpr35:+:PI		Gpr35:+:822	chr1:92971951-92972300	FALSE	FALSE	none
chr9	114811301	114811700	400	6	6	0	7.41618e-06	0.00127981	up	0.366025	Cmtm8:-:I			chr9:114811301-114811700	FALSE	FALSE	none
chr13	115095501	115099850	4350	69	41	0	7.46365e-06	0.00128351	up	0.368369	Pelo:-:I,Itga1:-:I	Itga1:-:2699	Pelo:-:1621,Itga1:-:1621	chr13:115095501-115099850	FALSE	FALSE	none
chr14	122950951	122953950	3000	49	27	4	7.50216e-06	0.00128566	up	0.370269	Tmtc4:-:PI	Tmtc4:-:359	Tmtc4:-:681	chr14:122950951-122953950	FALSE	FALSE	none
chr4	103039201	103039350	150	1	1	0	7.59978e-06	0.00129733	up	0.375087	Wdr78:-:E		Wdr78:-:2062	chr4:103039201-103039350	FALSE	FALSE	TCF1+
chr6	95612951	95615600	2650	45	30	3	7.62517e-06	0.00129733	up	0.37634	Suclg2:-:I			chr6:95612951-95615600	FALSE	FALSE	none
chr11	68198351	68201700	3350	56	0	54	7.65718e-06	0.00129733	down	0.37792	Stx8:+:I		Stx8:+:2006	chr11:68198351-68201700	FALSE	FALSE	none
chr13	107094151	107096050	1900	36	31	0	7.70553e-06	0.00129733	up	0.380306				chr13:107094151-107096050	FALSE	TRUE	none
chr5	137856901	137857300	400	6	6	0	7.71343e-06	0.00129733	up	0.380696	Pilrb1:-:PE	Pilrb1:-:1834	Pilrb1:-:150	chr5:137856901-137857300	FALSE	FALSE	none
chr13	109228851	109232450	3600	59	33	3	7.75023e-06	0.00129733	up	0.382513	Pde4d:+:I			chr13:109228851-109232450	FALSE	FALSE	none
chr16	58689501	58691000	1500	28	24	0	7.79356e-06	0.00129733	up	0.384651				chr16:58689501-58691000	FALSE	FALSE	none
chr3	68789201	68790700	1500	20	20	0	7.79984e-06	0.00129733	up	0.384961				chr3:68789201-68790700	FALSE	FALSE	none
chr11	69989901	69993150	3250	48	0	47	7.80683e-06	0.00129733	down	0.385306	Gabarap:+:PE,Ctdnep1:+:PE,Phf23:+:P	Ctdnep1:+:335	Gabarap:+:1309,Phf23:+:2627	chr11:69989901-69993150	FALSE	FALSE	none
chr2	107005651	107006300	650	11	11	0	8.01807e-06	0.00132007	up	0.395732				chr2:107005651-107006300	FALSE	FALSE	none
chr13	40922451	40924400	1950	17	17	0	8.05756e-06	0.00132007	up	0.397681	Gcnt2:+:I	Gcnt2:+:3650		chr13:40922451-40924400	FALSE	FALSE	none
chr6	67375301	67376650	1350	25	25	0	8.10247e-06	0.00132007	up	0.399897	Il12rb2:-:PE			chr6:67375301-67376650	FALSE	FALSE	none
chr7	25236751	25240100	3350	65	0	58	8.11566e-06	0.00132007	down	0.400548	Gsk3a:-:PE	Gsk3a:-:1011	Erf:-:2461	chr7:25236751-25240100	FALSE	FALSE	none
chr6	37398851	37399500	650	11	11	0	8.13968e-06	0.00132007	up	0.401734	Creb3l2:-:I			chr6:37398851-37399500	FALSE	FALSE	none
chr3	121493851	121494500	650	11	11	0	8.15588e-06	0.00132007	up	0.402533	Slc44a3:-:I	Slc44a3:-:3497	Slc44a3:-:3219	chr3:121493851-121494500	TRUE	FALSE	TCF1+
chr16	64756401	64760100	3700	58	30	0	8.16179e-06	0.00132007	up	0.402825			4930453N24Rik:-:2036	chr16:64756401-64760100	FALSE	FALSE	none
chr9	21366051	21369350	3300	60	0	60	8.19341e-06	0.00132007	down	0.404386	Ilf3:+:PE		Ilf3:+:4123	chr9:21366051-21369350	FALSE	TRUE	none
chr10	80676351	80680650	4300	84	0	63	8.20178e-06	0.00132007	down	0.404799	Mknk2:-:PE	Mknk2:-:58	Mob3a:-:4603	chr10:80676351-80680650	FALSE	FALSE	none
chr14	86736101	86737900	1800	31	21	0	8.25167e-06	0.00132007	up	0.407261	Diaph3:-:I			chr14:86736101-86737900	FALSE	TRUE	none
chr15	80080451	80085000	4550	70	0	60	8.25307e-06	0.00132007	down	0.40733	Snord43:-:PE,Snord83b:-:P,Rpl3:-:PE	Snord83b:-:1860,Rpl3:-:601		chr15:80080451-80085000	FALSE	TRUE	none
chr4	88010151	88011400	1250	22	17	0	8.28669e-06	0.00132007	up	0.40899	Mllt3:-:I		Mllt3:-:233	chr4:88010151-88011400	FALSE	FALSE	none
chr2	180305401	180306100	700	12	12	0	8.31141e-06	0.00132007	up	0.41021				chr2:180305401-180306100	FALSE	FALSE	none
chr3	123443801	123445300	1500	22	17	0	8.31811e-06	0.00132007	up	0.41054	Prss12:+:P		Prss12:+:1613	chr3:123443801-123445300	FALSE	FALSE	none
chr8	117033201	117033850	650	11	11	0	8.35132e-06	0.00132109	up	0.412179	Pkd1l2:-:I	Pkd1l2:-:371	Pkd1l2:-:1182	chr8:117033201-117033850	FALSE	FALSE	TCF1-
chr11	22692601	22693750	1150	21	21	0	8.38217e-06	0.00132173	up	0.413702				chr11:22692601-22693750	TRUE	FALSE	none
chr2	9801301	9802100	800	14	13	0	8.4616e-06	0.00132907	up	0.417623				chr2:9801301-9802100	FALSE	FALSE	none
chr7	29237651	29238950	1300	24	0	17	8.48254e-06	0.00132907	down	0.418656	Yif1b:+:PE			chr7:29237651-29238950	FALSE	FALSE	none
chr2	17671251	17672700	1450	27	22	1	8.51886e-06	0.00132928	up	0.420448	Nebl:-:I			chr2:17671251-17672700	FALSE	FALSE	none
chr7	28806851	28811850	5000	88	0	82	8.53774e-06	0.00132928	down	0.42138	Hnrnpl:+:PE		Hnrnpl:+:1429	chr7:28806851-28811850	FALSE	FALSE	none
chr7	44996751	44999950	3200	43	0	34	8.65184e-06	0.0013428	down	0.427011	Irf3:+:PE,Bcl2l12:-:PE	Gm15545:+:2154,Bcl2l12:-:65	Scaf1:-:2998,Irf3:+:204	chr7:44996751-44999950	FALSE	FALSE	none
chr2	144230951	144231550	600	10	10	0	8.74707e-06	0.00134314	up	0.431712				chr2:144230951-144231550	FALSE	FALSE	none
chr17	24167301	24170850	3550	47	0	46	8.75039e-06	0.00134314	down	0.431876	Atp6v0c:-:PE	Atp6v0c:-:272,Amdhd2:-:3535	Tbc1d24:-:4581	chr17:24167301-24170850	FALSE	FALSE	none
chr3	142436851	142437350	500	8	8	0	8.78189e-06	0.00134314	up	0.43343				chr3:142436851-142437350	FALSE	FALSE	none
chr12	71830551	71832500	1950	30	26	0	8.79055e-06	0.00134314	up	0.433858	Daam1:+:PE			chr12:71830551-71832500	FALSE	FALSE	TCF1+
chr2	13413151	13414400	1250	23	17	0	8.79339e-06	0.00134314	up	0.433998	Cubn:-:I			chr2:13413151-13414400	FALSE	TRUE	none
chr3	136686451	136688900	2450	37	35	0	8.83773e-06	0.00134314	up	0.436186	Ppp3ca:+:I			chr3:136686451-136688900	FALSE	FALSE	none
chr1	191193301	191194600	1300	24	24	0	8.84453e-06	0.00134314	up	0.436522	Atf3:-:I			chr1:191193301-191194600	FALSE	FALSE	none
chr11	69757151	69760800	3650	62	0	62	8.89978e-06	0.00134473	down	0.439249	Polr2a:-:PE,Slc35g3:-:E		Slc35g3:-:816	chr11:69757151-69760800	FALSE	TRUE	none
chr13	62015451	62016450	1000	18	18	0	8.90944e-06	0.00134473	up	0.439725				chr13:62015451-62016450	FALSE	FALSE	none
chr16	75592351	75594350	2000	38	29	0	9.03675e-06	0.00135882	up	0.446009	Rbm11:+:PE		Rbm11:+:2164	chr16:75592351-75594350	FALSE	FALSE	none
chr6	101359601	101360250	650	11	11	0	9.05789e-06	0.00135882	up	0.447052	Pdzrn3:-:I	Pdzrn3:-:4591	Pdzrn3:-:1889	chr6:101359601-101360250	FALSE	FALSE	TCF1+
chr11	116029051	116032050	3000	58	0	58	9.22782e-06	0.0013743	down	0.455439	H3f3b:-:P,Unk:+:PE	H3f3b:-:1089		chr11:116029051-116032050	FALSE	TRUE	none
chr10	37321151	37324100	2950	20	20	0	9.24161e-06	0.0013743	up	0.45612				chr10:37321151-37324100	FALSE	FALSE	none
chr15	96827301	96828250	950	17	17	0	9.24462e-06	0.0013743	up	0.456268				chr15:96827301-96828250	FALSE	FALSE	none
chr4	71290201	71292650	2450	47	19	0	9.48313e-06	0.00139194	up	0.46804				chr4:71290201-71292650	TRUE	TRUE	none
chr12	21450851	21452250	1400	26	22	0	9.50846e-06	0.00139194	up	0.46929				chr12:21450851-21452250	FALSE	TRUE	none
chr2	38471851	38473400	1550	22	22	0	9.52576e-06	0.00139194	up	0.470144				chr2:38471851-38473400	FALSE	FALSE	none
chr18	46181751	46182350	600	10	10	0	9.537e-06	0.00139194	up	0.470698	Trim36:-:I	Trim36:-:3255	Trim36:-:3772	chr18:46181751-46182350	FALSE	FALSE	TCF1+
chr16	29865001	29865600	600	10	10	0	9.57241e-06	0.00139194	up	0.472446				chr16:29865001-29865600	TRUE	FALSE	none
chr3	9825801	9827050	1250	23	14	0	9.59146e-06	0.00139194	up	0.473386	Pag1:-:I		Pag1:-:386	chr3:9825801-9827050	FALSE	FALSE	none
chr13	9759851	9760800	950	17	15	0	9.60309e-06	0.00139194	up	0.47396	Zmynd11:-:I		Zmynd11:-:3546	chr13:9759851-9760800	FALSE	FALSE	none
chr9	114440101	114441350	1250	23	23	0	9.61419e-06	0.00139194	up	0.474508	Glb1:+:I	Glb1:+:2120	Glb1:+:1659	chr9:114440101-114441350	TRUE	FALSE	none
chr10	121640201	121642550	2350	39	39	0	9.61709e-06	0.00139194	up	0.474652	D930020B18Rik:+:PE			chr10:121640201-121642550	FALSE	FALSE	none
chr17	35120301	35122500	2200	39	0	35	9.771e-06	0.00140882	down	0.482249	Csnk2b:-:PE,Gpank1:+:PE	Csnk2b:-:445,Ly6g5b:-:4873	D17H6S53E:+:3873,Gpank1:+:452	chr17:35120301-35122500	FALSE	FALSE	none
chr5	137785601	137789350	3750	70	0	70	9.79082e-06	0.00140882	down	0.483226	Mepce:-:PE,Zcwpw1:+:PE	Mepce:-:2251		chr5:137785601-137789350	TRUE	FALSE	none
chr3	109732251	109732850	600	10	10	0	9.84012e-06	0.00141126	up	0.485659				chr3:109732251-109732850	TRUE	FALSE	none
chr2	60774101	60775300	1200	22	20	0	9.87325e-06	0.00141126	up	0.487294	Rbms1:-:I		Rbms1:-:4431	chr2:60774101-60775300	FALSE	FALSE	none
chr11	117653301	117656450	3150	61	0	52	9.89356e-06	0.00141126	down	0.488296	Tnrc6c:+:PE			chr11:117653301-117656450	FALSE	TRUE	none
chr13	64369701	64371050	1350	25	17	1	9.93058e-06	0.00141246	up	0.490124	Ctsl:-:PE	Ctsl:-:537		chr13:64369701-64371050	FALSE	FALSE	none
chr5	100875351	100876400	1050	19	19	0	1.00902e-05	0.00143105	up	0.498004	Gpat3:+:I			chr5:100875351-100876400	FALSE	FALSE	none
chr12	91763901	91767250	3350	51	51	0	1.01274e-05	0.0014322	up	0.499838	Ston2:-:I		Ston2:-:3341	chr12:91763901-91767250	FALSE	FALSE	none
chr11	69994401	69998600	4200	81	0	75	1.02048e-05	0.00143529	down	0.503657	Dvl2:+:P,Gabarap:+:E,Phf23:+:PE	Gabarap:+:1701,Ctdnep1:+:3800	Dvl2:+:1995,Phf23:+:638	chr11:69994401-69998600	FALSE	TRUE	none
chr10	130322301	130324800	2500	34	31	0	1.02156e-05	0.00143529	up	0.504193	Tespa1:+:PE		Tespa1:+:3861	chr10:130322301-130324800	FALSE	FALSE	none
chr3	59062151	59062500	350	5	5	0	1.0261e-05	0.00143529	up	0.506432	Med12l:+:I			chr3:59062151-59062500	FALSE	FALSE	none
chr6	142860901	142863150	2250	32	17	0	1.02655e-05	0.00143529	up	0.506656	St8sia1:-:I		St8sia1:-:4704	chr6:142860901-142863150	FALSE	FALSE	none
chr7	89712601	89713100	500	8	8	0	1.03843e-05	0.00144779	up	0.512516	Me3:+:I			chr7:89712601-89713100	FALSE	FALSE	none
chr12	54292801	54294150	1350	25	21	0	1.05436e-05	0.00146586	up	0.520382				chr12:54292801-54294150	TRUE	FALSE	none
chr6	31804651	31804850	200	2	0	2	1.05851e-05	0.00146749	down	0.522428				chr6:31804651-31804850	FALSE	FALSE	none
chr11	75677951	75680900	2950	53	0	44	1.06738e-05	0.00147564	down	0.526805	Crk:+:PE	Myo1c:+:4041		chr11:75677951-75680900	FALSE	FALSE	none
chr11	69323101	69326850	3750	56	0	43	1.08559e-05	0.00149663	down	0.535794	Kcnab3:+:PE,Cntrob:-:PE,Trappc1:+:PE	Cntrob:-:1168	Kcnab3:+:1016	chr11:69323101-69326850	FALSE	FALSE	none
chr7	92180351	92182600	2250	43	39	0	1.09505e-05	0.00150307	up	0.540463	Dlg2:+:PE			chr7:92180351-92182600	FALSE	FALSE	none
chr9	75645101	75647000	1900	21	21	0	1.09636e-05	0.00150307	up	0.541107	Scg3:-:I	Scg3:-:1157	Scg3:-:4631	chr9:75645101-75647000	TRUE	FALSE	none
chr7	109951151	109952000	850	15	15	0	1.10295e-05	0.00150792	up	0.54436	Dennd5a:-:I			chr7:109951151-109952000	FALSE	FALSE	none
chr11	87736501	87738100	1600	30	0	30	1.10683e-05	0.00150905	down	0.546276	Supt4a:+:PE	Rnf43:+:962	Supt4a:+:67	chr11:87736501-87738100	FALSE	FALSE	none
chr17	27133251	27134350	1100	20	0	20	1.1125e-05	0.00151261	down	0.549076	Uqcc2:-:PE	Uqcc2:-:324		chr17:27133251-27134350	FALSE	FALSE	none
chr6	124375151	124376200	1050	19	19	0	1.11859e-05	0.00151662	up	0.552082				chr6:124375151-124376200	FALSE	FALSE	none
chr10	80039151	80040950	1800	29	0	29	1.12686e-05	0.00151662	down	0.556161	Polr2e:-:PE	Polr2e:-:538		chr10:80039151-80040950	FALSE	TRUE	none
chr17	33683151	33686100	2950	40	0	30	1.12807e-05	0.00151662	down	0.556759	March2:-:E,Hnrnpm:-:PE		March2:-:1128	chr17:33683151-33686100	FALSE	FALSE	none
chr16	76323001	76324700	1700	31	23	1	1.12809e-05	0.00151662	up	0.556769	Nrip1:-:PE		Nrip1:-:3583	chr16:76323001-76324700	FALSE	FALSE	none
chr8	111976151	111977000	850	15	15	0	1.13082e-05	0.00151662	up	0.558115	Adat1:-:I	Adat1:-:3960	Adat1:-:1039	chr8:111976151-111977000	FALSE	FALSE	none
chr1	173912201	173913500	1300	19	19	0	1.13444e-05	0.00151736	up	0.559905	Ifi211:-:PE	Ifi211:-:4320		chr1:173912201-173913500	FALSE	FALSE	none
chr10	124138401	124139050	650	11	11	0	1.14839e-05	0.00152756	up	0.566787				chr10:124138401-124139050	TRUE	FALSE	TCF1+
chr8	70872001	70874200	2200	30	0	26	1.14999e-05	0.00152756	down	0.567577	Ccdc124:-:PE	Ccdc124:-:1927		chr8:70872001-70874200	FALSE	FALSE	none
chr8	126199951	126200700	750	13	13	0	1.15136e-05	0.00152756	up	0.568252	Slc35f3:+:I			chr8:126199951-126200700	FALSE	FALSE	none
chr13	109775751	109776850	1100	20	16	0	1.15507e-05	0.00152838	up	0.570086	Pde4d:+:I	Pde4d:+:2310		chr13:109775751-109776850	FALSE	FALSE	none
chr3	127891251	127892650	1400	26	19	0	1.1731e-05	0.00154808	up	0.578983	Fam241a:-:I	Fam241a:-:3266	Fam241a:-:3384	chr3:127891251-127892650	FALSE	FALSE	none
chr3	60784901	60788550	3650	49	32	1	1.18353e-05	0.00155509	up	0.584132				chr3:60784901-60788550	FALSE	FALSE	TCF1+
chr14	77864151	77865750	1600	30	30	0	1.19087e-05	0.00155509	up	0.587756	Dnajc15:-:I			chr14:77864151-77865750	FALSE	FALSE	none
chr3	115815101	115816550	1450	27	20	2	1.19102e-05	0.00155509	up	0.587826				chr3:115815101-115816550	FALSE	FALSE	none
chr19	3766601	3770100	3500	68	0	68	1.19708e-05	0.00155509	down	0.590819	Kmt5b:+:PE			chr19:3766601-3770100	FALSE	TRUE	none
chr1	152269751	152270750	1000	15	15	0	1.19913e-05	0.00155509	up	0.591831				chr1:152269751-152270750	FALSE	FALSE	none
chr5	33273751	33275600	1850	35	0	35	1.19932e-05	0.00155509	down	0.591927	Ctbp1:-:PE	Ctbp1:-:4115		chr5:33273751-33275600	FALSE	FALSE	none
chr17	50331151	50332150	1000	18	18	0	1.20046e-05	0.00155509	up	0.592489				chr17:50331151-50332150	FALSE	FALSE	none
chr13	73685501	73685950	450	7	7	0	1.22774e-05	0.00158625	up	0.605949	Slc6a19:-:E	Slc6a19:-:1102	Slc6a19:-:116	chr13:73685501-73685950	TRUE	FALSE	TCF1+
chr15	41846051	41847250	1200	22	22	0	1.23467e-05	0.00159105	up	0.609371	Oxr1:+:PI		Oxr1:+:1420	chr15:41846051-41847250	FALSE	FALSE	none
chr13	113599601	113601900	2300	36	30	0	1.24881e-05	0.00160507	up	0.616349	Snx18:-:I	Snx18:-:4739		chr13:113599601-113601900	FALSE	FALSE	none
chr5	124477701	124480500	2800	33	0	23	1.26689e-05	0.00162409	down	0.625275	Snrnp35:+:P,Rilpl2:-:PE		Snrnp35:+:2634	chr5:124477701-124480500	FALSE	FALSE	none
chr16	55550701	55551350	650	11	11	0	1.27176e-05	0.00162611	up	0.627677				chr16:55550701-55551350	FALSE	FALSE	none
chr1	78682301	78682550	250	3	3	0	1.27769e-05	0.00162617	up	0.630605	Acsl3:+:PI	Acsl3:+:291		chr1:78682301-78682550	FALSE	FALSE	TCF1+
chr4	150807901	150809650	1750	33	33	0	1.2784e-05	0.00162617	up	0.630954				chr4:150807901-150809650	FALSE	FALSE	none
chr12	114909801	114910400	600	10	10	0	1.30603e-05	0.0016555	up	0.644593				chr12:114909801-114910400	FALSE	FALSE	none
chr10	81164801	81167650	2850	33	0	33	1.30816e-05	0.0016555	down	0.645644	Pias4:-:PI	Pias4:-:611	Pias4:-:35	chr10:81164801-81167650	FALSE	FALSE	none
chr19	4961651	4962700	1050	19	0	19	1.31537e-05	0.00166036	down	0.649199	Mrpl11:+:PE		Mrpl11:+:179	chr19:4961651-4962700	FALSE	FALSE	none
chr11	98549351	98552200	2850	55	0	50	1.32171e-05	0.00166411	down	0.652332	Zpbp2:+:PE	Ikzf3:-:3320	Zpbp2:+:258	chr11:98549351-98552200	FALSE	FALSE	none
chr10	81376401	81380000	3600	63	0	54	1.33555e-05	0.00167329	down	0.659162	Fzr1:-:PE	Fzr1:-:781	Dohh:+:4428	chr10:81376401-81380000	FALSE	FALSE	none
chr19	5387701	5391150	3450	67	0	52	1.33579e-05	0.00167329	down	0.659278	Sart1:-:PE,D330050I16Rik:+:PE	Sart1:-:1832		chr19:5387701-5391150	FALSE	FALSE	none
chr18	65465551	65466050	500	8	8	0	1.35355e-05	0.00169126	up	0.668047	Malt1:+:I	Malt1:+:710	Malt1:+:4308	chr18:65465551-65466050	FALSE	FALSE	TCF1+
chr7	80416851	80417500	650	11	11	0	1.36556e-05	0.0016979	up	0.673973				chr7:80416851-80417500	FALSE	FALSE	none
chr6	3535701	3538400	2700	38	25	0	1.36575e-05	0.0016979	up	0.674065	Vps50:+:E	Vps50:+:2131		chr6:3535701-3538400	FALSE	FALSE	TCF1-
chr11	69913401	69916050	2650	30	0	26	1.37845e-05	0.00170939	down	0.680336	Neurl4:+:E,Gps2:+:PE	Neurl4:+:70	Eif5a:-:664,Gps2:+:148	chr11:69913401-69916050	FALSE	FALSE	none
chr13	107056151	107056900	750	13	13	0	1.39565e-05	0.00172638	up	0.688824		3830408C21Rik:+:654		chr13:107056151-107056900	FALSE	FALSE	none
chr19	5911851	5913450	1600	30	0	27	1.40722e-05	0.00173527	down	0.694535	Dpf2:-:PE	Dpf2:-:4690	Cdc42ep2:-:2186	chr19:5911851-5913450	FALSE	FALSE	none
chr2	140041501	140043550	2050	39	22	3	1.40987e-05	0.00173527	up	0.695844	Tasp1:-:PE		Tasp1:-:4692	chr2:140041501-140043550	FALSE	FALSE	none
chr13	83602651	83604650	2000	15	15	0	1.41802e-05	0.00173698	up	0.699865	Mef2c:+:I			chr13:83602651-83604650	FALSE	FALSE	none
chr5	109923001	109924650	1650	29	27	0	1.4183e-05	0.00173698	up	0.700003	Gm15446:+:PE			chr5:109923001-109924650	FALSE	FALSE	none
chr7	27590551	27593500	2950	56	0	50	1.43559e-05	0.00174971	down	0.708534	Akt2:+:PE		Akt2:+:46	chr7:27590551-27593500	FALSE	TRUE	none
chr1	189608601	189609150	550	9	9	0	1.4404e-05	0.00174971	up	0.710907				chr1:189608601-189609150	FALSE	FALSE	none
chr10	96871501	96872200	700	12	12	0	1.44091e-05	0.00174971	up	0.711161				chr10:96871501-96872200	FALSE	FALSE	none
chr1	164958351	164961150	2800	35	25	0	1.44288e-05	0.00174971	up	0.712134				chr1:164958351-164961150	FALSE	FALSE	none
chr15	81871451	81873150	1700	32	0	29	1.45623e-05	0.00175772	down	0.718725	Aco2:+:PE,Phf5a:-:PE	Phf5a:-:262		chr15:81871451-81873150	FALSE	TRUE	none
chr6	146521101	146522550	1450	27	27	0	1.45661e-05	0.00175772	up	0.718907				chr6:146521101-146522550	FALSE	FALSE	none
chr19	6275551	6278450	2900	51	0	43	1.48453e-05	0.00178705	down	0.732691	Ehd1:+:PE		Ehd1:+:2768	chr19:6275551-6278450	FALSE	TRUE	none
chr6	37046301	37046750	450	7	7	0	1.51813e-05	0.0018213	up	0.749271	Dgki:-:I		Dgki:-:1370	chr6:37046301-37046750	FALSE	FALSE	TCF1+
chr7	25658301	25659700	1400	26	0	25	1.52244e-05	0.0018213	down	0.751398	Bckdha:-:PE,Exosc5:+:PE		Exosc5:+:3437	chr7:25658301-25659700	FALSE	FALSE	none
chr11	98809001	98810800	1800	34	0	30	1.52405e-05	0.0018213	down	0.752197	Gm12359:-:PE,Casc3:+:PE	Gm12359:-:4015,Casc3:+:4015,Msl1:+:1142	Casc3:+:98	chr11:98809001-98810800	FALSE	FALSE	none
chr16	25053001	25053150	150	1	1	0	1.55101e-05	0.00184904	up	0.765502				chr16:25053001-25053150	FALSE	FALSE	none
chr5	90879351	90879750	400	6	6	0	1.57811e-05	0.00187479	up	0.778877				chr5:90879351-90879750	FALSE	FALSE	none
chr5	62574101	62575050	950	17	13	0	1.58021e-05	0.00187479	up	0.779912				chr5:62574101-62575050	FALSE	FALSE	none
chr4	89523601	89525350	1750	22	21	0	1.58644e-05	0.00187766	up	0.782985				chr4:89523601-89525350	FALSE	FALSE	none
chrX	145504851	145506150	1300	11	11	0	1.60226e-05	0.00189186	up	0.790796	Amot:-:PE			chrX:145504851-145506150	FALSE	FALSE	none
chr13	109440401	109441400	1000	18	18	0	1.60714e-05	0.00189309	up	0.793205	Pde4d:+:PI		Pde4d:+:783	chr13:109440401-109441400	FALSE	FALSE	none
chr11	95383951	95385400	1450	27	0	27	1.62102e-05	0.0019049	down	0.800056	Slc35b1:+:PE	Fam117a:+:2079	Slc35b1:+:401	chr11:95383951-95385400	FALSE	TRUE	none
chr17	34115301	34120350	5050	91	0	91	1.6261e-05	0.00190632	down	0.802561	Brd2:-:PE,H2-DMa:+:PE	Brd2:-:37	Brd2:-:493,H2-DMa:+:2472	chr17:34115301-34120350	FALSE	FALSE	none
chr18	39035001	39036000	1000	18	16	0	1.64568e-05	0.00191671	up	0.812225	Arhgap26:+:I			chr18:39035001-39036000	FALSE	FALSE	none
chr10	80672201	80676450	4250	65	0	56	1.64622e-05	0.00191671	down	0.812491	Mknk2:-:PE	Mknk2:-:186	Mknk2:-:1486	chr10:80672201-80676450	FALSE	FALSE	none
chr11	53890801	53893750	2950	48	0	29	1.64661e-05	0.00191671	down	0.812685	Slc22a5:-:PE			chr11:53890801-53893750	FALSE	FALSE	none
chr15	76639101	76640650	1550	29	0	19	1.65755e-05	0.00191903	down	0.818083	Tonsl:-:PE	Tonsl:-:78	Cyhr1:-:2745	chr15:76639101-76640650	FALSE	FALSE	none
chr7	19358951	19362200	3250	50	0	31	1.65891e-05	0.00191903	down	0.818756	Ppp1r13l:+:PE,Cd3eap:-:PE	Ercc1:+:2427,Cd3eap:-:935		chr7:19358951-19362200	FALSE	FALSE	none
chr13	114894601	114896300	1700	15	15	0	1.66027e-05	0.00191903	up	0.819424	Itga2:-:I		Itga2:-:4115	chr13:114894601-114896300	FALSE	FALSE	none
chr19	46075301	46077050	1750	30	0	30	1.66925e-05	0.0019249	down	0.823859	Mir3084-2:-:I,Nolc1:+:PE	Pprc1:+:2386	Nolc1:+:626	chr19:46075301-46077050	FALSE	FALSE	none
chr1	129616101	129616500	400	6	6	0	1.6821e-05	0.00192831	up	0.830202	Thsd7b:+:I	Thsd7b:+:2743		chr1:129616101-129616500	FALSE	FALSE	none
chr10	99392701	99394100	1400	26	24	0	1.68451e-05	0.00192831	up	0.831389				chr10:99392701-99394100	FALSE	FALSE	none
chr6	99260801	99262050	1250	23	23	0	1.68599e-05	0.00192831	up	0.832119	Foxp1:-:I,Eif4e3:-:I	Foxp1:-:382,Eif4e3:-:382	Foxp1:-:4297	chr6:99260801-99262050	FALSE	TRUE	none
chr9	59750151	59752000	1850	35	0	19	1.68783e-05	0.00192831	down	0.833028	Myo9a:+:PE,Senp8:-:PE			chr9:59750151-59752000	FALSE	FALSE	none
chr6	12124451	12126000	1550	29	21	0	1.71327e-05	0.0019401	up	0.845582				chr6:12124451-12126000	FALSE	FALSE	none
chr6	99811101	99812050	950	17	17	0	1.71486e-05	0.0019401	up	0.846369				chr6:99811101-99812050	FALSE	FALSE	TCF1+
chr17	74869401	74870400	1000	18	18	0	1.71572e-05	0.0019401	up	0.846792				chr17:74869401-74870400	TRUE	FALSE	none
chr7	105650501	105651550	1050	19	19	0	1.71742e-05	0.0019401	up	0.847635	Timm10b:+:E,Dnhd1:+:PE		Timm10b:+:4072,Dnhd1:+:4072	chr7:105650501-105651550	FALSE	FALSE	none
chr2	109917251	109918500	1250	23	23	0	1.71781e-05	0.0019401	up	0.847825	Lgr4:+:PE	Platr8:-:3932		chr2:109917251-109918500	FALSE	FALSE	none
chr7	133740201	133741550	1350	25	25	0	1.72694e-05	0.00194596	up	0.852332	Dhx32:-:I	Dhx32:-:2767	Dhx32:-:879	chr7:133740201-133741550	FALSE	FALSE	none
chr13	114848701	114849650	950	17	17	0	1.73157e-05	0.00194673	up	0.854616	Itga2:-:E	Itga2:-:647	Itga2:-:4052	chr13:114848701-114849650	FALSE	FALSE	none
chr3	152919151	152921150	2000	22	19	0	1.75883e-05	0.00196881	up	0.868069	St6galnac5:-:I,Pigk:+:I			chr3:152919151-152921150	FALSE	FALSE	none
chr7	112238401	112239300	900	16	16	0	1.75918e-05	0.00196881	up	0.868245	Mical2:+:I	Mical2:+:2982		chr7:112238401-112239300	FALSE	FALSE	none
chr1	167241901	167243000	1100	20	20	0	1.76337e-05	0.00196903	up	0.870312	Uck2:-:PI	Uck2:-:4253	Uck2:-:93	chr1:167241901-167243000	FALSE	FALSE	none
chr10	79680451	79683650	3200	62	0	60	1.76775e-05	0.00196946	down	0.872471	Cdc34:+:PE	Tpgs1:+:4324	Cdc34:+:737	chr10:79680451-79683650	FALSE	FALSE	none
chr1	44121901	44122850	950	17	13	0	1.78894e-05	0.00198858	up	0.882931	Bivm:+:I	Bivm:+:1627,Poglut2:-:3093	Bivm:+:3416	chr1:44121901-44122850	FALSE	FALSE	none
chr8	115397551	115401000	3450	54	14	1	1.81098e-05	0.00200856	up	0.893808				chr8:115397551-115401000	FALSE	FALSE	none
chr6	100806851	100807850	1000	18	18	0	1.87179e-05	0.00207135	up	0.92382	Gxylt2:+:E			chr6:100806851-100807850	FALSE	FALSE	none
chr17	35516151	35517500	1350	25	0	15	1.88352e-05	0.00207695	down	0.929611	Tcf19:-:PE,Cchcr1:+:PE	Tcf19:-:1131	Cchcr1:+:291	chr17:35516151-35517500	FALSE	FALSE	none
chr6	140598451	140599200	750	13	13	0	1.8888e-05	0.00207695	up	0.932215		Plekha5:+:1341		chr6:140598451-140599200	FALSE	FALSE	none
chr1	20824951	20825550	600	10	10	0	1.89097e-05	0.00207695	up	0.933286		Mcm3:-:4639		chr1:20824951-20825550	TRUE	FALSE	TCF1+
chr14	84443051	84443850	800	14	14	0	1.89754e-05	0.00207695	up	0.936529	Pcdh17:+:PE		Pcdh17:+:4657	chr14:84443051-84443850	FALSE	FALSE	none
chr7	98831251	98831600	350	5	5	0	1.89789e-05	0.00207695	up	0.936706			Wnt11:+:3512	chr7:98831251-98831600	FALSE	FALSE	none
chr2	75891801	75892650	850	14	14	0	1.90912e-05	0.00208166	up	0.942248	Agps:+:PE	Agps:+:3634	Agps:+:1395	chr2:75891801-75892650	FALSE	FALSE	none
chr8	122280201	122283500	3300	60	0	56	1.91063e-05	0.00208166	down	0.942992	Galnt2:+:I,Zfpm1:+:PE			chr8:122280201-122283500	TRUE	FALSE	none
chr3	133626651	133626950	300	4	4	0	1.92342e-05	0.00208376	up	0.949303				chr3:133626651-133626950	TRUE	FALSE	TCF1+
chr5	123523451	123524900	1450	27	0	18	1.92842e-05	0.00208376	down	0.951772	Mir7647:-:P,Diablo:-:PE	Mir7647:-:756,Diablo:-:70	Diablo:-:410,Vps33a:-:3759	chr5:123523451-123524900	FALSE	FALSE	none
chr9	51213301	51214300	1000	18	16	0	1.92889e-05	0.00208376	up	0.952004	Pou2af1:+:PE			chr9:51213301-51214300	TRUE	FALSE	TCF1+
chr9	118317401	118317950	550	9	0	9	1.93317e-05	0.00208376	down	0.954117				chr9:118317401-118317950	FALSE	FALSE	none
chr18	39048601	39049700	1100	20	14	0	1.93367e-05	0.00208376	up	0.954361	Arhgap26:+:I			chr18:39048601-39049700	FALSE	FALSE	none
chr2	46370751	46373300	2550	29	29	0	1.94024e-05	0.00208506	up	0.957607				chr2:46370751-46373300	TRUE	FALSE	TCF1+
chr12	92671951	92673100	1150	21	20	0	1.94332e-05	0.00208506	up	0.959126				chr12:92671951-92673100	FALSE	FALSE	none
chr9	108304951	108308000	3050	59	0	54	1.95339e-05	0.00209065	down	0.964095	Tcta:-:PE,Rhoa:+:PE	Tcta:-:698,Amt:+:2649		chr9:108304951-108308000	FALSE	FALSE	none
chr6	51059351	51060850	1500	24	17	0	1.95857e-05	0.00209065	up	0.966654				chr6:51059351-51060850	FALSE	FALSE	none
chr3	148762401	148763350	950	17	17	0	1.96124e-05	0.00209065	up	0.96797				chr3:148762401-148763350	FALSE	FALSE	none
chr11	14117401	14118150	750	13	13	0	1.9746e-05	0.00210035	up	0.974563	4930554G24Rik:-:I			chr11:14117401-14118150	FALSE	FALSE	none
chr12	35578801	35579600	800	14	14	0	1.98349e-05	0.00210527	up	0.978952				chr12:35578801-35579600	TRUE	FALSE	none
chr1	66987401	66988200	800	14	14	0	1.99203e-05	0.0021098	up	0.983166				chr1:66987401-66988200	FALSE	FALSE	none
chr3	129308001	129309050	1050	19	15	2	2.02114e-05	0.00213465	up	0.997533	Enpep:-:PE	Enpep:-:2460	Enpep:-:719	chr3:129308001-129309050	FALSE	FALSE	none
chr7	117414051	117415350	1300	24	24	0	2.02543e-05	0.00213465	up	0.999653	Xylt1:+:I			chr7:117414051-117415350	FALSE	FALSE	none
chr12	12941801	12942950	1150	13	13	0	2.02886e-05	0.00213465	up	1	Mycn:-:PE	Mycn:-:367		chr12:12941801-12942950	TRUE	FALSE	none
chr18	21299651	21300750	1100	20	20	0	2.03279e-05	0.00213465	up	1	Garem1:-:PE			chr18:21299651-21300750	FALSE	FALSE	none
chr8	96552401	96553000	600	10	10	0	2.0375e-05	0.00213505	up	1				chr8:96552401-96553000	FALSE	FALSE	TCF1+
chr3	146449901	146451750	1850	35	14	0	2.04819e-05	0.00213913	up	1	Ctbs:+:PE		Ctbs:+:2413	chr3:146449901-146451750	FALSE	FALSE	none
chr17	94834051	94835600	1550	28	23	0	2.05374e-05	0.00213913	up	1	Gm1976:-:PE			chr17:94834051-94835600	FALSE	FALSE	none
chr4	102104301	102105250	950	17	13	0	2.06285e-05	0.00213913	up	1	Pde4b:+:I			chr4:102104301-102105250	FALSE	FALSE	TCF1-
chr17	29716551	29717550	1000	18	0	17	2.06583e-05	0.00213913	down	1	Ccdc167:-:PE	Ccdc167:-:3395		chr17:29716551-29717550	FALSE	FALSE	none
chr13	10065551	10067150	1600	30	30	0	2.06769e-05	0.00213913	up	1	Chrm3:-:I			chr13:10065551-10067150	FALSE	FALSE	none
chr2	117373851	117374900	1050	19	19	0	2.06987e-05	0.00213913	up	1				chr2:117373851-117374900	FALSE	FALSE	none
chr9	94681901	94682950	1050	19	13	0	2.07173e-05	0.00213913	up	1	Slc9a9:+:I		Slc9a9:+:2105	chr9:94681901-94682950	FALSE	FALSE	none
chr5	121544901	121546900	2000	38	0	27	2.07854e-05	0.00214168	down	1	Mapkapk5:-:PE	Mapkapk5:-:4326		chr5:121544901-121546900	FALSE	TRUE	none
chr1	191259001	191259600	600	10	10	0	2.08318e-05	0.00214198	up	1				chr1:191259001-191259600	FALSE	FALSE	none
chr15	54919101	54920600	1500	27	27	0	2.08843e-05	0.00214208	up	1	Enpp2:-:PE	Enpp2:-:4383	Enpp2:-:1971	chr15:54919101-54920600	TRUE	FALSE	none
chr16	78531801	78532750	950	17	16	0	2.09382e-05	0.00214208	up	1				chr16:78531801-78532750	FALSE	FALSE	none
chr18	54860401	54861250	850	15	14	0	2.09854e-05	0.00214208	up	1				chr18:54860401-54861250	TRUE	FALSE	TCF1+
chrX	159080351	159081050	700	12	11	0	2.1068e-05	0.00214208	up	1				chrX:159080351-159081050	FALSE	FALSE	none
chr3	152432201	152433250	1050	19	19	0	2.1138e-05	0.00214208	up	1	Zzz3:+:I	Zzz3:+:3369	Zzz3:+:4488	chr3:152432201-152433250	FALSE	FALSE	none
chr14	101476751	101478250	1500	27	27	0	2.11481e-05	0.00214208	up	1	Tbc1d4:-:E	Tbc1d4:-:1510	Tbc1d4:-:881	chr14:101476751-101478250	TRUE	FALSE	none
chr19	3911951	3913750	1800	34	0	31	2.11584e-05	0.00214208	down	1	Ndufs8:-:PE,Aldh3b1:-:E	Ndufs8:-:205,Tcirg1:-:4818	Aldh3b1:-:1544	chr19:3911951-3913750	FALSE	FALSE	none
chr2	30285651	30287300	1650	27	0	22	2.12085e-05	0.00214208	down	1	Dolk:-:PE,Nup188:+:PE	Phyhd1:+:3502,Nup188:+:4515,Lrrc8a:+:3503		chr2:30285651-30287300	FALSE	FALSE	none
chr6	37480951	37481700	750	13	13	0	2.12233e-05	0.00214208	up	1				chr6:37480951-37481700	FALSE	FALSE	none
chr12	105971151	105971550	400	6	6	0	2.1344e-05	0.00214434	up	1				chr12:105971151-105971550	FALSE	FALSE	none
chr5	123010251	123012000	1750	12	0	11	2.13534e-05	0.00214434	down	1	Kdm2b:-:PE		Orai1:+:3074,Kdm2b:-:815	chr5:123010251-123012000	FALSE	FALSE	none
chr12	115311801	115312550	750	13	13	0	2.1376e-05	0.00214434	up	1				chr12:115311801-115312550	FALSE	FALSE	none
chr7	74495151	74496050	900	16	16	0	2.15454e-05	0.00215695	up	1	Slco3a1:-:I			chr7:74495151-74496050	FALSE	FALSE	none
chr17	79052151	79052900	750	13	13	0	2.17812e-05	0.00217437	up	1	Qpct:+:PE			chr17:79052151-79052900	FALSE	FALSE	none
chr17	24453251	24456500	3250	63	0	53	2.18364e-05	0.00217437	down	1	E4f1:-:PE	E4f1:-:1694		chr17:24453251-24456500	FALSE	TRUE	none
chr15	76078501	76082900	4400	60	0	56	2.18516e-05	0.00217437	down	1	Puf60:-:PE	Puf60:-:511	Nrbp2:-:2618	chr15:76078501-76082900	FALSE	TRUE	none
chr1	173673201	173674400	1200	22	19	0	2.19518e-05	0.00217994	up	1	Ifi208:+:PE		Ifi208:+:3278	chr1:173673201-173674400	FALSE	FALSE	none
chr19	6240101	6243950	3850	47	0	40	2.21668e-05	0.00219687	down	1	Atg2a:+:PE	Ppp2r5b:-:4229	Atg2a:+:477	chr19:6240101-6243950	FALSE	FALSE	none
chr10	80397151	80401400	4250	68	0	60	2.22905e-05	0.00220002	down	1	Mbd3:-:PE	Mbd3:-:1432	Uqcr11:-:1597	chr10:80397151-80401400	FALSE	FALSE	none
chr3	35318301	35318750	450	7	7	0	2.23275e-05	0.00220002	up	1				chr3:35318301-35318750	FALSE	FALSE	TCF1+
chr11	95413351	95415350	2000	38	0	37	2.23591e-05	0.00220002	down	1	Spop:+:PE			chr11:95413351-95415350	FALSE	FALSE	none
chr11	116488801	116491050	2250	36	0	26	2.23769e-05	0.00220002	down	1	Prpsap1:-:PE	Prpsap1:-:631	Prpsap1:-:2970	chr11:116488801-116491050	FALSE	FALSE	none
chr17	43232701	43233350	650	11	11	0	2.24444e-05	0.00220166	up	1				chr17:43232701-43233350	FALSE	FALSE	none
chr18	84873851	84875150	1300	24	23	0	2.24828e-05	0.00220166	up	1	Cyb5a:+:PI	Cyb5a:+:269	Cyb5a:+:1684	chr18:84873851-84875150	FALSE	FALSE	none
chr3	79586601	79587550	950	17	15	0	2.25757e-05	0.00220638	up	1			Ppid:+:3792	chr3:79586601-79587550	FALSE	FALSE	none
chr3	137953151	137956350	3200	62	32	0	2.2639e-05	0.00220819	up	1	Dapp1:-:PE	Dapp1:-:3374		chr3:137953151-137956350	FALSE	FALSE	none
chr8	68061951	68062900	950	17	17	0	2.28045e-05	0.00221995	up	1	Psd3:-:PE			chr8:68061951-68062900	FALSE	FALSE	none
chr12	35770301	35770800	500	8	8	0	2.29039e-05	0.00222524	up	1				chr12:35770301-35770800	TRUE	FALSE	TCF1+
chr7	44890801	44893350	2550	39	0	37	2.30507e-05	0.00223511	down	1	Fuz:+:P,Med25:-:PE	Med25:-:1284	Fuz:+:2729	chr7:44890801-44893350	FALSE	FALSE	none
chr13	117258901	117261700	2800	43	29	2	2.31199e-05	0.00223741	up	1	Emb:+:I		Emb:+:2695	chr13:117258901-117261700	FALSE	FALSE	none
chr19	58294351	58294700	350	5	5	0	2.32588e-05	0.00224538	up	1	Mir3084-2:-:I,Gfra1:-:I			chr19:58294351-58294700	FALSE	FALSE	TCF1-
chr7	44245801	44247600	1800	34	0	23	2.32931e-05	0.00224538	down	1	Snord88a:+:P,Snord88c:+:P,2410002F23Rik:+:PE,1700028J19Rik:-:PE		Snord88a:+:2535,Snord88c:+:2252,Acp4:-:4548,2410002F23Rik:+:310	chr7:44245801-44247600	FALSE	FALSE	none
chr2	26139401	26141350	1950	37	0	27	2.33956e-05	0.00224739	down	1	Tmem250-ps:-:PE	Tmem250-ps:-:488		chr2:26139401-26141350	FALSE	TRUE	none
chr11	60536501	60540650	4150	66	0	54	2.343e-05	0.00224739	down	1	Alkbh5:+:PE			chr11:60536501-60540650	FALSE	TRUE	none
chr7	74485901	74486550	650	11	11	0	2.34891e-05	0.00224739	up	1	Slco3a1:-:I			chr7:74485901-74486550	FALSE	FALSE	none
chr6	146080451	146083950	3500	61	37	0	2.34962e-05	0.00224739	up	1				chr6:146080451-146083950	TRUE	FALSE	none
chr11	118417501	118419750	2250	40	0	32	2.36636e-05	0.00225902	down	1	Cant1:-:PE	Cant1:-:1707		chr11:118417501-118419750	FALSE	FALSE	none
chr4	145253551	145255200	1650	31	21	0	2.3831e-05	0.00227062	up	1				chr4:145253551-145255200	FALSE	TRUE	none
chr17	35161001	35165250	4250	81	0	81	2.39291e-05	0.00227557	down	1	Prrc2a:-:PE	Prrc2a:-:169		chr17:35161001-35165250	FALSE	FALSE	none
chr12	41167551	41168600	1050	19	19	0	2.40101e-05	0.00227888	up	1	Immp2l:+:I			chr12:41167551-41168600	FALSE	FALSE	TCF1+
chr10	89589751	89590400	650	11	11	0	2.41277e-05	0.00228146	up	1	Slc17a8:-:I	Slc17a8:-:123	Slc17a8:-:746	chr10:89589751-89590400	FALSE	FALSE	none
chr11	103114701	103118100	3400	66	0	64	2.41297e-05	0.00228146	down	1	Hexim1:+:PE	Acbd4:+:2501		chr11:103114701-103118100	FALSE	TRUE	none
chr4	89177701	89178650	950	17	12	0	2.42212e-05	0.00228573	up	1	Mtap:+:I	Mtap:+:776	Mtap:+:818	chr4:89177701-89178650	FALSE	FALSE	TCF1+
chr2	166711551	166714900	3350	60	0	56	2.43101e-05	0.00228974	down	1	Prex1:-:PE			chr2:166711551-166714900	FALSE	FALSE	none
chr14	76579551	76580550	1000	18	18	0	2.47227e-05	0.00232004	up	1				chr14:76579551-76580550	TRUE	FALSE	none
chr3	122419301	122420950	1650	25	24	0	2.47258e-05	0.00232004	up	1	Bcar3:+:PE			chr3:122419301-122420950	FALSE	FALSE	none
chr11	69365401	69369400	4000	73	0	73	2.49298e-05	0.00233475	down	1	Chd3:-:PE	Chd3:-:597		chr11:69365401-69369400	FALSE	FALSE	none
chr5	122371551	122373200	1650	31	0	26	2.50548e-05	0.00234201	down	1	Gpn3:+:PE,Fam216a:-:PE	Fam216a:-:978	Gpn3:+:711	chr5:122371551-122373200	FALSE	TRUE	none
chr19	25672151	25672550	400	6	6	0	2.51452e-05	0.00234601	up	1	2610016A17Rik:-:PE,Mir3084-2:-:I,Dmrt2:+:PE	2610016A17Rik:-:610	Dmrt2:+:866	chr19:25672151-25672550	FALSE	FALSE	none
chr7	75760051	75761250	1200	22	15	0	2.54781e-05	0.00236718	up	1				chr7:75760051-75761250	FALSE	FALSE	none
chr6	97317851	97318400	550	9	9	0	2.55077e-05	0.00236718	up	1	Frmd4b:-:I			chr6:97317851-97318400	FALSE	FALSE	none
chr12	114597701	114598000	300	4	4	0	2.5516e-05	0.00236718	up	1				chr12:114597701-114598000	FALSE	FALSE	none
chr6	144900951	144903750	2800	46	33	0	2.58804e-05	0.00239649	up	1				chr6:144900951-144903750	FALSE	FALSE	none
chr13	65277701	65279800	2100	40	18	8	2.59632e-05	0.00239781	up	1	Zfp369:+:PE		Zfp369:+:462	chr13:65277701-65279800	FALSE	FALSE	none
chr7	96920401	96921200	800	14	14	0	2.61114e-05	0.00239781	up	1				chr7:96920401-96921200	TRUE	FALSE	TCF1+
chr1	155039101	155041500	2400	43	24	0	2.61317e-05	0.00239781	up	1				chr1:155039101-155041500	FALSE	FALSE	none
chr2	152104951	152106200	1250	23	19	0	2.61348e-05	0.00239781	up	1	Srxn1:+:PE		Srxn1:+:2789	chr2:152104951-152106200	FALSE	FALSE	none
chr3	37940151	37940850	700	10	10	0	2.61376e-05	0.00239781	up	1	Gm20755:+:I	Gm20755:+:4707		chr3:37940151-37940850	FALSE	FALSE	TCF1+
chr4	56070351	56071150	800	14	14	0	2.67427e-05	0.00244575	up	1				chr4:56070351-56071150	TRUE	FALSE	none
chr12	115386551	115386900	350	5	5	0	2.67592e-05	0.00244575	up	1				chr12:115386551-115386900	FALSE	FALSE	none
chr3	157571901	157572500	600	10	10	0	2.68332e-05	0.00244797	up	1	Ptger3:+:I	Ptger3:+:4056		chr3:157571901-157572500	FALSE	FALSE	none
chr7	42692301	42693400	1100	20	20	0	2.68935e-05	0.00244894	up	1	Zfp975:-:PE	Zfp975:-:1225		chr7:42692301-42693400	FALSE	FALSE	none
chr13	117283951	117284650	700	12	12	0	2.70185e-05	0.0024558	up	1				chr13:117283951-117284650	FALSE	FALSE	none
chr12	40381101	40381950	850	11	11	0	2.71961e-05	0.00246582	up	1	Zfp277:-:I	Zfp277:-:2227		chr12:40381101-40381950	TRUE	FALSE	none
chr11	75459151	75463350	4200	82	0	82	2.72287e-05	0.00246582	down	1	Mir22hg:+:PE,Tlcd2:+:PE,Mir22:+:P	Wdr81:-:4434	Mir22hg:+:343,Tlcd2:+:343,Mir22:+:366	chr11:75459151-75463350	FALSE	FALSE	none
chr17	27203101	27205100	2000	38	0	30	2.72793e-05	0.00246587	down	1	Lemd2:-:PE	Lemd2:-:1424		chr17:27203101-27205100	TRUE	FALSE	none
chr16	89848551	89849650	1100	20	20	0	2.76134e-05	0.00248842	up	1	Tiam1:-:E			chr16:89848551-89849650	FALSE	FALSE	none
chr14	67233001	67234800	1800	25	25	0	2.76541e-05	0.00248842	up	1	Ebf2:+:PE		Ebf2:+:26	chr14:67233001-67234800	FALSE	FALSE	none
chr1	164134551	164139250	4700	69	34	0	2.7683e-05	0.00248842	up	1	Selp:+:PE	Selp:+:499	Selp:+:2068	chr1:164134551-164139250	FALSE	FALSE	none
chr5	142906351	142910550	4200	78	0	54	2.77304e-05	0.00248842	down	1	Actb:-:PE	Actb:-:414		chr5:142906351-142910550	FALSE	TRUE	none
chr4	87982451	87985050	2600	48	10	2	2.79335e-05	0.0025021	up	1	Mllt3:-:I			chr4:87982451-87985050	FALSE	FALSE	none
chr18	84854551	84855150	600	10	10	0	2.8144e-05	0.00251639	up	1	Cyb5a:+:PE	Cyb5a:+:2551		chr18:84854551-84855150	FALSE	FALSE	TCF1-
chr12	114612051	114612700	650	11	11	0	2.86326e-05	0.00254827	up	1				chr12:114612051-114612700	FALSE	FALSE	none
chr17	46986501	46987200	700	12	0	11	2.86388e-05	0.00254827	down	1	Ubr2:-:E	Ubr2:-:450	Ubr2:-:1453	chr17:46986501-46987200	FALSE	FALSE	none
chr10	56114851	56116050	1200	22	19	0	2.86555e-05	0.00254827	up	1	Tbc1d32:-:I,Msl3l2:+:E			chr10:56114851-56116050	FALSE	FALSE	none
chr16	57319751	57320050	300	4	4	0	2.90333e-05	0.00257723	up	1	Cmss1:-:I	Cmss1:-:1771	Cmss1:-:3414	chr16:57319751-57320050	FALSE	FALSE	TCF1+
chr18	7409851	7410600	750	13	11	0	2.90995e-05	0.00257847	up	1	Mpp7:-:I			chr18:7409851-7410600	TRUE	FALSE	none
chr4	133754201	133758150	3950	53	0	50	2.92671e-05	0.00258552	down	1	Arid1a:-:PE	Arid1a:-:219		chr4:133754201-133758150	FALSE	TRUE	none
chr5	124115851	124118000	2150	30	0	30	2.92839e-05	0.00258552	down	1	Arl6ip4:+:PE	Ogfod2:+:368	Pitpnm2:-:690,Arl6ip4:+:50	chr5:124115851-124118000	FALSE	FALSE	none
chr12	117406651	117407550	900	16	16	0	2.95004e-05	0.00259555	up	1				chr12:117406651-117407550	FALSE	FALSE	none
chr12	114936751	114937350	600	9	9	0	2.95026e-05	0.00259555	up	1				chr12:114936751-114937350	FALSE	FALSE	none
chr15	27800101	27800700	600	10	10	0	2.95788e-05	0.00259735	up	1	Trio:-:I		Trio:-:4930	chr15:27800101-27800700	FALSE	FALSE	none
chr10	130330601	130331300	700	12	12	0	2.96283e-05	0.00259735	up	1	Tespa1:+:E	Tespa1:+:1852		chr10:130330601-130331300	TRUE	FALSE	TCF1+
chr10	84440251	84441350	1100	20	19	0	2.97633e-05	0.00260456	up	1	Nuak1:-:PE			chr10:84440251-84441350	FALSE	FALSE	none
chr15	25811701	25812750	1050	19	18	0	2.98223e-05	0.00260509	up	1	Myo10:+:E	Myo10:+:1151		chr15:25811701-25812750	FALSE	FALSE	none
chr13	117215301	117218600	3300	62	42	0	2.99622e-05	0.00261224	up	1	Emb:+:PE		Emb:+:1672	chr13:117215301-117218600	FALSE	FALSE	TCF1+
chr10	111102001	111103550	1550	28	22	0	3.00807e-05	0.00261224	up	1				chr10:111102001-111103550	FALSE	FALSE	none
chr7	36151401	36151800	400	6	6	0	3.01093e-05	0.00261224	up	1				chr7:36151401-36151800	FALSE	FALSE	none
chr1	98129901	98130400	500	8	8	0	3.01575e-05	0.00261224	up	1	1810006J02Rik:+:P		1810006J02Rik:+:1056	chr1:98129901-98130400	FALSE	FALSE	none
chr2	59611551	59613350	1800	33	29	0	3.01687e-05	0.00261224	up	1	Tanc1:+:PE			chr2:59611551-59613350	FALSE	FALSE	none
chr9	7501051	7501700	650	11	11	0	3.0335e-05	0.00261848	up	1	Mmp10:+:P		Mmp10:+:652	chr9:7501051-7501700	TRUE	FALSE	TCF1+
chr7	45204151	45205050	900	16	0	11	3.03633e-05	0.00261848	down	1	Ccdc155:-:PE	Ccdc155:-:3766	Dkkl1:-:2469	chr7:45204151-45205050	FALSE	FALSE	none
chr10	80164001	80168700	4700	86	0	81	3.04663e-05	0.00261848	down	1	Cirbp:+:PE		Cirbp:+:1108,1600002K03Rik:+:4244	chr10:80164001-80168700	FALSE	TRUE	none
chr4	107210051	107211000	950	15	15	0	3.06174e-05	0.00261848	up	1	Ldlrad1:+:PI	Ldlrad1:+:467	Ldlrad1:+:1556	chr4:107210051-107211000	FALSE	FALSE	none
chr12	54369301	54369550	250	3	3	0	3.0675e-05	0.00261848	up	1				chr12:54369301-54369550	FALSE	FALSE	TCF1+
chr18	84804201	84804850	650	11	11	0	3.06956e-05	0.00261848	up	1	Gm17266:-:I	Gm17266:-:4549	Gm17266:-:3402	chr18:84804201-84804850	FALSE	FALSE	none
chr10	121031851	121034800	2950	36	19	0	3.07113e-05	0.00261848	up	1	Wif1:+:PE		Wif1:+:166	chr10:121031851-121034800	FALSE	FALSE	none
chr11	63146601	63147000	400	6	6	0	3.07176e-05	0.00261848	up	1	Pmp22:+:I		Pmp22:+:4119	chr11:63146601-63147000	FALSE	FALSE	TCF1+
chr8	8452201	8452500	300	4	4	0	3.07183e-05	0.00261848	up	1				chr8:8452201-8452500	FALSE	FALSE	TCF1+
chr1	156614751	156617600	2850	42	26	0	3.10441e-05	0.00262937	up	1	Abl2:+:PE		Abl2:+:3239	chr1:156614751-156617600	FALSE	FALSE	none
chr11	51999551	52001500	1950	37	0	37	3.10705e-05	0.00262937	down	1	Cdkl3:+:P,Ube2b:-:PE	Ube2b:-:1653	Cdkl3:+:2721	chr11:51999551-52001500	FALSE	TRUE	none
chr17	35917651	35922600	4950	89	0	89	3.10762e-05	0.00262937	down	1	Mir1894:+:PE,Ppp1r10:+:PE,Mrps18b:-:P	Ppp1r10:+:646,Mrps18b:-:1262	Ppp1r10:+:708	chr17:35917651-35922600	FALSE	FALSE	none
chr7	110108751	110109750	1000	18	18	0	3.10798e-05	0.00262937	up	1	1600010M07Rik:-:I			chr7:110108751-110109750	FALSE	FALSE	none
chr6	134067601	134070200	2600	25	24	0	3.11124e-05	0.00262937	up	1	Etv6:+:I	Etv6:+:1136		chr6:134067601-134070200	FALSE	FALSE	none
chr1	127232951	127233800	850	15	15	0	3.12362e-05	0.00263532	up	1	Mgat5:+:I			chr1:127232951-127233800	FALSE	FALSE	none
chr10	99126501	99128350	1850	35	23	0	3.15921e-05	0.0026608	up	1	Poc1b:+:PI	Poc1b:+:1499	Poc1b:+:1133	chr10:99126501-99128350	FALSE	FALSE	none
chr12	92505051	92505500	450	7	7	0	3.16734e-05	0.0026631	up	1				chr12:92505051-92505500	FALSE	FALSE	none
chr5	89146751	89147800	1050	19	19	0	3.17523e-05	0.00266519	up	1	Slc4a4:+:I		Slc4a4:+:1500	chr5:89146751-89147800	TRUE	FALSE	none
chr11	69098901	69102700	3800	65	0	61	3.20762e-05	0.00268645	down	1	Per1:+:PE	Per1:+:3598	Per1:+:125	chr11:69098901-69102700	FALSE	TRUE	none
chr18	43520551	43521200	650	11	11	0	3.21144e-05	0.00268645	up	1				chr18:43520551-43521200	FALSE	FALSE	none
chr16	33751101	33752150	1050	19	15	0	3.21954e-05	0.00268867	up	1	Heg1:+:PE	Heg1:+:607	Heg1:+:1006	chr16:33751101-33752150	FALSE	TRUE	none
chr5	123748401	123750500	2100	36	0	35	3.22759e-05	0.00269084	down	1	Rsrc2:-:PE,Kntc1:+:PE	Rsrc2:-:1531	Kntc1:+:3323	chr5:123748401-123750500	FALSE	FALSE	none
chr18	53411451	53411800	350	5	5	0	3.23354e-05	0.00269125	up	1	Ppic:-:E	Ppic:-:371		chr18:53411451-53411800	FALSE	FALSE	TCF1+
chr9	92248851	92251700	2850	55	15	7	3.24458e-05	0.0026959	up	1	Plscr1:+:PE			chr9:92248851-92251700	FALSE	FALSE	none
chr15	50399851	50400950	1100	20	20	0	3.27184e-05	0.00271398	up	1				chr15:50399851-50400950	FALSE	FALSE	none
chr3	148510151	148511150	1000	18	18	0	3.27778e-05	0.00271434	up	1				chr3:148510151-148511150	FALSE	FALSE	TCF1+
chr2	14312451	14312750	300	4	4	0	3.28853e-05	0.00271868	up	1	Mrc1:+:I	Mrc1:+:2369	Mrc1:+:2484	chr2:14312451-14312750	FALSE	FALSE	TCF1+
chr13	67060101	67062750	2650	34	20	1	3.30085e-05	0.00272306	up	1	Zfp712:-:PE			chr13:67060101-67062750	FALSE	FALSE	none
chr2	43727301	43728300	1000	18	12	0	3.30485e-05	0.00272306	up	1				chr2:43727301-43728300	TRUE	FALSE	none
chr11	54786451	54788350	1900	36	0	32	3.31395e-05	0.002726	down	1	Cdc42se2:-:PE			chr11:54786451-54788350	FALSE	FALSE	none
chr15	53140101	53141250	1150	21	21	0	3.34744e-05	0.00274897	up	1	Ext1:-:I			chr15:53140101-53141250	TRUE	FALSE	none
chr3	127689151	127689600	450	7	7	0	3.36766e-05	0.00276098	up	1	Alpk1:-:PI	Alpk1:-:1510		chr3:127689151-127689600	FALSE	FALSE	none
chr16	78197051	78201050	4000	75	48	0	3.38971e-05	0.00277026	up	1				chr16:78197051-78201050	FALSE	FALSE	none
chr19	5963451	5965750	2300	41	0	34	3.39469e-05	0.00277026	down	1	Pola2:-:PE	Pola2:-:53	Slc22a20:-:4484	chr19:5963451-5965750	FALSE	FALSE	none
chr16	87764601	87765200	600	10	10	0	3.39871e-05	0.00277026	up	1				chr16:87764601-87765200	FALSE	FALSE	none
chr2	129385251	129385750	500	8	8	0	3.40783e-05	0.00277026	up	1				chr2:129385251-129385750	FALSE	FALSE	TCF1+
chr3	159494851	159497800	2950	40	15	2	3.41501e-05	0.00277026	up	1	Depdc1a:+:PE		Depdc1a:+:564	chr3:159494851-159497800	FALSE	FALSE	none
chr3	137870951	137871700	750	13	13	0	3.41798e-05	0.00277026	up	1	Dnajb14:+:I	H2afz:+:4029,Dnajb14:+:2540		chr3:137870951-137871700	FALSE	FALSE	none
chrX	164027701	164028400	700	12	12	0	3.41827e-05	0.00277026	up	1	Car5b:-:PE			chrX:164027701-164028400	FALSE	FALSE	none
chr17	88700551	88701650	1100	20	16	0	3.44774e-05	0.00278956	up	1	Gtf2a1l:+:I	Gtf2a1l:+:3154		chr17:88700551-88701650	FALSE	FALSE	none
chr13	75839301	75840700	1400	26	23	0	3.45769e-05	0.00279211	up	1	Glrx:+:PE			chr13:75839301-75840700	FALSE	FALSE	none
chr19	18746251	18747850	1600	30	30	0	3.46221e-05	0.00279211	up	1	Trpm6:+:P		Trpm6:+:2133	chr19:18746251-18747850	FALSE	FALSE	none
chr19	4118901	4122200	3300	60	0	42	3.51571e-05	0.00283064	down	1	Aip:-:PE	Aip:-:635,Pitpnm1:+:4936	Aip:-:2239,Tmem134:+:3734	chr19:4118901-4122200	FALSE	FALSE	none
chr4	148033501	148034650	1150	21	11	0	3.52407e-05	0.00283275	up	1	Clcn6:-:I	Clcn6:-:4049	Mthfr:+:4427,Clcn6:-:3264	chr4:148033501-148034650	FALSE	FALSE	none
chr9	79961851	79962350	500	8	8	0	3.54506e-05	0.00284498	up	1	Filip1:-:PE			chr9:79961851-79962350	FALSE	FALSE	none
chr5	34224501	34225100	600	10	0	10	3.55442e-05	0.00284787	down	1	Zfyve28:-:E	Zfyve28:-:2044	Zfyve28:-:1488	chr5:34224501-34225100	FALSE	FALSE	none
chr2	48476701	48477250	550	9	9	0	3.57221e-05	0.00285748	up	1				chr2:48476701-48477250	FALSE	FALSE	none
chr7	140213601	140214550	950	17	17	0	3.59503e-05	0.00287108	up	1			Cd163l1:+:3717	chr7:140213601-140214550	FALSE	FALSE	none
chr17	79583451	79585050	1600	17	15	0	3.62474e-05	0.00289013	up	1				chr17:79583451-79585050	FALSE	FALSE	none
chr16	19982501	19983500	1000	18	17	0	3.64518e-05	0.0028946	up	1	Klhl6:-:PE			chr16:19982501-19983500	FALSE	FALSE	none
chr3	114889701	114890200	500	8	8	0	3.64731e-05	0.0028946	up	1				chr3:114889701-114890200	TRUE	FALSE	TCF1-
chr18	74879601	74880600	1000	18	15	0	3.64794e-05	0.0028946	up	1				chr18:74879601-74880600	FALSE	TRUE	none
chr14	103033001	103034100	1100	20	20	0	3.66614e-05	0.00290437	up	1	4933432I03Rik:-:PE	4933432I03Rik:-:55		chr14:103033001-103034100	FALSE	FALSE	none
chr18	56446651	56449250	2600	36	21	0	3.68734e-05	0.00291332	up	1	Gramd3:+:I			chr18:56446651-56449250	FALSE	TRUE	none
chr6	84617001	84617500	500	8	8	0	3.68924e-05	0.00291332	up	1			Exoc6b:-:987	chr6:84617001-84617500	FALSE	FALSE	TCF1+
chr9	84774401	84775700	1300	23	23	0	3.70637e-05	0.00292217	up	1	4930554C24Rik:+:PE		4930554C24Rik:+:1004	chr9:84774401-84775700	FALSE	FALSE	none
chr8	117209101	117209500	400	6	6	0	3.72254e-05	0.00293024	up	1	Gan:+:E	Gan:+:3915		chr8:117209101-117209500	FALSE	FALSE	none
chr2	145196501	145198600	2100	39	30	0	3.73864e-05	0.00293642	up	1	Slc24a3:+:I			chr2:145196501-145198600	FALSE	FALSE	none
chr15	90223451	90225850	2400	46	33	1	3.74294e-05	0.00293642	up	1	Mir7648:+:PE,Alg10b:+:PE		Alg10b:+:1474	chr15:90223451-90225850	FALSE	FALSE	none
chr10	89619551	89620000	450	7	7	0	3.75446e-05	0.00293642	up	1	Slc17a8:-:I		Slc17a8:-:799	chr10:89619551-89620000	FALSE	FALSE	TCF1+
chr19	3999651	4001300	1650	30	0	29	3.75823e-05	0.00293642	down	1	Doc2g:+:PE,Nudt8:+:PE	Tbx10:+:139	Doc2g:+:328,Nudt8:+:328	chr19:3999651-4001300	FALSE	FALSE	none
chr9	89885701	89886200	500	8	8	0	3.76014e-05	0.00293642	up	1				chr9:89885701-89886200	FALSE	FALSE	none
chr14	120312701	120314400	1700	32	32	0	3.76838e-05	0.0029382	up	1	Mbnl2:+:I			chr14:120312701-120314400	FALSE	FALSE	none
chr6	143406301	143406900	600	10	10	0	3.81757e-05	0.00297187	up	1				chr6:143406301-143406900	FALSE	FALSE	TCF1-
chr19	4125151	4127400	2250	38	0	37	3.8364e-05	0.00298049	down	1	Aip:-:PE,Tmem134:+:PE	Aip:-:587	Tmem134:+:150	chr19:4125151-4127400	FALSE	FALSE	none
chr15	79685301	79690150	4850	63	0	63	3.84127e-05	0.00298049	down	1	Gtpbp1:+:P,Josd1:-:PE		Gtpbp1:+:695	chr15:79685301-79690150	FALSE	FALSE	none
chr15	65726651	65727800	1150	21	19	0	3.84677e-05	0.00298049	up	1				chr15:65726651-65727800	FALSE	FALSE	none
chr8	68206701	68207300	600	10	10	0	3.8536e-05	0.0029811	up	1	Psd3:-:P	Psd3:-:644		chr8:68206701-68207300	FALSE	FALSE	none
chr6	134047751	134048750	1000	18	14	0	3.89776e-05	0.00301055	up	1	Etv6:+:I			chr6:134047751-134048750	FALSE	FALSE	none
chr12	70218751	70219850	1100	20	16	0	3.93152e-05	0.00303188	up	1	Pygl:-:E	Pygl:-:2085	Pygl:-:2975	chr12:70218751-70219850	FALSE	FALSE	none
chr10	68039301	68040850	1550	27	21	0	3.93974e-05	0.00303301	up	1	Rtkn2:+:E	Rtkn2:+:3350	Rtkn2:+:529	chr10:68039301-68040850	FALSE	FALSE	none
chr19	6126301	6128800	2500	29	0	27	3.94798e-05	0.00303301	down	1	Snx15:-:PE	Snx15:-:2113		chr19:6126301-6128800	FALSE	TRUE	none
chr17	25773301	25774250	950	17	0	17	3.95143e-05	0.00303301	down	1	Ciao3:+:PE		Ciao3:+:796	chr17:25773301-25774250	FALSE	FALSE	none
chr2	17741301	17742500	1200	21	20	0	3.97897e-05	0.00304941	up	1				chr2:17741301-17742500	FALSE	FALSE	none
chr17	83312201	83313100	900	16	15	0	3.99019e-05	0.00305327	up	1				chr17:83312201-83313100	FALSE	FALSE	none
chr13	111569051	111569450	400	6	6	0	4.01761e-05	0.00306481	up	1				chr13:111569051-111569450	FALSE	FALSE	none
chr11	87421901	87423850	1950	37	0	21	4.01769e-05	0.00306481	down	1	Tex14:+:I		Tex14:+:3741	chr11:87421901-87423850	FALSE	TRUE	none
chr18	6106401	6107150	750	13	13	0	4.03533e-05	0.00307156	up	1	Arhgap12:-:I		Arhgap12:-:4535	chr18:6106401-6107150	FALSE	FALSE	none
chr12	114468851	114469500	650	11	11	0	4.03931e-05	0.00307156	up	1	Mir7094-1:-:PE			chr12:114468851-114469500	FALSE	FALSE	none
chr2	28585151	28585600	450	7	0	7	4.04521e-05	0.00307156	down	1	Gtf3c5:-:P	Gtf3c5:-:1872		chr2:28585151-28585600	FALSE	FALSE	none
chr8	57416551	57417250	700	12	12	0	4.06822e-05	0.00308118	up	1				chr8:57416551-57417250	FALSE	FALSE	none
chr3	131157051	131160700	3650	48	22	0	4.07037e-05	0.00308118	up	1	Lef1:+:I	Lef1:+:476		chr3:131157051-131160700	FALSE	TRUE	none
chr18	89209601	89212750	3150	39	27	0	4.09064e-05	0.00308566	up	1	Cd226:+:I	Cd226:+:2236		chr18:89209601-89212750	FALSE	FALSE	none
chr1	153300301	153300800	500	8	8	0	4.09679e-05	0.00308566	up	1	Lamc1:-:I			chr1:153300301-153300800	FALSE	FALSE	none
chr18	49721551	49722250	700	12	12	0	4.10305e-05	0.00308566	up	1	Dtwd2:-:I		Dtwd2:-:1372	chr18:49721551-49722250	FALSE	FALSE	TCF1+
chr17	52468101	52469100	1000	18	18	0	4.10397e-05	0.00308566	up	1				chr17:52468101-52469100	TRUE	FALSE	none
chr16	89835501	89837500	2000	29	29	0	4.10831e-05	0.00308566	up	1	Tiam1:-:PI	Tiam1:-:2267	Tiam1:-:259	chr16:89835501-89837500	FALSE	FALSE	none
chr1	106514901	106516400	1500	23	17	1	4.1138e-05	0.00308566	up	1				chr1:106514901-106516400	FALSE	FALSE	none
chr12	31391701	31392850	1150	21	21	0	4.15211e-05	0.00310783	up	1	Slc26a3:+:PI	Slc26a3:+:788		chr12:31391701-31392850	FALSE	FALSE	none
chr17	6429501	6430650	1150	21	0	7	4.15594e-05	0.00310783	down	1	Dynlt1b:+:PE		Dynlt1b:+:1230	chr17:6429501-6430650	FALSE	FALSE	none
chr7	133734251	133734800	550	9	9	0	4.17719e-05	0.00311851	up	1	Dhx32:-:E	Dhx32:-:125	Dhx32:-:2389	chr7:133734251-133734800	TRUE	FALSE	none
chr11	101551201	101553950	2750	53	0	53	4.18747e-05	0.00311851	down	1	Brca1:-:PE,Nbr1:+:PE	Brca1:-:2088	Nbr1:+:38	chr11:101551201-101553950	FALSE	FALSE	none
chr17	26714951	26717000	2050	39	0	37	4.18918e-05	0.00311851	down	1	Crebrf:+:PE			chr17:26714951-26717000	FALSE	TRUE	none
chr6	149365851	149367100	1250	23	23	0	4.21501e-05	0.00313301	up	1				chr6:149365851-149367100	FALSE	FALSE	none
chr1	159928701	159929150	450	7	7	0	4.22691e-05	0.00313713	up	1	Tnr:+:E	Tnr:+:4304		chr1:159928701-159929150	FALSE	FALSE	TCF1+
chrX	129749101	129750950	1850	35	33	0	4.24298e-05	0.00314433	up	1	Diaph2:+:PE			chrX:129749101-129750950	FALSE	TRUE	none
chr15	94564701	94566450	1750	27	24	0	4.27958e-05	0.00316669	up	1	Irak4:+:I	Irak4:+:1621	Irak4:+:289	chr15:94564701-94566450	FALSE	FALSE	none
chr17	29030401	29033150	2750	42	0	39	4.29842e-05	0.00317588	down	1	Srsf3:+:PE		Srsf3:+:3091	chr17:29030401-29033150	FALSE	FALSE	none
chr2	48332551	48333300	750	13	13	0	4.30827e-05	0.00317825	up	1				chr2:48332551-48333300	FALSE	FALSE	none
chr2	25332051	25333400	1350	25	0	21	4.31451e-05	0.00317825	down	1	Man1b1:+:PE		Man1b1:+:35	chr2:25332051-25333400	FALSE	TRUE	none
chr13	113635701	113636500	800	14	14	0	4.38504e-05	0.00322539	up	1				chr13:113635701-113636500	FALSE	FALSE	none
chr15	31356651	31357300	650	11	11	0	4.39293e-05	0.00322638	up	1	Ankrd33b:-:I			chr15:31356651-31357300	FALSE	FALSE	none
chr5	75791651	75792200	550	9	9	0	4.41104e-05	0.00323487	up	1				chr5:75791651-75792200	TRUE	FALSE	none
chr15	81959901	81961450	1550	29	0	20	4.42248e-05	0.00323626	down	1	Pmm1:-:PE	Pmm1:-:1991		chr15:81959901-81961450	FALSE	FALSE	none
chr7	74587201	74587900	700	12	12	0	4.4348e-05	0.00323626	up	1				chr7:74587201-74587900	FALSE	FALSE	none
chr9	78520801	78522200	1400	26	26	0	4.43805e-05	0.00323626	up	1				chr9:78520801-78522200	FALSE	FALSE	none
chr11	87756551	87761500	4950	97	0	97	4.43916e-05	0.00323626	down	1	Mir142b:-:PE,Tspoap1:+:PE,Mir142:+:PE		Tspoap1:+:937	chr11:87756551-87761500	FALSE	TRUE	none
chr3	115757901	115759900	2000	38	36	0	4.45434e-05	0.00324254	up	1				chr3:115757901-115759900	FALSE	FALSE	none
chr6	17748651	17749650	1000	18	18	0	4.46202e-05	0.00324334	up	1	St7:+:PE	St7:+:4957		chr6:17748651-17749650	FALSE	FALSE	none
chr19	18766401	18766800	400	6	6	0	4.47099e-05	0.00324508	up	1	Trpm6:+:I			chr19:18766401-18766800	TRUE	FALSE	none
chr7	126704801	126709300	4500	76	0	66	4.48113e-05	0.00324766	down	1	Coro1a:-:PE	Coro1a:-:47		chr7:126704801-126709300	FALSE	FALSE	none
chr4	141544901	141547800	2900	56	0	39	4.50219e-05	0.00325547	down	1				chr4:141544901-141547800	FALSE	TRUE	none
chr10	99385601	99388250	2650	30	17	3	4.508e-05	0.00325547	up	1				chr10:99385601-99388250	FALSE	FALSE	none
chr1	13752451	13752950	500	8	8	0	4.51169e-05	0.00325547	up	1				chr1:13752451-13752950	FALSE	FALSE	TCF1+
chr10	120191151	120194350	3200	40	18	6	4.51943e-05	0.0032563	up	1	Irak3:-:I			chr10:120191151-120194350	FALSE	FALSE	none
chr10	94523401	94526350	2950	57	46	0	4.54736e-05	0.00327165	up	1	Tmcc3:+:I			chr10:94523401-94526350	FALSE	FALSE	none
chr6	99434901	99435600	700	12	12	0	4.57058e-05	0.00328356	up	1	Foxp1:-:PE,Eif4e3:-:E		Foxp1:-:641	chr6:99434901-99435600	FALSE	FALSE	none
chr13	85429351	85431350	2000	38	19	0	4.58629e-05	0.00329006	up	1				chr13:85429351-85431350	FALSE	FALSE	none
chr2	114653801	114655700	1900	36	8	1	4.62028e-05	0.00330963	up	1	Dph6:-:PE			chr2:114653801-114655700	FALSE	FALSE	none
chr5	28402351	28403400	1050	19	19	0	4.62793e-05	0.00331031	up	1	Rbm33:+:I		Rbm33:+:4852	chr5:28402351-28403400	TRUE	FALSE	TCF1+
chr7	49093501	49094300	800	14	14	0	4.64519e-05	0.00331785	up	1	Nav2:+:I			chr7:49093501-49094300	FALSE	FALSE	none
chr19	45997451	45999050	1600	30	0	27	4.67489e-05	0.00333424	down	1	4930505N22Rik:+:PE,Mir3084-2:-:I,Armh3:-:PE		4930505N22Rik:+:1,Hps6:+:4458	chr19:45997451-45999050	FALSE	FALSE	none
chr17	87118601	87119750	1150	21	15	1	4.70912e-05	0.00335381	up	1	Socs5:+:I		Socs5:+:998	chr17:87118601-87119750	TRUE	FALSE	none
chr12	40535701	40536800	1100	20	20	0	4.72997e-05	0.0033638	up	1	Dock4:+:I			chr12:40535701-40536800	FALSE	FALSE	TCF1+
chr9	45264301	45264750	450	6	0	6	4.74167e-05	0.0033644	down	1	Il10ra:-:E	Il10ra:-:3830	Mir7086:-:1893,Il10ra:-:739	chr9:45264301-45264750	FALSE	FALSE	none
chr8	12976501	12979100	2600	33	33	0	4.74473e-05	0.0033644	up	1	Mcf2l:+:I	Mcf2l:+:3408		chr8:12976501-12979100	FALSE	FALSE	none
chr17	35165151	35169350	4200	61	0	61	4.75127e-05	0.0033644	down	1	Prrc2a:-:P	Prrc2a:-:254	Aif1:-:1641	chr17:35165151-35169350	FALSE	FALSE	none
chr13	85462451	85463000	550	9	9	0	4.76233e-05	0.0033674	up	1				chr13:85462451-85463000	FALSE	FALSE	none
chr17	36231251	36231900	650	11	1	7	4.77036e-05	0.00336826	down	1				chr17:36231251-36231900	FALSE	FALSE	none
chr10	79908101	79909700	1600	30	0	25	4.80355e-05	0.00338219	down	1	Med16:-:PE	Med16:-:445	R3hdm4:-:352	chr10:79908101-79909700	FALSE	FALSE	none
chr19	6397151	6401300	4150	81	0	80	4.8038e-05	0.00338219	down	1	Pygm:+:PE,Rasgrp2:+:PE	Pygm:+:2967	Rasgrp2:+:395	chr19:6397151-6401300	FALSE	TRUE	none
chr5	111200101	111200700	600	10	10	0	4.8461e-05	0.00340711	up	1	Ttc28:+:I			chr5:111200101-111200700	FALSE	FALSE	TCF1+
chr9	98332851	98333850	1000	18	17	0	4.8848e-05	0.00342477	up	1	Nmnat3:+:I			chr9:98332851-98333850	FALSE	FALSE	none
chr15	78874901	78877650	2750	38	0	38	4.8851e-05	0.00342477	down	1	Gga1:+:PE		Gga1:+:3388	chr15:78874901-78877650	FALSE	FALSE	none
chr2	164544551	164545200	650	11	10	0	4.89374e-05	0.00342596	up	1				chr2:164544551-164545200	FALSE	FALSE	none
chr10	61599501	61599950	450	7	7	0	4.90539e-05	0.00342926	up	1	Npffr1:+:I	Npffr1:+:4003		chr10:61599501-61599950	TRUE	FALSE	TCF1+
chr9	83924451	83925900	1450	27	18	0	4.91255e-05	0.00342941	up	1	Bckdhb:+:PE			chr9:83924451-83925900	FALSE	FALSE	none
chr2	75470151	75471150	1000	18	11	0	4.94242e-05	0.00344539	up	1				chr2:75470151-75471150	FALSE	FALSE	none
chr10	130438951	130439450	500	8	8	0	4.95996e-05	0.00345274	up	1			Vmn2r86:-:2112	chr10:130438951-130439450	FALSE	FALSE	none
chr2	30414651	30417950	3300	48	0	38	4.97478e-05	0.00345772	down	1	Ptpa:+:PE,Crat:-:PE	Crat:-:291		chr2:30414651-30417950	FALSE	FALSE	none
chr7	110823751	110824750	1000	18	18	0	4.98114e-05	0.00345772	up	1	Rnf141:-:PI	Rnf141:-:2143	Rnf141:-:467	chr7:110823751-110824750	FALSE	FALSE	none
chr1	184534151	184535200	1050	19	18	0	5.01981e-05	0.00347967	up	1	1700112H15Rik:-:I	1700112H15Rik:-:2337		chr1:184534151-184535200	FALSE	FALSE	none
chr1	4496251	4496700	450	7	7	0	5.02969e-05	0.00348163	up	1	Sox17:-:PE	Sox17:-:309		chr1:4496251-4496700	FALSE	FALSE	TCF1+
chr17	50729101	50732550	3450	54	43	0	5.04605e-05	0.00348325	up	1			Tbc1d5:-:574	chr17:50729101-50732550	FALSE	FALSE	TCF1-
chr12	118198401	118199300	900	16	16	0	5.04614e-05	0.00348325	up	1	Dnah11:-:PE	Dnah11:-:1702		chr12:118198401-118199300	FALSE	FALSE	none
chr17	51826451	51826850	400	6	6	0	5.07412e-05	0.00349767	up	1	Satb1:-:PE	Satb1:-:3609	Satb1:-:4957	chr17:51826451-51826850	FALSE	FALSE	TCF1+
chr17	33892551	33892800	250	3	0	3	5.08625e-05	0.00350114	down	1	Kifc1:-:P	Kifc1:-:1890		chr17:33892551-33892800	FALSE	FALSE	none
chr4	134395651	134396850	1200	22	0	14	5.09811e-05	0.00350199	down	1	Pafah2:+:PE		Pafah2:+:473	chr4:134395651-134396850	FALSE	TRUE	none
chr7	17135101	17135850	750	13	13	0	5.10598e-05	0.00350199	up	1		Psg16:+:1651		chr7:17135101-17135850	FALSE	FALSE	none
chr10	80740701	80743050	2350	40	0	37	5.10877e-05	0.00350199	down	1	Ap3d1:-:PE			chr10:80740701-80743050	FALSE	FALSE	none
chr6	149408501	149409900	1400	26	23	0	5.13398e-05	0.00351108	up	1	Bicd1:+:PE			chr6:149408501-149409900	FALSE	FALSE	none
chr13	81675151	81676050	900	16	16	0	5.13871e-05	0.00351108	up	1	Polr3g:-:E	Lysmd3:+:2280	Polr3g:-:2066	chr13:81675151-81676050	FALSE	FALSE	TCF1+
chr2	65195101	65196400	1300	24	20	0	5.14755e-05	0.00351108	up	1	Cobll1:-:I	Cobll1:-:1988		chr2:65195101-65196400	FALSE	FALSE	none
chr3	115971951	115974900	2950	35	31	0	5.15803e-05	0.00351108	up	1	Slc30a7:-:I		Slc30a7:-:3744	chr3:115971951-115974900	FALSE	FALSE	TCF1+
chr13	31504351	31505650	1300	8	8	0	5.16835e-05	0.00351108	up	1				chr13:31504351-31505650	FALSE	FALSE	TCF1+
chr4	89161751	89164300	2550	48	38	0	5.17025e-05	0.00351108	up	1	Mtap:+:I			chr4:89161751-89164300	FALSE	FALSE	none
chr13	106691351	106692500	1150	19	19	0	5.1772e-05	0.00351108	up	1				chr13:106691351-106692500	FALSE	FALSE	none
chr15	55844501	55845250	750	13	13	0	5.17895e-05	0.00351108	up	1	Sntb1:-:I			chr15:55844501-55845250	FALSE	FALSE	none
chr6	149140951	149142750	1800	33	25	0	5.18724e-05	0.00351188	up	1	Etfbkmt:+:PE	Etfbkmt:+:988	Etfbkmt:+:1265	chr6:149140951-149142750	FALSE	FALSE	none
chr7	126883551	126885500	1950	33	0	18	5.20466e-05	0.00351885	down	1	Taok2:-:PE	Taok2:-:592	Tmem219:-:671	chr7:126883551-126885500	FALSE	FALSE	none
chrX	159199251	159200400	1150	21	21	0	5.22892e-05	0.00353042	up	1				chrX:159199251-159200400	FALSE	FALSE	none
chr4	95194751	95197750	3000	46	34	0	5.23738e-05	0.0035313	up	1				chr4:95194751-95197750	FALSE	FALSE	TCF1-
chr7	127776101	127778400	2300	44	0	43	5.26687e-05	0.00354634	down	1	Setd1a:+:PE	Orai3:+:951	Setd1a:+:106	chr7:127776101-127778400	FALSE	FALSE	none
chr6	99025751	99029100	3350	54	37	0	5.28855e-05	0.00355608	up	1	Foxp1:-:PE			chr6:99025751-99029100	FALSE	FALSE	none
chr16	96370251	96370550	300	4	4	0	5.29873e-05	0.00355808	up	1	Igsf5:+:I		Igsf5:+:2280	chr16:96370251-96370550	TRUE	FALSE	TCF1-
chrX	136986001	136986800	800	14	14	0	5.31172e-05	0.00356196	up	1	Slc25a53:-:I	Slc25a53:-:2380	Slc25a53:-:1346	chrX:136986001-136986800	FALSE	FALSE	none
chr5	123572451	123573550	1100	20	0	18	5.33172e-05	0.0035693	down	1	Vps33a:-:PE	Vps33a:-:909	Clip1:-:4245	chr5:123572451-123573550	FALSE	FALSE	none
chr3	59222251	59222850	600	9	9	0	5.34718e-05	0.0035693	up	1	Med12l:+:I,P2ry12:-:PI	P2ry12:-:1968	Med12l:+:4833,P2ry12:-:4601	chr3:59222251-59222850	FALSE	FALSE	TCF1+
chr18	50027801	50030800	3000	34	13	0	5.35359e-05	0.0035693	up	1	Tnfaip8:+:PI		Tnfaip8:+:228	chr18:50027801-50030800	FALSE	FALSE	none
chr3	79272551	79273650	1100	20	17	0	5.35543e-05	0.0035693	up	1	Rapgef2:-:I			chr3:79272551-79273650	FALSE	FALSE	none
chr5	32458301	32460450	2150	40	0	37	5.36326e-05	0.0035693	down	1	Ppp1cb:+:PE			chr5:32458301-32460450	FALSE	TRUE	none
chr3	115798851	115802000	3150	54	36	0	5.36606e-05	0.0035693	up	1				chr3:115798851-115802000	FALSE	FALSE	none
chr15	93301701	93302550	850	15	14	0	5.42007e-05	0.00359422	up	1	Yaf2:-:I			chr15:93301701-93302550	FALSE	FALSE	none
chr13	108296851	108298800	1950	36	28	0	5.42452e-05	0.00359422	up	1				chr13:108296851-108298800	FALSE	FALSE	none
chr3	75730801	75731800	1000	18	18	0	5.42537e-05	0.00359422	up	1				chr3:75730801-75731800	FALSE	FALSE	none
chr9	75541001	75542100	1100	19	12	0	5.46645e-05	0.0036139	up	1	Tmod3:-:PE			chr9:75541001-75542100	FALSE	FALSE	none
chr11	101441951	101445100	3150	39	0	37	5.46973e-05	0.0036139	down	1	Rpl27:+:PE		Rpl27:+:120,Ifi35:+:3307	chr11:101441951-101445100	FALSE	FALSE	none
chr14	121106951	121109600	2650	40	25	3	5.48748e-05	0.00362078	up	1	Farp1:+:I	Farp1:+:4769		chr14:121106951-121109600	TRUE	FALSE	none
chr2	146628751	146629650	900	16	16	0	5.51615e-05	0.00363312	up	1				chr2:146628751-146629650	FALSE	FALSE	none
chr11	106788401	106792700	4300	63	0	49	5.52118e-05	0.00363312	down	1	Ddx5:-:PE,Cep95:+:PE	Ddx5:-:1327	Cep95:+:3423	chr11:106788401-106792700	FALSE	TRUE	none
chr2	59129501	59130100	600	10	10	0	5.52826e-05	0.00363312	up	1	Ccdc148:-:I			chr2:59129501-59130100	FALSE	FALSE	none
chr7	117127701	117128150	450	7	7	0	5.53949e-05	0.00363485	up	1				chr7:117127701-117128150	FALSE	FALSE	none
chr8	114982401	114983200	800	14	0	14	5.54562e-05	0.00363485	down	1	Wwox:+:I			chr8:114982401-114983200	FALSE	FALSE	none
chr8	82753951	82754500	550	9	9	0	5.56132e-05	0.00364031	up	1				chr8:82753951-82754500	FALSE	FALSE	none
chr16	55555101	55556450	1350	16	12	0	5.58416e-05	0.00364815	up	1				chr16:55555101-55556450	FALSE	FALSE	none
chr7	122940001	122941050	1050	19	13	0	5.59572e-05	0.00364815	up	1				chr7:122940001-122941050	FALSE	FALSE	none
chr3	110399251	110399750	500	8	8	0	5.60713e-05	0.00364815	up	1				chr3:110399251-110399750	FALSE	FALSE	none
chr10	80159451	80164100	4650	73	0	64	5.60964e-05	0.00364815	down	1	Cirbp:+:P	Midn:+:1083	Cirbp:+:1885	chr10:80159451-80164100	FALSE	TRUE	none
chr17	34849301	34851400	2100	40	0	36	5.62686e-05	0.00364815	down	1	Skiv2l:-:PE,Nelfe:+:PE	Mir6970:-:4134,Skiv2l:-:867	Cfb:-:4974,Nelfe:+:944	chr17:34849301-34851400	FALSE	FALSE	none
chr7	30534401	30535900	1500	28	0	13	5.6314e-05	0.00364815	down	1	Arhgap33:-:PE	Arhgap33:-:189	Proser3:-:3234	chr7:30534401-30535900	FALSE	FALSE	none
chr18	6281201	6281550	350	5	5	0	5.635e-05	0.00364815	up	1				chr18:6281201-6281550	FALSE	FALSE	none
chr18	46092551	46093100	550	9	9	0	5.64261e-05	0.00364815	up	1				chr18:46092551-46093100	FALSE	FALSE	none
chr9	20877451	20880150	2700	52	0	47	5.64689e-05	0.00364815	down	1	Angptl6:-:PE	Shfl:+:3144,Angptl6:-:882		chr9:20877451-20880150	FALSE	FALSE	none
chr6	116141701	116142050	350	5	5	0	5.65003e-05	0.00364815	up	1	Tmcc1:-:I	Tmcc1:-:3451		chr6:116141701-116142050	FALSE	FALSE	none
chr1	92803501	92807400	3900	46	45	0	5.65709e-05	0.00364815	up	1				chr1:92803501-92807400	FALSE	FALSE	none
chr13	117241101	117243050	1950	29	29	0	5.662e-05	0.00364815	up	1	Emb:+:I			chr13:117241101-117243050	FALSE	FALSE	TCF1+
chr3	51128301	51129650	1350	25	20	0	5.67408e-05	0.00365116	up	1				chr3:51128301-51129650	FALSE	FALSE	none
chr6	66929501	66930100	600	10	10	0	5.70024e-05	0.00365969	up	1	Gng12:+:I			chr6:66929501-66930100	FALSE	FALSE	none
chr17	21617351	21617850	500	8	8	0	5.70216e-05	0.00365969	up	1	Zfp983:+:I	Zfp983:+:1777		chr17:21617351-21617850	FALSE	FALSE	none
chr7	135542251	135542800	550	9	9	0	5.71954e-05	0.00366319	up	1	Ptpre:+:I	Ptpre:+:4135		chr7:135542251-135542800	TRUE	FALSE	TCF1+
chr18	60498801	60503200	4400	84	37	1	5.72245e-05	0.00366319	up	1	Smim3:-:PE			chr18:60498801-60503200	FALSE	FALSE	none
chr6	108535101	108537550	2450	32	30	0	5.73529e-05	0.00366665	up	1	Itpr1:+:I		Itpr1:+:4353	chr6:108535101-108537550	TRUE	FALSE	none
chr3	9402751	9403400	650	11	11	0	5.75331e-05	0.00366899	up	1	C030034L19Rik:+:PE		C030034L19Rik:+:1418	chr3:9402751-9403400	FALSE	FALSE	none
chr9	114015751	114017100	1350	25	14	0	5.75381e-05	0.00366899	up	1	Fbxl2:-:I		Fbxl2:-:889	chr9:114015751-114017100	FALSE	FALSE	none
chr13	111345401	111346450	1050	8	8	0	5.76891e-05	0.00367281	up	1				chr13:111345401-111346450	FALSE	FALSE	none
chr8	57588951	57593300	4350	69	33	0	5.77469e-05	0.00367281	up	1	Galnt7:-:I	Galnt7:-:4724		chr8:57588951-57593300	FALSE	FALSE	none
chr12	115054901	115055800	900	16	16	0	5.80007e-05	0.0036842	up	1				chr12:115054901-115055800	FALSE	FALSE	none
chr13	96956101	96957250	1150	21	17	0	5.84886e-05	0.00371042	up	1				chr13:96956101-96957250	FALSE	FALSE	none
chr7	45509451	45511050	1600	30	0	28	5.85702e-05	0.00371082	down	1	Nucb1:-:PE,Tulp2:+:PI		Tulp2:+:2656	chr7:45509451-45511050	FALSE	FALSE	none
chr4	102629601	102630100	500	8	8	0	5.9016e-05	0.00372964	up	1				chr4:102629601-102630100	FALSE	FALSE	none
chr15	78934401	78935750	1350	25	0	23	5.90183e-05	0.00372964	down	1	Nol12:+:PE	Lgals1:+:3936	Nol12:+:59	chr15:78934401-78935750	FALSE	FALSE	none
chr3	138027901	138028350	450	7	7	0	5.91153e-05	0.00373081	up	1				chr3:138027901-138028350	FALSE	FALSE	none
chr1	40391351	40393950	2600	33	28	0	5.9188e-05	0.00373081	up	1				chr1:40391351-40393950	FALSE	FALSE	none
chr10	94942301	94945650	3350	65	49	0	5.93913e-05	0.00373885	up	1	Plxnc1:-:PE			chr10:94942301-94945650	TRUE	FALSE	none
chr16	49962151	49963000	850	15	11	0	5.9733e-05	0.00375369	up	1				chr16:49962151-49963000	FALSE	FALSE	none
chr5	30959251	30961950	2700	37	5	29	5.97792e-05	0.00375369	down	1	Preb:-:PE	Preb:-:17,Abhd1:+:4160		chr5:30959251-30961950	FALSE	FALSE	none
chr3	78899501	78900050	550	9	9	0	5.99714e-05	0.00376098	up	1				chr3:78899501-78900050	FALSE	FALSE	none
chr10	118793451	118794400	950	17	17	0	6.02769e-05	0.00377534	up	1				chr10:118793451-118794400	FALSE	FALSE	TCF1-
chr7	7120451	7122050	1600	30	22	3	6.04742e-05	0.00378099	up	1	Zfp954:-:PE	Zfp954:-:1041		chr7:7120451-7122050	FALSE	FALSE	none
chr16	78562501	78564950	2450	47	38	1	6.0556e-05	0.00378099	up	1	D16Ertd472e:-:PI,4930478L05Rik:+:E	D16Ertd472e:-:2257,4930478L05Rik:+:525		chr16:78562501-78564950	FALSE	FALSE	none
chr7	113622101	113622500	400	6	6	0	6.05969e-05	0.00378099	up	1				chr7:113622101-113622500	FALSE	FALSE	none
chr11	119040201	119045200	5000	76	0	59	6.10155e-05	0.0038023	down	1	Cbx8:-:PE	Cbx8:-:42		chr11:119040201-119045200	FALSE	FALSE	none
chr11	97781551	97783050	1500	28	0	18	6.11029e-05	0.00380294	down	1	Snora21:-:PE,Rpl23:-:PE	Rpl23:-:89		chr11:97781551-97783050	FALSE	TRUE	none
chr12	12301601	12302400	800	14	11	0	6.1425e-05	0.00381818	up	1	Fam49a:+:I		Fam49a:+:1781	chr12:12301601-12302400	FALSE	FALSE	none
chr17	83865001	83865150	150	1	0	1	6.17805e-05	0.00383319	down	1				chr17:83865001-83865150	FALSE	FALSE	none
chr10	116486601	116487950	1350	25	20	0	6.18219e-05	0.00383319	up	1	Cnot2:-:I	Cnot2:-:315	Cnot2:-:4342	chr10:116486601-116487950	FALSE	FALSE	none
chr9	57071351	57074750	3400	66	0	61	6.21082e-05	0.00384611	down	1	Gm10658:-:PE,Sin3a:+:PE		Sin3a:+:588	chr9:57071351-57074750	FALSE	FALSE	none
chr19	10524601	10526550	1950	37	0	33	6.23147e-05	0.00385052	down	1	Cpsf7:+:PE,Sdhaf2:-:PE	Sdhaf2:-:604		chr19:10524601-10526550	FALSE	FALSE	none
chr6	12038151	12038800	650	11	11	0	6.23927e-05	0.00385052	up	1	Phf14:+:I			chr6:12038151-12038800	FALSE	FALSE	none
chr19	5489901	5493900	4000	68	0	68	6.24134e-05	0.00385052	down	1	Cfl1:+:PE,Snx32:-:E,Mus81:-:P	Mus81:-:1499	Snx32:-:948	chr19:5489901-5493900	FALSE	FALSE	none
chr17	26916451	26917450	1000	18	0	13	6.25475e-05	0.00385397	down	1	Kifc5b:+:PE		Gm27775:+:3512,Kifc5b:+:3347	chr17:26916451-26917450	FALSE	TRUE	none
chr7	38071001	38071450	450	7	7	0	6.29585e-05	0.00387446	up	1				chr7:38071001-38071450	FALSE	FALSE	none
chr6	31324701	31325200	500	8	8	0	6.3206e-05	0.00388485	up	1	2210408F21Rik:+:I	2210408F21Rik:+:2647	2210408F21Rik:+:3089	chr6:31324701-31325200	FALSE	FALSE	none
chr3	75954951	75957650	2700	52	15	0	6.35562e-05	0.00390151	up	1	Golim4:-:PE			chr3:75954951-75957650	FALSE	FALSE	none
chr15	3978801	3980250	1450	27	21	0	6.37231e-05	0.00390633	up	1	Fbxo4:-:PE	Fbxo4:-:804	AW549877:-:1785	chr15:3978801-3980250	FALSE	FALSE	none
chr6	33004301	33004800	500	8	8	0	6.38013e-05	0.00390633	up	1	Chchd3:-:I		Chchd3:-:3683	chr6:33004301-33004800	FALSE	FALSE	none
chr17	78245051	78248550	3500	34	34	0	6.3977e-05	0.00390633	up	1	Crim1:+:I			chr17:78245051-78248550	FALSE	FALSE	none
chr1	43888101	43889000	900	16	10	0	6.3983e-05	0.00390633	up	1				chr1:43888101-43889000	FALSE	FALSE	none
chr6	108447951	108448750	800	14	14	0	6.40304e-05	0.00390633	up	1	Itpr1:+:I			chr6:108447951-108448750	TRUE	FALSE	TCF1+
chr17	31519401	31521100	1700	32	0	32	6.41356e-05	0.00390735	down	1	Wdr4:-:PE,Ndufv3:+:PE	Wdr4:-:404	Ndufv3:+:469	chr17:31519401-31521100	FALSE	FALSE	none
chr17	26936501	26940500	4000	61	0	56	6.42054e-05	0.00390735	down	1	Phf1:+:E,Syngap1:+:P,Cuta:-:PE	Mir6968:+:962,Kifc5b:+:3918,Phf1:+:110,Cuta:-:541	Syngap1:+:753	chr17:26936501-26940500	FALSE	TRUE	none
chr17	33907851	33911250	3400	62	0	52	6.46102e-05	0.00392714	down	1	Daxx:+:PE,BC051226:-:PE	Smim40:+:1176	Daxx:+:908,Tapbp:+:4649,Zbtb22:+:4654	chr17:33907851-33911250	FALSE	FALSE	none
chr11	115563701	115564800	1100	20	0	16	6.48022e-05	0.00393396	down	1	Nup85:+:PE		Nup85:+:354	chr11:115563701-115564800	FALSE	FALSE	none
chr1	91144751	91145250	500	8	8	0	6.50367e-05	0.00394335	up	1	Rbm44:+:PE		Rbm44:+:4833	chr1:91144751-91145250	FALSE	FALSE	none
chr6	65647051	65648600	1550	29	23	0	6.57006e-05	0.00397543	up	1				chr6:65647051-65648600	FALSE	FALSE	none
chr8	70138701	70140250	1550	29	0	29	6.57269e-05	0.00397543	down	1	Gm45929:+:PE,Rfxank:-:PE,Borcs8:+:PE	Rfxank:-:478,Nr2c2ap:+:4952	Borcs8:+:27	chr8:70138701-70140250	FALSE	FALSE	none
chr2	9748251	9750500	2250	21	21	0	6.61337e-05	0.00399171	up	1				chr2:9748251-9750500	FALSE	FALSE	none
chrX	95658101	95659000	900	16	16	0	6.62e-05	0.00399171	up	1	Zc4h2:-:PE			chrX:95658101-95659000	FALSE	FALSE	none
chr17	86872501	86873300	800	14	12	0	6.62601e-05	0.00399171	up	1				chr17:86872501-86873300	FALSE	FALSE	TCF1+
chr19	6334201	6336100	1900	36	0	36	6.63195e-05	0.00399171	down	1	Men1:+:PE		Men1:+:625	chr19:6334201-6336100	FALSE	FALSE	none
chr1	151669801	151670600	800	14	14	0	6.65708e-05	0.00400195	up	1	Fam129a:+:I			chr1:151669801-151670600	FALSE	FALSE	none
chr2	11616751	11617350	600	10	10	0	6.68497e-05	0.0040094	up	1				chr2:11616751-11617350	TRUE	FALSE	TCF1+
chr5	147159001	147160050	1050	19	18	0	6.68572e-05	0.0040094	up	1				chr5:147159001-147160050	FALSE	FALSE	none
chr13	32428501	32428800	300	4	4	0	6.70048e-05	0.00401041	up	1				chr13:32428501-32428800	FALSE	FALSE	none
chr7	117613201	117614700	1500	28	23	0	6.71547e-05	0.00401041	up	1	Xylt1:+:I			chr7:117613201-117614700	FALSE	TRUE	none
chr11	57445151	57445950	800	14	14	0	6.71679e-05	0.00401041	up	1				chr11:57445151-57445950	FALSE	FALSE	none
chr16	75906151	75909750	3600	50	19	5	6.73097e-05	0.00401041	up	1	Samsn1:-:PE			chr16:75906151-75909750	FALSE	FALSE	none
chr9	95151001	95152500	1500	28	15	0	6.73207e-05	0.00401041	up	1	Slc9a9:+:I			chr9:95151001-95152500	FALSE	FALSE	none
chr6	140545751	140546700	950	17	10	0	6.73891e-05	0.00401041	up	1	Plekha5:+:I	Plekha5:+:1564	Plekha5:+:4061	chr6:140545751-140546700	FALSE	FALSE	none
chr18	3507001	3508650	1650	31	15	0	6.75089e-05	0.00401041	up	1	Bambi:+:PE		Bambi:+:2607	chr18:3507001-3508650	FALSE	FALSE	none
chr2	30699601	30700550	950	17	0	15	6.75241e-05	0.00401041	down	1				chr2:30699601-30700550	FALSE	FALSE	none
chr10	80145701	80150400	4700	92	0	72	6.76304e-05	0.00401189	down	1	Midn:+:PE,Atp5d:+:E	Cbarp:-:4866,Atp5d:+:394	Midn:+:57	chr10:80145701-80150400	FALSE	FALSE	none
chr1	165837201	165838300	1100	20	18	0	6.78026e-05	0.00401728	up	1	Cd247:+:I			chr1:165837201-165838300	TRUE	FALSE	TCF1+
chr2	65180601	65184100	3500	68	36	8	6.83509e-05	0.0040423	up	1	Cobll1:-:I			chr2:65180601-65184100	FALSE	FALSE	none
chr5	54105151	54106400	1250	23	12	1	6.84197e-05	0.0040423	up	1	Stim2:+:PE	Stim2:+:581	Stim2:+:3303	chr5:54105151-54106400	FALSE	FALSE	none
chr3	121369301	121371000	1700	32	27	0	6.84988e-05	0.0040423	up	1				chr3:121369301-121371000	FALSE	FALSE	none
chr17	25013551	25017300	3750	71	0	71	6.85525e-05	0.0040423	down	1	Ift140:+:PE,Cramp1l:-:PE		Ift140:+:1461	chr17:25013551-25017300	FALSE	FALSE	none
chr14	57889101	57891050	1950	37	0	25	6.89422e-05	0.00406043	down	1	Zdhhc20:-:PE			chr14:57889101-57891050	FALSE	FALSE	none
chr11	69900301	69902800	2500	46	0	41	6.90863e-05	0.00406407	down	1	Neurl4:+:PE,2810408A11Rik:-:PE	Acap1:-:4762,2810408A11Rik:-:375	Neurl4:+:208	chr11:69900301-69902800	FALSE	FALSE	none
chr8	71369301	71373800	4500	67	0	63	6.9386e-05	0.00407336	down	1	Use1:+:PE,Ocel1:+:PE	Use1:+:303	Nr2f6:-:323,Ocel1:+:917	chr8:71369301-71373800	FALSE	FALSE	none
chr1	40271001	40271500	500	8	8	0	6.94672e-05	0.00407336	up	1	Il1r1:+:I	Il1r1:+:3514	Il1r1:+:4598	chr1:40271001-40271500	TRUE	FALSE	none
chr17	48332301	48333200	900	16	16	0	6.94918e-05	0.00407336	up	1				chr17:48332301-48333200	FALSE	FALSE	none
chr3	132870401	132873700	3300	45	26	1	7.01896e-05	0.00410938	up	1	Gm29811:-:I		Gm29811:-:4310	chr3:132870401-132873700	FALSE	FALSE	none
chr19	5423351	5426750	3400	60	0	60	7.06245e-05	0.00412541	down	1	AI837181:+:PE,Drap1:-:PE	Drap1:-:326,4930481A15Rik:+:504		chr19:5423351-5426750	FALSE	FALSE	none
chr14	74996201	74997500	1300	24	23	0	7.06514e-05	0.00412541	up	1				chr14:74996201-74997500	FALSE	FALSE	none
chr11	74835901	74838850	2950	39	0	39	7.08357e-05	0.00412541	down	1	Mnt:+:PE	Mnt:+:4500	Mnt:+:3311	chr11:74835901-74838850	FALSE	TRUE	none
chr9	64172251	64173900	1650	31	0	20	7.0876e-05	0.00412541	down	1	Snord16a:+:P,Rpl4:+:PE,Zwilch:-:PE	Zwilch:-:724	Snord16a:+:1523,Rpl4:+:924	chr9:64172251-64173900	FALSE	FALSE	none
chr13	8456501	8458300	1800	29	27	0	7.08813e-05	0.00412541	up	1	Adarb2:+:I			chr13:8456501-8458300	FALSE	FALSE	none
chr10	26878901	26879650	750	13	13	0	7.1024e-05	0.00412884	up	1	Arhgap18:+:E	Arhgap18:+:1667	Arhgap18:+:1038	chr10:26878901-26879650	TRUE	FALSE	TCF1+
chr15	99473501	99475200	1700	32	0	30	7.11578e-05	0.00413168	down	1	Bcdin3d:-:PE	Bcdin3d:-:2422		chr15:99473501-99475200	FALSE	FALSE	none
chr15	82344401	82347300	2900	33	0	23	7.12402e-05	0.00413168	down	1	Pheta2:+:E,Smdt1:+:PE	Pheta2:+:1128,Smdt1:+:3298	Ndufa6:-:2840,Smdt1:+:600	chr15:82344401-82347300	FALSE	FALSE	none
chr4	89549701	89551850	2150	40	23	0	7.13938e-05	0.00413573	up	1				chr4:89549701-89551850	FALSE	FALSE	none
chr11	70524751	70526150	1400	19	0	19	7.16704e-05	0.00414689	down	1	Psmb6:+:PE	Gltpd2:+:4015	Psmb6:+:144	chr11:70524751-70526150	FALSE	FALSE	none
chr12	52782751	52783450	700	12	12	0	7.2079e-05	0.0041613	up	1	Akap6:+:I			chr12:52782751-52783450	TRUE	FALSE	none
chr13	95517751	95518500	750	13	13	0	7.20881e-05	0.0041613	up	1	F2rl1:-:I	F2rl1:-:3470		chr13:95517751-95518500	FALSE	FALSE	none
chrX	78533801	78534200	400	6	6	0	7.25255e-05	0.00417034	up	1	Prrg1:-:I		Prrg1:-:750	chrX:78533801-78534200	FALSE	FALSE	none
chr7	25217501	25222200	4700	79	0	62	7.25328e-05	0.00417034	down	1	Mir7048:-:PE,Zfp526:+:PE,Dedd2:-:PE		Zfp526:+:1915	chr7:25217501-25222200	FALSE	FALSE	none
chr13	101532801	101533650	850	15	15	0	7.25683e-05	0.00417034	up	1				chr13:101532801-101533650	FALSE	FALSE	TCF1+
chr3	109132851	109133650	800	14	14	0	7.25827e-05	0.00417034	up	1	Slc25a24:+:I		Slc25a24:+:2562	chr3:109132851-109133650	FALSE	FALSE	TCF1-
chr8	126205951	126206250	300	4	4	0	7.28291e-05	0.00417464	up	1	Slc35f3:+:I			chr8:126205951-126206250	FALSE	FALSE	none
chr12	71294301	71294900	600	8	8	0	7.28486e-05	0.00417464	up	1				chr12:71294301-71294900	FALSE	FALSE	none
chr3	129552251	129554000	1750	33	29	0	7.29113e-05	0.00417464	up	1	Elovl6:+:PE	Elovl6:+:3331		chr3:129552251-129554000	FALSE	FALSE	none
chr8	111820651	111822000	1350	25	16	2	7.30756e-05	0.0041792	up	1	Cfdp1:-:I			chr8:111820651-111822000	FALSE	FALSE	none
chr8	35627901	35628850	950	17	11	0	7.31908e-05	0.00418094	up	1	Mfhas1:+:I			chr8:35627901-35628850	FALSE	FALSE	none
chr6	99655301	99656150	850	15	15	0	7.33597e-05	0.00418215	up	1	Eif4e3:-:I	Eif4e3:-:3510		chr6:99655301-99656150	FALSE	FALSE	none
chr4	144995651	144996450	800	14	11	0	7.33975e-05	0.00418215	up	1	Vps13d:-:I			chr4:144995651-144996450	FALSE	FALSE	none
chr7	19403401	19405950	2550	35	0	27	7.35067e-05	0.00418215	down	1	Ckm:+:PE,Klc3:-:PE	Klc3:-:3480	Ckm:+:2083	chr7:19403401-19405950	FALSE	FALSE	none
chr11	109790151	109790750	600	10	10	0	7.35763e-05	0.00418215	up	1	1700012B07Rik:-:I	1700012B07Rik:-:1330	1700012B07Rik:-:807	chr11:109790151-109790750	FALSE	FALSE	TCF1-
chr7	127016001	127018550	2550	49	0	45	7.36357e-05	0.00418215	down	1	Pagr1a:-:PE,Prrt2:-:E,Mvp:-:P	Pagr1a:-:532,Mvp:-:1380	Maz:-:3580,Pagr1a:-:2455,Prrt2:-:154	chr7:127016001-127018550	FALSE	FALSE	none
chr10	95879901	95880950	1050	19	19	0	7.37652e-05	0.00418288	up	1				chr10:95879901-95880950	FALSE	FALSE	none
chr3	33844151	33844450	300	4	4	0	7.38277e-05	0.00418288	up	1	Ccdc39:-:PE	Ccdc39:-:76		chr3:33844151-33844450	FALSE	FALSE	none
chr12	114299251	114302100	2850	32	29	0	7.40021e-05	0.00418288	up	1				chr12:114299251-114302100	FALSE	FALSE	none
chr19	6363851	6367500	3650	49	0	47	7.40051e-05	0.00418288	down	1	Sf1:+:PE		Sf1:+:864	chr19:6363851-6367500	FALSE	TRUE	none
chr11	53662701	53663550	850	15	0	15	7.42441e-05	0.00418288	down	1	Rad50:-:I		Rad50:-:4472	chr11:53662701-53663550	FALSE	FALSE	TCF1-
chr19	6356051	6356200	150	1	0	1	7.42826e-05	0.00418288	down	1		Map4k2:+:436		chr19:6356051-6356200	FALSE	FALSE	none
chrX	132287901	132288450	550	9	9	0	7.43087e-05	0.00418288	up	1				chrX:132287901-132288450	FALSE	FALSE	none
chr2	65186651	65190150	3500	68	27	0	7.43265e-05	0.00418288	up	1	Cobll1:-:I		Cobll1:-:2876	chr2:65186651-65190150	FALSE	FALSE	none
chr15	79832051	79834800	2750	35	0	27	7.45335e-05	0.00418975	down	1	Cbx6:-:PE,Npcd:-:PE	Cbx6:-:3073,Npcd:-:3073		chr15:79832051-79834800	FALSE	FALSE	none
chr10	89872851	89873800	950	17	17	0	7.54025e-05	0.00422659	up	1	Anks1b:+:PE			chr10:89872851-89873800	FALSE	FALSE	none
chr13	99475401	99476100	700	12	12	0	7.546e-05	0.00422659	up	1	Map1b:-:PI		Map1b:-:824	chr13:99475401-99476100	FALSE	FALSE	none
chr4	134186051	134188000	1950	34	0	34	7.55026e-05	0.00422659	down	1	Cep85:-:PE		Zpld2:-:2804	chr4:134186051-134188000	FALSE	FALSE	none
chr4	135353001	135355900	2900	36	0	33	7.55315e-05	0.00422659	down	1	Srrm1:-:PE			chr4:135353001-135355900	FALSE	FALSE	none
chr10	24650851	24651900	1050	19	14	0	7.62112e-05	0.0042597	up	1	Enpp1:-:E	Enpp1:-:1478	Enpp1:-:935	chr10:24650851-24651900	FALSE	FALSE	none
chr4	132210851	132212850	2000	36	0	34	7.62958e-05	0.0042597	down	1	Ythdf2:-:PE	Ythdf2:-:20		chr4:132210851-132212850	FALSE	TRUE	none
chr11	117091801	117093750	1950	35	0	28	7.69131e-05	0.00428932	down	1				chr11:117091801-117093750	FALSE	FALSE	none
chr9	32518301	32518900	600	10	10	0	7.72915e-05	0.00430556	up	1	Fli1:-:I			chr9:32518301-32518900	FALSE	FALSE	none
chr3	61409301	61410250	950	17	17	0	7.77196e-05	0.00432452	up	1				chr3:61409301-61410250	FALSE	FALSE	none
chr16	78619351	78619900	550	9	9	0	7.80852e-05	0.00433608	up	1				chr16:78619351-78619900	FALSE	FALSE	none
chr16	87712351	87714350	2000	37	16	1	7.81927e-05	0.00433608	up	1	Bach1:+:I		Bach1:+:981	chr16:87712351-87714350	FALSE	FALSE	none
chr1	55488301	55489750	1450	6	6	0	7.82221e-05	0.00433608	up	1	Plcl1:+:I			chr1:55488301-55489750	FALSE	FALSE	none
chr10	34117551	34118450	900	13	13	0	7.82788e-05	0.00433608	up	1				chr10:34117551-34118450	FALSE	FALSE	none
chr18	82867751	82868500	750	13	13	0	7.83709e-05	0.00433632	up	1	4930445N18Rik:+:I		4930445N18Rik:+:1309	chr18:82867751-82868500	FALSE	FALSE	none
chr11	98681701	98683350	1650	31	0	30	7.85938e-05	0.00434378	down	1	Psmd3:+:PE	Gsdma:+:3993	Psmd3:+:2132	chr11:98681701-98683350	FALSE	FALSE	none
chr11	70236851	70240450	3600	68	0	59	7.88189e-05	0.00435135	down	1	Mir497b:-:P,0610010K14Rik:-:PE,Rnasek:-:PE	Mir497b:-:2035,0610010K14Rik:-:640,Mir195a:+:1716,Mir497:+:2051	Alox12:-:1007	chr11:70236851-70240450	FALSE	FALSE	none
chr11	69681401	69683250	1850	35	0	30	7.90949e-05	0.00436171	down	1	Tnfsfm13:-:E,Tnfsf13:-:E,Senp3:-:PE	Senp3:-:551	Tnfsf12:-:3000,Tnfsfm13:-:604,Tnfsf13:-:604	chr11:69681401-69683250	FALSE	FALSE	none
chr8	57828201	57828800	600	10	10	0	7.936e-05	0.00437144	up	1	Galntl6:-:I			chr8:57828201-57828800	FALSE	FALSE	TCF1+
chr13	104762851	104763800	950	17	17	0	7.94567e-05	0.00437189	up	1	Cwc27:-:I			chr13:104762851-104763800	FALSE	FALSE	none
chr2	26909051	26911850	2800	42	0	39	8.00452e-05	0.00439883	down	1	Med22:-:PE,Rpl7a:+:PE	Med22:-:642	Surf1:-:1531,Surf2:+:4517,Rpl7a:+:169	chr2:26909051-26911850	FALSE	FALSE	none
chr2	117089451	117089850	400	6	6	0	8.01246e-05	0.00439883	up	1				chr2:117089451-117089850	FALSE	FALSE	none
chr6	38120401	38121200	800	14	12	0	8.04456e-05	0.00441155	up	1	Atp6v0a4:-:I	Tmem213:+:4592	Atp6v0a4:-:3128,D630045J12Rik:-:1974	chr6:38120401-38121200	TRUE	FALSE	TCF1+
chr14	87050251	87052000	1750	20	19	0	8.07366e-05	0.00442035	up	1	Diaph3:-:I			chr14:87050251-87052000	TRUE	FALSE	none
chr18	14653401	14655000	1600	23	10	2	8.09406e-05	0.00442035	up	1	Ss18:-:PI	Ss18:-:2157	Ss18:-:27	chr18:14653401-14655000	TRUE	FALSE	none
chr10	81136501	81140250	3750	73	0	63	8.09712e-05	0.00442035	down	1	Zbtb7a:+:PE	Zbtb7a:+:910,Map2k2:+:2526	Zbtb7a:+:3712	chr10:81136501-81140250	FALSE	FALSE	none
chr18	43508051	43508500	450	7	7	0	8.11019e-05	0.00442035	up	1				chr18:43508051-43508500	FALSE	FALSE	none
chr7	39449151	39450300	1150	21	16	0	8.11223e-05	0.00442035	up	1	Zfp939:+:PE			chr7:39449151-39450300	TRUE	FALSE	none
chr2	154789901	154793100	3200	60	0	42	8.11435e-05	0.00442035	down	1	Raly:+:PE,a:+:PE		Raly:+:1299	chr2:154789901-154793100	TRUE	FALSE	none
chr8	70697101	70701000	3900	76	0	59	8.15157e-05	0.00443573	down	1	Jund:+:PE,Iqcn:+:P		Iqcn:+:2457	chr8:70697101-70701000	FALSE	TRUE	none
chr10	70180551	70181850	1300	24	22	0	8.16794e-05	0.00443848	up	1	Ccdc6:+:I		Ccdc6:+:310	chr10:70180551-70181850	FALSE	FALSE	TCF1-
chr19	6060601	6062850	2250	43	0	43	8.1746e-05	0.00443848	down	1	Mrpl49:-:P,Znhit2:+:PE,Tm7sf2:-:E	Fau:+:1077,Mrpl49:-:2816	Vps51:-:4992,Tm7sf2:-:51	chr19:6060601-6062850	FALSE	FALSE	none
chr2	113828951	113830400	1450	27	18	0	8.19445e-05	0.00443995	up	1	Scg5:-:PE	Scg5:-:189	Arhgap11a:-:1092	chr2:113828951-113830400	FALSE	FALSE	none
chr17	10839701	10841250	1550	29	27	0	8.19695e-05	0.00443995	up	1	Prkn:+:PE,Pacrg:-:PE			chr17:10839701-10841250	FALSE	FALSE	none
chr6	22339801	22340250	450	7	7	0	8.2043e-05	0.00443995	up	1	Fam3c:-:I	Fam3c:-:424	Fam3c:-:3016	chr6:22339801-22340250	FALSE	FALSE	none
chr2	137224651	137225100	450	7	7	0	8.30458e-05	0.00448929	up	1				chr2:137224651-137225100	FALSE	FALSE	none
chr5	69340101	69340400	300	4	4	0	8.36289e-05	0.00451511	up	1	Kctd8:-:E			chr5:69340101-69340400	FALSE	FALSE	TCF1+
chr4	133669601	133673400	3800	55	0	51	8.37063e-05	0.00451511	down	1	Pigv:-:PE	Pigv:-:644		chr4:133669601-133673400	FALSE	FALSE	none
chr17	33928701	33932500	3800	63	0	50	8.40615e-05	0.00452932	down	1	Rgl2:+:PE,Tapbp:+:E	Tapbp:+:425	Rgl2:+:61	chr17:33928701-33932500	FALSE	TRUE	none
chr1	173439801	173442000	2200	42	23	0	8.41907e-05	0.00453133	up	1	Aim2:+:I			chr1:173439801-173442000	FALSE	FALSE	none
chr1	127230401	127231050	650	11	10	0	8.42964e-05	0.00453208	up	1	Mgat5:+:I			chr1:127230401-127231050	FALSE	FALSE	none
chr5	115730501	115733300	2800	53	0	38	8.44304e-05	0.00453434	down	1	Bicdl1:-:PE			chr5:115730501-115733300	FALSE	FALSE	none
chr9	7221001	7222100	1100	20	13	0	8.52203e-05	0.00456891	up	1				chr9:7221001-7222100	FALSE	FALSE	none
chr8	57425701	57429850	4150	77	16	19	8.53038e-05	0.00456891	up	1				chr8:57425701-57429850	FALSE	FALSE	none
chr4	95277551	95278800	1250	23	22	0	8.53518e-05	0.00456891	up	1				chr4:95277551-95278800	FALSE	FALSE	none
chr2	32449801	32453000	3200	53	0	46	8.54599e-05	0.00456974	down	1	Slc25a25:-:PE,Naif1:+:PE		Naif1:+:1797	chr2:32449801-32453000	FALSE	FALSE	none
chr5	99499401	99500250	850	15	15	0	8.5588e-05	0.00457164	up	1	A930011G23Rik:-:I,Rasgef1b:-:I			chr5:99499401-99500250	TRUE	FALSE	none
chr16	64835901	64838150	2250	26	21	0	8.57478e-05	0.00457523	up	1	Zfp654:-:I			chr16:64835901-64838150	FALSE	FALSE	none
chr5	143132651	143133450	800	14	14	0	8.59292e-05	0.00457995	up	1				chr5:143132651-143133450	FALSE	FALSE	none
chr1	40523951	40524600	650	11	11	0	8.61942e-05	0.00458907	up	1	Il18rap:+:E		Il18rap:+:194	chr1:40523951-40524600	FALSE	FALSE	none
chr3	142356251	142357350	1100	20	14	0	8.63111e-05	0.00458907	up	1	Pdlim5:-:I	Pdlim5:-:3366		chr3:142356251-142357350	FALSE	FALSE	none
chrX	153375151	153375550	400	6	6	0	8.63791e-05	0.00458907	up	1	Klf8:+:I	Klf8:+:4233		chrX:153375151-153375550	FALSE	FALSE	none
chrX	159055951	159056600	650	11	11	0	8.66008e-05	0.00459339	up	1				chrX:159055951-159056600	FALSE	FALSE	none
chr1	138348401	138349100	700	12	12	0	8.66467e-05	0.00459339	up	1				chr1:138348401-138349100	FALSE	FALSE	none
chr4	43492151	43494350	2200	42	0	22	8.69711e-05	0.00460564	down	1	Rmrp:-:PE,Ccdc107:+:PE		Arhgef39:-:1792,Ccdc107:+:845	chr4:43492151-43494350	FALSE	FALSE	none
chr5	98016251	98018800	2550	41	24	0	8.74446e-05	0.00462034	up	1	Antxr2:-:I			chr5:98016251-98018800	FALSE	TRUE	none
chr4	16071001	16072050	1050	19	19	0	8.74506e-05	0.00462034	up	1				chr4:16071001-16072050	FALSE	FALSE	none
chr1	51509001	51509650	650	11	7	0	8.75295e-05	0.00462034	up	1	Gm17767:-:E		Gm17767:-:2590	chr1:51509001-51509650	FALSE	FALSE	none
chr5	148714751	148715350	600	10	9	0	8.77243e-05	0.00462333	up	1				chr5:148714751-148715350	FALSE	FALSE	TCF1-
chr1	187227951	187229400	1450	27	24	0	8.77836e-05	0.00462333	up	1	Gpatch2:+:I	Gpatch2:+:1732	Gpatch2:+:199	chr1:187227951-187229400	FALSE	FALSE	none
chr3	9151501	9152200	700	12	12	0	8.79842e-05	0.00462333	up	1				chr3:9151501-9152200	FALSE	FALSE	none
chr18	70631801	70634000	2200	36	34	0	8.80182e-05	0.00462333	up	1				chr18:70631801-70634000	FALSE	FALSE	none
chr16	50596651	50597200	550	9	9	0	8.80545e-05	0.00462333	up	1	4930542D17Rik:+:I	4930542D17Rik:+:855		chr16:50596651-50597200	FALSE	FALSE	TCF1+
chr1	135267751	135269150	1400	26	12	0	8.81912e-05	0.00462558	up	1	Rnpep:-:PE	Rnpep:-:349	Rnpep:-:2379	chr1:135267751-135269150	FALSE	FALSE	TCF1-
chr18	57414051	57414700	650	11	11	0	8.83369e-05	0.00462831	up	1	Gm19500:+:E,4930511M06Rik:-:I	Gm19500:+:859		chr18:57414051-57414700	FALSE	FALSE	TCF1+
chr6	7692551	7693650	1100	20	13	0	8.86386e-05	0.00463691	up	1	Asns:-:PE	Asns:-:329		chr6:7692551-7693650	FALSE	FALSE	none
chr4	137593201	137595550	2350	45	0	37	8.8713e-05	0.00463691	down	1	Usp48:+:PE			chr4:137593201-137595550	FALSE	FALSE	none
chr15	76379451	76381300	1850	35	0	24	8.89206e-05	0.00463691	down	1	Mroh1:+:PE	Tssk5:-:4513		chr15:76379451-76381300	FALSE	FALSE	none
chr11	69661851	69666850	5000	91	0	79	8.89341e-05	0.00463691	down	1	Mir1934:+:PE,Cd68:-:PE,Mpdu1:-:PE	Mpdu1:-:2446	Eif4a1:-:86	chr11:69661851-69666850	FALSE	FALSE	none
chr5	137501451	137504350	2900	40	0	32	8.89707e-05	0.00463691	down	1	Epo:-:I,Pop7:-:PE			chr5:137501451-137504350	FALSE	FALSE	none
chr10	10184001	10187400	3400	64	26	0	8.92625e-05	0.0046472	up	1				chr10:10184001-10187400	FALSE	FALSE	none
chr5	124111001	124113900	2900	53	0	52	8.94154e-05	0.00464745	down	1	Arl6ip4:+:P,Ogfod2:+:PE		Pitpnm2:-:4790,Arl6ip4:+:2189,Ogfod2:+:165	chr5:124111001-124113900	FALSE	FALSE	none
chr16	76678601	76682050	3450	57	33	0	8.95369e-05	0.00464745	up	1				chr16:76678601-76682050	FALSE	FALSE	none
chr17	86322801	86324150	1350	25	17	0	8.97461e-05	0.00464745	up	1	Prkce:+:I			chr17:86322801-86324150	FALSE	FALSE	none
chr13	62382701	62383650	950	17	17	0	8.97721e-05	0.00464745	up	1	Gm3604:-:PE			chr13:62382701-62383650	FALSE	FALSE	none
chr16	91522501	91523250	750	10	10	0	8.98012e-05	0.00464745	up	1			Mir6367:-:4193	chr16:91522501-91523250	FALSE	FALSE	none
chr3	144399901	144402650	2750	42	21	3	8.98322e-05	0.00464745	up	1				chr3:144399901-144402650	FALSE	FALSE	none
chr6	142915301	142916100	800	14	14	0	8.9971e-05	0.00464976	up	1	St8sia1:-:I	St8sia1:-:1133		chr6:142915301-142916100	FALSE	FALSE	none
chr3	95281101	95284050	2950	57	0	21	9.02755e-05	0.00466062	down	1	Prune1:-:PE,Mindy1:+:PE		Mindy1:+:535	chr3:95281101-95284050	FALSE	FALSE	none
chr18	68226851	68228100	1250	23	23	0	9.04195e-05	0.00466187	up	1	Ldlrad4:+:PE			chr18:68226851-68228100	FALSE	FALSE	none
chr13	91180301	91180700	400	6	6	0	9.05246e-05	0.00466187	up	1	Atg10:-:I			chr13:91180301-91180700	FALSE	FALSE	none
chr1	164945551	164946100	550	9	9	0	9.06572e-05	0.00466187	up	1				chr1:164945551-164946100	FALSE	FALSE	none
chr8	60632351	60633150	800	14	14	0	9.07225e-05	0.00466187	up	1	Mfap3l:+:PE			chr8:60632351-60633150	FALSE	FALSE	none
chr15	79544951	79547700	2750	49	0	48	9.0772e-05	0.00466187	down	1	Ddx17:-:PE	Ddx17:-:1095		chr15:79544951-79547700	FALSE	FALSE	none
chr1	97622701	97624250	1550	29	21	0	9.11036e-05	0.0046703	up	1	D1Ertd622e:-:E			chr1:97622701-97624250	FALSE	FALSE	none
chr11	78496901	78498450	1550	29	0	21	9.11697e-05	0.0046703	down	1	Vtn:+:P,Sarm1:-:PE		Sebox:+:4997,Vtn:+:641	chr11:78496901-78498450	FALSE	FALSE	none
chr2	9574151	9574600	450	7	7	0	9.12729e-05	0.0046703	up	1				chr2:9574151-9574600	FALSE	FALSE	none
chr3	87905651	87907450	1800	34	0	27	9.13148e-05	0.0046703	down	1	Hdgf:+:PE		Hdgf:+:84	chr3:87905651-87907450	FALSE	FALSE	none
chr17	80391351	80392400	1050	19	16	0	9.15568e-05	0.00467783	up	1	Arhgef33:+:I	Arhgef33:+:2662	Sos1:-:1351	chr17:80391351-80392400	FALSE	FALSE	none
chr3	9754501	9755650	1150	21	21	0	9.19989e-05	0.00468552	up	1	Pag1:-:I	Pag1:-:2015		chr3:9754501-9755650	FALSE	FALSE	none
chr14	87348851	87349200	350	5	5	0	9.20349e-05	0.00468552	up	1				chr14:87348851-87349200	FALSE	FALSE	TCF1+
chr16	89985701	89987300	1600	29	25	0	9.20636e-05	0.00468552	up	1	Tiam1:-:I			chr16:89985701-89987300	FALSE	FALSE	none
chr9	115387301	115388100	800	14	13	0	9.2095e-05	0.00468552	up	1				chr9:115387301-115388100	FALSE	FALSE	none
chr7	127252201	127254900	2700	52	0	45	9.21818e-05	0.00468552	down	1	Zfp771:+:E		Dctpp1:-:2059	chr7:127252201-127254900	FALSE	TRUE	none
chr7	28741201	28742700	1500	27	0	20	9.24725e-05	0.00469545	down	1	Mrps12:-:PE,Sars2:+:PE	Mrps12:-:380,Fbxo17:+:3057	Sars2:+:1542	chr7:28741201-28742700	FALSE	FALSE	none
chrX	113002151	113002700	550	9	9	0	9.26614e-05	0.00469575	up	1				chrX:113002151-113002700	FALSE	FALSE	none
chr19	6340751	6344250	3500	68	0	60	9.26792e-05	0.00469575	down	1	Mir6989:+:P,Men1:+:E,Map4k2:+:PE	Men1:+:288	Mir6989:+:2230,Map4k2:+:157	chr19:6340751-6344250	FALSE	FALSE	none
chr2	32379251	32382500	3250	32	0	23	9.28003e-05	0.00469575	down	1	Ciz1:+:E,1110008P14Rik:-:PE	Ciz1:+:948	Lcn2:-:2133	chr2:32379251-32382500	FALSE	FALSE	none
chr10	57799301	57799900	600	10	8	0	9.28589e-05	0.00469575	up	1	Smpdl3a:+:I	Smpdl3a:+:4452	Smpdl3a:+:1011	chr10:57799301-57799900	FALSE	FALSE	none
chr12	54397751	54398850	1100	19	19	0	9.38804e-05	0.00474239	up	1				chr12:54397751-54398850	TRUE	FALSE	TCF1+
chr19	57180351	57180700	350	5	5	0	9.40679e-05	0.00474239	up	1	Mir3084-2:-:I,Ablim1:-:I		Ablim1:-:1526	chr19:57180351-57180700	FALSE	FALSE	none
chr4	145099401	145100400	1000	18	15	1	9.41036e-05	0.00474239	up	1	Vps13d:-:E	Vps13d:-:1238	Vps13d:-:3214	chr4:145099401-145100400	FALSE	FALSE	none
chr11	60416351	60418800	2450	46	0	31	9.42426e-05	0.00474239	down	1	Atpaf2:-:PE,Gid4:+:PE	Atpaf2:-:4622		chr11:60416351-60418800	FALSE	TRUE	none
chr17	78361751	78363250	1500	28	16	0	9.43979e-05	0.00474239	up	1	Crim1:+:I		Crim1:+:4542	chr17:78361751-78363250	FALSE	TRUE	none
chr3	121107401	121107950	550	9	9	0	9.44228e-05	0.00474239	up	1				chr3:121107401-121107950	FALSE	FALSE	none
chr7	28349951	28352150	2200	40	0	36	9.45335e-05	0.00474239	down	1	AF357399:+:PE,Rps16:+:PE		Rps16:+:27	chr7:28349951-28352150	FALSE	FALSE	none
chr17	34585951	34589150	3200	56	0	56	9.45734e-05	0.00474239	down	1	Gpsm3:+:P,Notch4:+:PE,Pbx2:+:P	Notch4:+:299	Gpsm3:+:656,Pbx2:+:2116	chr17:34585951-34589150	FALSE	FALSE	none
chr15	99251201	99253100	1900	31	0	26	9.4646e-05	0.00474239	down	1	Mcrs1:-:PE,1700120C14Rik:+:PE	Mcrs1:-:619,1700120C14Rik:+:1470		chr15:99251201-99253100	TRUE	FALSE	none
chr10	26520651	26521550	900	16	16	0	9.47681e-05	0.00474293	up	1				chr10:26520651-26521550	FALSE	FALSE	none
chr1	95666501	95669150	2650	51	11	5	9.48491e-05	0.00474293	up	1	St8sia4:-:PE			chr1:95666501-95669150	FALSE	TRUE	none
chr16	46117501	46122050	4550	77	27	6	9.49965e-05	0.0047455	up	1	Cd96:-:PE			chr16:46117501-46122050	FALSE	FALSE	none
chr8	27200651	27202450	1800	17	17	0	9.53739e-05	0.00475953	up	1	Got1l1:-:PE	Got1l1:-:307		chr8:27200651-27202450	FALSE	FALSE	none
chr16	64799551	64802050	2500	26	18	1	9.57066e-05	0.00477131	up	1	Zfp654:-:I	Zfp654:-:4995		chr16:64799551-64802050	FALSE	FALSE	none
chr1	82973951	82974300	350	5	5	0	9.58968e-05	0.00477597	up	1				chr1:82973951-82974300	FALSE	FALSE	TCF1+
chr16	59521851	59522750	900	15	15	0	9.6259e-05	0.00478918	up	1	Crybg3:-:E		Crybg3:-:2111	chr16:59521851-59522750	FALSE	FALSE	none
chr13	112474201	112474800	600	10	10	0	9.63986e-05	0.00478987	up	1	Il6st:+:PI	Il6st:+:1528	Il6st:+:208	chr13:112474201-112474800	FALSE	FALSE	none
chr8	122375951	122377400	1450	27	0	21	9.6467e-05	0.00478987	down	1	Galnt2:+:I,Zc3h18:+:PE		Zc3h18:+:1309	chr8:122375951-122377400	FALSE	TRUE	none
chr13	96011151	96011600	450	7	7	0	9.67115e-05	0.00479718	up	1	Sv2c:-:I			chr13:96011151-96011600	FALSE	FALSE	none
chr10	81284851	81288250	3400	42	0	36	9.69559e-05	0.00480448	down	1	Tjp3:-:PE	Tjp3:-:1112	Pip5k1c:+:4713,Tjp3:-:2798	chr10:81284851-81288250	FALSE	TRUE	none
chr10	20882551	20883000	450	7	7	0	9.72248e-05	0.00481204	up	1				chr10:20882551-20883000	FALSE	FALSE	none
chr9	20952051	20953550	1500	28	0	27	9.73035e-05	0.00481204	down	1	Dnmt1:-:PE			chr9:20952051-20953550	FALSE	FALSE	none
chr19	4810401	4812300	1900	36	0	26	9.75002e-05	0.00481388	down	1	Gm21992:-:PE,Rbm14:-:PE			chr19:4810401-4812300	FALSE	FALSE	none
chr1	144272901	144273500	600	10	10	0	9.75358e-05	0.00481388	up	1				chr1:144272901-144273500	FALSE	FALSE	TCF1+
chr7	79262101	79263200	1100	20	20	0	9.76829e-05	0.00481633	up	1				chr7:79262101-79263200	FALSE	FALSE	none
chr16	96372301	96372800	500	8	8	0	9.77946e-05	0.00481702	up	1	Igsf5:+:I		Igsf5:+:30	chr16:96372301-96372800	FALSE	FALSE	TCF1-
chr17	28515351	28520200	4850	68	0	55	9.81621e-05	0.0048303	down	1	Fkbp5:-:PE	Fkbp5:-:3994		chr17:28515351-28520200	FALSE	TRUE	none
chrX	133688501	133689400	900	16	16	0	9.83551e-05	0.00483498	up	1	Pcdh19:-:PE	Pcdh19:-:1237		chrX:133688501-133689400	FALSE	FALSE	none
chr9	95834451	95836400	1950	36	32	0	9.85462e-05	0.00483955	up	1	Pls1:-:I			chr9:95834451-95836400	FALSE	FALSE	none
chr12	115622951	115623300	350	4	4	0	9.86906e-05	0.00484183	up	1				chr12:115622951-115623300	FALSE	FALSE	none
chr3	133394301	133395000	700	12	12	0	9.88105e-05	0.00484289	up	1				chr3:133394301-133395000	FALSE	FALSE	none
chr5	31697151	31699300	2150	41	0	30	9.9194e-05	0.0048544	down	1	Babam2:+:PE,Mrpl33:+:I,Rbks:-:PE		Babam2:+:2526,Mrpl33:+:2526	chr5:31697151-31699300	FALSE	TRUE	none
chr8	39020151	39021550	1400	26	24	0	9.92686e-05	0.0048544	up	1	Tusc3:+:I			chr8:39020151-39021550	FALSE	FALSE	none
chr1	64970551	64971300	750	13	13	0	9.93405e-05	0.0048544	up	1				chr1:64970551-64971300	FALSE	FALSE	none
chr17	29346801	29348500	1700	32	0	23	9.94486e-05	0.00485483	down	1	Mtch1:-:PE	Mtch1:-:3697		chr17:29346801-29348500	FALSE	FALSE	none
chrX	59588851	59591000	2150	20	18	0	9.95459e-05	0.00485483	up	1				chrX:59588851-59591000	FALSE	FALSE	none
chr1	126747901	126748300	400	6	6	0	9.97523e-05	0.00485828	up	1	Nckap5:-:I			chr1:126747901-126748300	FALSE	FALSE	TCF1-
chr11	51605151	51607900	2750	53	0	38	9.98136e-05	0.00485828	down	1	Hnrnpab:-:PE	Hnrnpab:-:334,Phykpl:+:662		chr11:51605151-51607900	FALSE	FALSE	none
chr9	88273251	88273700	450	7	7	0	9.99427e-05	0.00485978	up	1				chr9:88273251-88273700	FALSE	FALSE	none
chr9	114442451	114444150	1700	28	23	0	0.000100074	0.00486137	up	1	Glb1:+:E	Glb1:+:4470		chr9:114442451-114444150	TRUE	FALSE	none
chr5	104358601	104359000	400	6	6	0	0.000100182	0.00486182	up	1				chr5:104358601-104359000	FALSE	FALSE	none
chr17	56672551	56674250	1700	32	0	31	0.000100594	0.00487702	down	1	Ranbp3:+:PE			chr17:56672551-56674250	FALSE	FALSE	none
chr9	83563851	83564550	700	12	12	0	0.000100888	0.00488649	up	1	Sh3bgrl2:+:I			chr9:83563851-83564550	TRUE	FALSE	none
chr10	91027951	91029450	1500	14	14	0	0.00010111	0.00489057	up	1	Apaf1:-:I	Apaf1:-:4103	Apaf1:-:2099	chr10:91027951-91029450	TRUE	FALSE	none
chr10	84768401	84769350	950	16	16	0	0.00010117	0.00489057	up	1	Rfx4:+:I			chr10:84768401-84769350	FALSE	FALSE	none
chr7	66416651	66417000	350	5	5	0	0.000102019	0.00492676	up	1	Aldh1a3:-:I	Aldh1a3:-:3621	Aldh1a3:-:2103	chr7:66416651-66417000	FALSE	FALSE	TCF1+
chr9	103336851	103337500	650	11	11	0	0.000102373	0.00493904	up	1	Topbp1:+:E	Topbp1:+:685	Topbp1:+:680	chr9:103336851-103337500	FALSE	FALSE	TCF1+
chr5	21123451	21123800	350	5	5	0	0.000102749	0.00495233	up	1				chr5:21123451-21123800	FALSE	FALSE	TCF1+
chr3	94412601	94413650	1050	19	15	0	0.000103208	0.0049696	up	1	Tdrkh:+:PE,1700040D17Rik:-:PE	1700040D17Rik:-:2435		chr3:94412601-94413650	TRUE	FALSE	none
chr5	103437651	103440850	3200	41	14	3	0.000103673	0.00498709	up	1	Ptpn13:+:I			chr5:103437651-103440850	FALSE	FALSE	none
chr11	116085701	116088200	2500	48	0	45	0.00010403	0.00499944	down	1	Wbp2:-:PE	Wbp2:-:1754		chr11:116085701-116088200	FALSE	FALSE	none
chr7	113498251	113498750	500	8	8	0	0.000104236	0.0050042	up	1				chr7:113498251-113498750	FALSE	FALSE	none
chr1	161743651	161746500	2850	41	12	6	0.000104332	0.0050042	up	1				chr1:161743651-161746500	FALSE	FALSE	none
chr6	131372501	131373650	1150	17	15	0	0.000104695	0.00501672	up	1	Ybx3:-:I	Ybx3:-:2087	Ybx3:-:2324	chr6:131372501-131373650	FALSE	FALSE	TCF1+
chr17	50524601	50525700	1100	20	18	0	0.000104869	0.00502017	up	1	Plcl2:+:I			chr17:50524601-50525700	FALSE	FALSE	none
chrX	134750851	134751800	950	17	16	0	0.00010509	0.00502591	up	1	Armcx6:-:PE	Armcx6:-:221	Armcx3:+:4795	chrX:134750851-134751800	FALSE	FALSE	none
chr5	144165601	144166350	750	13	13	0	0.000105264	0.00502935	up	1	Lmtk2:+:E	Lmtk2:+:911		chr5:144165601-144166350	TRUE	FALSE	TCF1+
chr5	121836451	121839350	2900	56	0	25	0.000105487	0.00503512	down	1	Sh2b3:-:PE	Sh2b3:-:187		chr5:121836451-121839350	FALSE	TRUE	none
chr19	4169001	4171900	2900	34	0	31	0.000105827	0.0050456	down	1	Carns1:-:PE,Tbc1d10c:-:E	Carns1:-:2437	Carns1:-:246,Tbc1d10c:-:246	chr19:4169001-4171900	FALSE	TRUE	none
chr9	48403601	48404200	600	10	10	0	0.000105959	0.0050456	up	1		Nxpe4:+:3576		chr9:48403601-48404200	FALSE	FALSE	none
chr2	68296601	68297400	800	14	14	0	0.000106169	0.0050456	up	1	Stk39:-:I			chr2:68296601-68297400	TRUE	FALSE	TCF1+
chr7	140206851	140208800	1950	37	19	0	0.000106237	0.0050456	up	1		Olfr524:-:4051		chr7:140206851-140208800	FALSE	FALSE	none
chr3	10685201	10685500	300	4	4	0	0.000106282	0.0050456	up	1				chr3:10685201-10685500	FALSE	FALSE	none
chr17	80632051	80633050	1000	18	13	0	0.00010632	0.0050456	up	1	Map4k3:-:I	Map4k3:-:1578	Map4k3:-:3670	chr17:80632051-80633050	FALSE	FALSE	none
chrX	100476001	100477150	1150	21	21	0	0.000107038	0.00507347	up	1				chrX:100476001-100477150	FALSE	FALSE	none
chr1	81250101	81250350	250	3	3	0	0.000107125	0.00507347	up	1	Nyap2:+:I			chr1:81250101-81250350	FALSE	FALSE	none
chr12	86309501	86310500	1000	18	18	0	0.000107306	0.00507347	up	1				chr12:86309501-86310500	FALSE	FALSE	none
chr10	98683651	98684800	1150	21	15	0	0.000107318	0.00507347	up	1				chr10:98683651-98684800	FALSE	FALSE	none
chr1	69768151	69769700	1550	29	14	0	0.000107539	0.00507902	up	1				chr1:69768151-69769700	TRUE	TRUE	none
chr8	115771001	115771400	400	6	6	0	0.000107847	0.00508255	up	1				chr8:115771001-115771400	TRUE	FALSE	none
chr4	121001151	121003150	2000	20	20	0	0.000108042	0.00508255	up	1	Smap2:-:I			chr4:121001151-121003150	FALSE	FALSE	none
chr9	118821251	118822150	900	16	15	0	0.00010817	0.00508255	up	1	Itga9:+:I			chr9:118821251-118822150	FALSE	FALSE	none
chr6	66972151	66973600	1450	26	23	0	0.000108255	0.00508255	up	1	Gng12:+:I			chr6:66972151-66973600	FALSE	FALSE	none
chr1	71594251	71594600	350	5	5	0	0.000108286	0.00508255	up	1	Fn1:-:I	Fn1:-:1016	Fn1:-:1064	chr1:71594251-71594600	FALSE	FALSE	TCF1+
chr16	85172551	85174150	1600	28	23	0	0.000108343	0.00508255	up	1	App:-:PE			chr16:85172551-85174150	FALSE	FALSE	none
chr18	54899951	54902950	3000	47	35	0	0.00010851	0.00508255	up	1	Zfp608:-:E	Zfp608:-:332		chr18:54899951-54902950	FALSE	TRUE	TCF1+
chr17	35840701	35842500	1800	33	0	30	0.000108709	0.00508255	down	1	Tubb5:-:P,Mdc1:+:PE	Tubb5:-:2395	Mdc1:+:1932	chr17:35840701-35842500	FALSE	TRUE	none
chr3	9924451	9925100	650	11	11	0	0.000108814	0.00508255	up	1				chr3:9924451-9925100	FALSE	FALSE	none
chr1	164071051	164075450	4400	51	43	0	0.000108887	0.00508255	up	1	Sell:+:E	Sell:+:1993	Sell:+:692	chr1:164071051-164075450	FALSE	FALSE	none
chr8	91507701	91507900	200	2	2	0	0.00010897	0.00508255	up	1	Fto:+:I			chr8:91507701-91507900	FALSE	FALSE	none
chr11	115707301	115709550	2250	41	0	35	0.000109046	0.00508255	down	1	Grb2:-:PE			chr11:115707301-115709550	FALSE	TRUE	none
chr8	66914101	66914500	400	6	6	0	0.00010916	0.00508255	up	1				chr8:66914101-66914500	FALSE	FALSE	none
chr16	52093301	52096800	3500	55	28	0	0.000109225	0.00508255	up	1	Cblb:+:I			chr16:52093301-52096800	FALSE	FALSE	none
chr2	146919451	146919700	250	3	3	0	0.000109231	0.00508255	up	1	Kiz:+:I			chr2:146919451-146919700	FALSE	FALSE	none
chr17	36042151	36044100	1950	37	0	27	0.000109261	0.00508255	down	1	H2-T22:-:PE,Gm6034:+:PE	H2-T22:-:23,A930015D03Rik:+:3716		chr17:36042151-36044100	FALSE	FALSE	none
chr3	78889751	78890350	600	10	10	0	0.000109446	0.00508533	up	1				chr3:78889751-78890350	FALSE	FALSE	TCF1+
chr17	51876201	51877050	850	15	15	0	0.000109527	0.00508533	up	1				chr17:51876201-51877050	FALSE	FALSE	none
chr17	5602051	5602350	300	4	4	0	0.000109753	0.00508633	up	1	Zdhhc14:+:I			chr17:5602051-5602350	FALSE	TRUE	TCF1-
chr18	89205551	89207400	1850	35	34	0	0.000109755	0.00508633	up	1	Cd226:+:PE			chr18:89205551-89207400	FALSE	FALSE	none
chr12	114059501	114060250	750	13	13	0	0.000109872	0.00508695	up	1				chr12:114059501-114060250	FALSE	FALSE	none
chr3	9865351	9866300	950	17	15	0	0.000109974	0.00508695	up	1				chr3:9865351-9866300	FALSE	FALSE	none
chr17	70796901	70797750	850	15	15	0	0.00011042	0.00510279	up	1	Dlgap1:+:I			chr17:70796901-70797750	TRUE	FALSE	none
chr2	62390201	62392600	2400	33	25	0	0.000110975	0.00512364	up	1	Dpp4:-:I	Dpp4:-:3041		chr2:62390201-62392600	FALSE	FALSE	none
chr11	98794101	98797650	3550	68	0	46	0.000111582	0.00514581	down	1	Msl1:+:PE		Gm12359:-:57,Msl1:+:1004	chr11:98794101-98797650	FALSE	TRUE	none
chr8	53638301	53639750	1450	27	25	0	0.000111778	0.00514581	up	1	Neil3:-:PE			chr8:53638301-53639750	FALSE	FALSE	none
chr2	140394951	140396250	1300	24	21	0	0.000111856	0.00514581	up	1	Macrod2:+:PE		Macrod2:+:4612	chr2:140394951-140396250	FALSE	FALSE	none
chr5	146655201	146655950	750	13	13	0	0.000111909	0.00514581	up	1				chr5:146655201-146655950	FALSE	FALSE	TCF1-
chr16	84710351	84714750	4400	63	12	13	0.000111976	0.00514581	up	1	Mir155hg:+:PE,Mir155:+:PE		Mrpl39:-:2826	chr16:84710351-84714750	FALSE	FALSE	none
chr16	91780351	91781800	1450	27	27	0	0.000112407	0.00516079	up	1	Itsn1:+:PI,Donson:-:I		Itsn1:+:361	chr16:91780351-91781800	FALSE	FALSE	none
chr3	139016201	139017100	900	16	14	0	0.000112597	0.0051647	up	1	Rap1gds1:-:I	Rap1gds1:-:530	Rap1gds1:-:4666	chr3:139016201-139017100	FALSE	FALSE	none
chr4	145341601	145342650	1050	19	17	0	0.000112898	0.00517369	up	1				chr4:145341601-145342650	FALSE	FALSE	none
chr17	23770801	23772250	1450	27	0	25	0.000113112	0.00517869	down	1	Flywch1:-:PE	Flywch1:-:469	Flywch2:-:4666	chr17:23770801-23772250	FALSE	FALSE	none
chr13	95696651	95697400	750	13	13	0	0.000113335	0.00518412	up	1	F2rl2:+:PE,Iqgap2:-:I		F2rl2:+:3113	chr13:95696651-95697400	FALSE	FALSE	none
chr19	17294951	17296450	1500	20	20	0	0.00011346	0.00518504	up	1				chr19:17294951-17296450	FALSE	FALSE	none
chr13	81684701	81685450	750	11	11	0	0.000113756	0.00519372	up	1	Polr3g:-:I	Polr3g:-:2507	Polr3g:-:1676	chr13:81684701-81685450	FALSE	FALSE	none
chr15	67235001	67235700	700	12	12	0	0.000115246	0.0052543	up	1	1700012I11Rik:+:I		1700012I11Rik:+:3943	chr15:67235001-67235700	FALSE	FALSE	none
chr7	110252801	110254750	1950	17	17	0	0.00011539	0.0052543	up	1	Swap70:+:I		Swap70:+:985	chr7:110252801-110254750	FALSE	FALSE	none
chrX	102036851	102037400	550	9	9	0	0.000115402	0.0052543	up	1	Nhsl2:+:I			chrX:102036851-102037400	FALSE	FALSE	none
chr7	28597601	28598750	1150	21	0	21	0.000115581	0.00525762	down	1	Samd4b:-:PE,Pak4:-:PE			chr7:28597601-28598750	FALSE	FALSE	none
chr14	121000601	121001100	500	8	8	0	0.000115708	0.00525852	up	1				chr14:121000601-121001100	FALSE	FALSE	none
chr18	89159101	89160150	1050	14	13	0	0.000115819	0.00525875	up	1				chr18:89159101-89160150	FALSE	FALSE	TCF1+
chr2	121139401	121141150	1750	33	0	13	0.000116128	0.00526791	down	1	Lcmt2:-:PE,Adal:+:PE		Adal:+:943	chr2:121139401-121141150	FALSE	FALSE	none
chr4	59332601	59335250	2650	49	16	10	0.000116459	0.00527658	up	1	Susd1:-:PE	Susd1:-:2880		chr4:59332601-59335250	FALSE	FALSE	none
chr5	97964351	97965000	650	11	10	0	0.000116533	0.00527658	up	1	Antxr2:-:I	Antxr2:-:3646	Antxr2:-:682	chr5:97964351-97965000	FALSE	FALSE	none
chr2	61513651	61514850	1200	22	17	0	0.000116727	0.00528051	up	1				chr2:61513651-61514850	FALSE	FALSE	none
chr1	182527751	182528950	1200	22	19	0	0.000117161	0.00529533	up	1				chr1:182527751-182528950	FALSE	FALSE	none
chr16	27348951	27350500	1550	29	25	0	0.000117538	0.00530543	up	1	Ostn:+:E	Ostn:+:1984	Uts2b:-:2822	chr16:27348951-27350500	FALSE	FALSE	none
chr15	79913551	79917100	3550	69	0	56	0.0001176	0.00530543	down	1	Cbx7:-:E,Apobec3:+:E	Apobec3:+:2359	Cbx7:-:1010	chr15:79913551-79917100	FALSE	FALSE	none
chr14	51481451	51483500	2050	24	24	0	0.000117921	0.00531504	up	1				chr14:51481451-51483500	FALSE	FALSE	none
chr13	99503101	99504050	950	14	14	0	0.000118074	0.00531711	up	1	Map1b:-:I		Map1b:-:3011	chr13:99503101-99504050	TRUE	FALSE	none
chr10	122717451	122718450	1000	18	13	0	0.000118675	0.00533929	up	1	Ppm1h:+:I			chr10:122717451-122718450	FALSE	FALSE	none
chr5	113906701	113909600	2900	56	0	21	0.00011885	0.00534185	down	1	Coro1c:-:PE			chr5:113906701-113909600	FALSE	FALSE	none
chr1	165722201	165723500	1300	24	14	0	0.000118948	0.00534185	up	1				chr1:165722201-165723500	FALSE	FALSE	none
chr15	31239651	31240200	550	9	8	0	0.000119145	0.0053458	up	1	Dap:+:I	Dap:+:3782		chr15:31239651-31240200	FALSE	FALSE	none
chr6	24894401	24895150	750	13	13	0	0.000119576	0.00536026	up	1		Hyal5:+:2443		chr6:24894401-24895150	FALSE	FALSE	none
chr11	120822701	120825900	3200	62	0	45	0.000120114	0.00537733	down	1	Fasn:-:PE	Fasn:-:471	Ccdc57:-:629	chr11:120822701-120825900	FALSE	FALSE	none
chr2	8964901	8965500	600	10	10	0	0.000120174	0.00537733	up	1				chr2:8964901-8965500	TRUE	FALSE	TCF1+
chr17	12102351	12102750	400	6	0	6	0.000120334	0.00537959	down	1				chr17:12102351-12102750	FALSE	FALSE	none
chr8	70895201	70899600	4400	61	0	61	0.000120625	0.00538774	down	1	Mir7067:-:PE,Snora68:-:PE,Slc5a5:-:P,Rpl18a:-:PE	Slc5a5:-:2444		chr8:70895201-70899600	FALSE	FALSE	none
chr1	165842751	165846400	3650	70	36	1	0.000121125	0.0053988	up	1	Cd247:+:I			chr1:165842751-165846400	FALSE	TRUE	none
chr16	84618201	84622650	4450	51	29	1	0.000121202	0.0053988	up	1				chr16:84618201-84622650	FALSE	FALSE	none
chr17	86099051	86099600	550	9	9	0	0.000121372	0.0053988	up	1	Srbd1:-:E	Srbd1:-:432	Srbd1:-:3243	chr17:86099051-86099600	FALSE	FALSE	TCF1-
chr5	121397251	121398900	1650	31	0	22	0.000121381	0.0053988	down	1	Naa25:+:PE			chr5:121397251-121398900	FALSE	FALSE	none
chr9	15103501	15104300	800	14	12	0	0.000121494	0.0053988	up	1	Hephl1:-:I			chr9:15103501-15104300	FALSE	FALSE	none
chr16	91795751	91796450	700	12	12	0	0.000121529	0.0053988	up	1	Itsn1:+:I,Donson:-:I	Itsn1:+:1903		chr16:91795751-91796450	FALSE	FALSE	none
chr11	87403901	87405300	1400	26	1	20	0.000121953	0.00540832	down	1	Rad51c:-:PE,Tex14:+:PE	Rad51c:-:1045		chr11:87403901-87405300	FALSE	FALSE	none
chr12	115193201	115194300	1100	20	20	0	0.000122153	0.00540832	up	1				chr12:115193201-115194300	FALSE	FALSE	none
chr10	88388751	88393550	4800	61	32	0	0.000122191	0.00540832	up	1	Gnptab:+:I			chr10:88388751-88393550	FALSE	FALSE	none
chr15	79327151	79329250	2100	37	0	36	0.000122406	0.00540832	down	1	Pla2g6:-:PE	Pla2g6:-:2663		chr15:79327151-79329250	FALSE	FALSE	none
chr19	6076351	6077650	1300	22	0	22	0.000122642	0.00540832	down	1	Tmem262:+:P,Vps51:-:PE,Zfpl1:-:E	Vps51:-:2785	Tmem262:+:2383,Zfpl1:-:3112	chr19:6076351-6077650	FALSE	FALSE	none
chr4	107602101	107603250	1150	21	21	0	0.000122659	0.00540832	up	1	Glis1:+:I			chr4:107602101-107603250	FALSE	FALSE	TCF1-
chr4	19895151	19896050	900	16	16	0	0.000122675	0.00540832	up	1	Atp6v0d2:-:I	Atp6v0d2:-:4295		chr4:19895151-19896050	FALSE	FALSE	none
chr5	151251651	151252900	1250	23	0	23	0.000122705	0.00540832	down	1	Stard13:-:I			chr5:151251651-151252900	TRUE	FALSE	none
chr4	134000351	134001400	1050	19	0	18	0.000122791	0.00540832	down	1	Dhdds:-:PE	Dhdds:-:12	Lin28a:-:1930	chr4:134000351-134001400	FALSE	FALSE	none
chr9	104407601	104410800	3200	53	46	0	0.000122839	0.00540832	up	1				chr9:104407601-104410800	FALSE	FALSE	none
chr3	14978901	14979800	900	16	13	0	0.000123274	0.00542262	up	1	A930001A20Rik:+:I	A930001A20Rik:+:767		chr3:14978901-14979800	FALSE	FALSE	none
chr10	95299151	95300850	1700	32	27	0	0.000123646	0.00542493	up	1	Cradd:-:I			chr10:95299151-95300850	FALSE	FALSE	none
chrX	140445651	140446050	400	6	6	0	0.000123649	0.00542493	up	1				chrX:140445651-140446050	FALSE	FALSE	none
chr11	96788551	96789950	1400	26	0	18	0.000123656	0.00542493	down	1	Cbx1:+:PE			chr11:96788551-96789950	FALSE	FALSE	none
chr18	34953151	34955700	2550	44	0	44	0.000123857	0.0054289	down	1	Hspa9:-:PE	Hspa9:-:416		chr18:34953151-34955700	FALSE	TRUE	none
chr3	79842101	79843150	1050	19	19	0	0.00012412	0.00543466	up	1	Tmem144:-:PE	Tmem144:-:263		chr3:79842101-79843150	FALSE	FALSE	none
chr3	129900801	129902250	1450	26	14	0	0.000124208	0.00543466	up	1	Casp6:+:PE	Pla2g12a:+:4976	Casp6:+:3216	chr3:129900801-129902250	FALSE	FALSE	none
chr16	11646551	11647200	650	11	11	0	0.000124579	0.00544603	up	1	Snx29:+:I			chr16:11646551-11647200	FALSE	FALSE	TCF1+
chrX	109011551	109014550	3000	58	34	2	0.000124863	0.00545366	up	1	Hmgn5:-:PE	Hmgn5:-:106		chrX:109011551-109014550	FALSE	FALSE	none
chr2	165890201	165891000	800	14	13	0	0.000125224	0.00546029	up	1	Zmynd8:-:I			chr2:165890201-165891000	FALSE	FALSE	none
chr3	7612451	7614300	1850	34	30	0	0.000125237	0.00546029	up	1	Il7:-:PE	Il7:-:283		chr3:7612451-7614300	FALSE	FALSE	none
chr1	193444001	193444700	700	12	12	0	0.000125382	0.00546181	up	1				chr1:193444001-193444700	FALSE	FALSE	none
chr17	35978551	35981150	2600	50	0	44	0.000126455	0.00550368	down	1	Gnl1:+:PE,Prr3:-:PE	Prr3:-:108	Gnl1:+:157	chr17:35978551-35981150	FALSE	FALSE	none
chr3	148419351	148420000	650	11	11	0	0.000126812	0.00551043	up	1				chr3:148419351-148420000	FALSE	FALSE	none
chr7	130501501	130502050	550	9	9	0	0.000126912	0.00551043	up	1	Ate1:-:I,Fgfr2:-:I		Ate1:-:1672	chr7:130501501-130502050	FALSE	FALSE	none
chr13	10019251	10019700	450	7	7	0	0.000126945	0.00551043	up	1	Chrm3:-:I			chr13:10019251-10019700	FALSE	FALSE	TCF1-
chr7	90353201	90356350	3150	56	16	0	0.000127378	0.00552438	up	1	Sytl2:+:I	Sytl2:+:4309	Sytl2:+:1783	chr7:90353201-90356350	FALSE	FALSE	none
chr9	90257301	90260750	3450	46	22	3	0.000127883	0.00553733	up	1	Tbc1d2b:-:PI	Tbc1d2b:-:1374		chr9:90257301-90260750	FALSE	FALSE	none
chr4	136020801	136022250	1450	27	0	26	0.000127901	0.00553733	down	1	Eloa:-:PE			chr4:136020801-136022250	FALSE	FALSE	none
chr4	144901501	144902000	500	8	8	0	0.000128531	0.00555974	up	1	Dhrs3:+:I			chr4:144901501-144902000	FALSE	FALSE	TCF1+
chr8	122566951	122570050	3100	49	0	24	0.000128805	0.00556669	down	1	Galnt2:+:I,Cdt1:+:PE		Aprt:-:4585,Cdt1:+:144	chr8:122566951-122570050	FALSE	FALSE	none
chr14	118680751	118681500	750	13	9	0	0.000129249	0.00558102	up	1	Abcc4:-:I	Abcc4:-:3820		chr14:118680751-118681500	FALSE	FALSE	none
chr1	143701551	143703850	2300	44	21	1	0.000129374	0.0055815	up	1	Cdc73:-:PE	Cdc73:-:2229		chr1:143701551-143703850	FALSE	FALSE	none
chr10	120913751	120914150	400	6	6	0	0.000129637	0.00558353	up	1				chr10:120913751-120914150	FALSE	FALSE	none
chr5	148958451	148960500	2050	37	15	0	0.000129647	0.00558353	up	1	Katnal1:-:I			chr5:148958451-148960500	FALSE	FALSE	none
chr7	117558851	117559550	700	12	12	0	0.000130626	0.00561616	up	1	Xylt1:+:I			chr7:117558851-117559550	FALSE	FALSE	none
chr6	115955701	115955950	250	3	3	0	0.000130632	0.00561616	up	1	Plxnd1:-:PE		Plxnd1:-:55	chr6:115955701-115955950	FALSE	FALSE	none
chr19	5486101	5490000	3900	76	0	68	0.000130874	0.00562167	down	1	Cfl1:+:P,Mus81:-:PE	Efemp2:+:3584,Mus81:-:291	Cfl1:+:455,Snx32:-:2235	chr19:5486101-5490000	FALSE	TRUE	none
chr8	69900851	69903850	3000	58	0	38	0.000131098	0.00562638	down	1	Yjefn3:-:PE,Ndufa13:-:PE,Tssk6:+:PE		Gatad2a:-:3226	chr8:69900851-69903850	FALSE	FALSE	none
chr19	41980301	41983200	2900	55	0	43	0.00013157	0.00563115	down	1	Mir3084-2:-:I,Ubtd1:+:PE,Mms19:-:PE			chr19:41980301-41983200	FALSE	FALSE	none
chr7	112136451	112137150	700	12	12	0	0.000131585	0.00563115	up	1	Dkk3:-:I			chr7:112136451-112137150	FALSE	FALSE	none
chr11	117846751	117849800	3050	41	0	35	0.000131596	0.00563115	down	1	Birc5:+:PE		Birc5:+:2863	chr11:117846751-117849800	FALSE	TRUE	none
chr11	106784151	106788500	4350	85	0	85	0.000131666	0.00563115	down	1	Mir3064:-:P,Ddx5:-:PE,Cep95:+:P	Mir3064:-:1392,Ddx5:-:133,Polg2:-:4614	Ddx5:-:199,Cep95:+:752	chr11:106784151-106788500	FALSE	TRUE	none
chr17	21463301	21464100	800	14	13	0	0.000132019	0.00564136	up	1	Zfp51:+:E	Zfp51:+:1514		chr17:21463301-21464100	FALSE	FALSE	TCF1+
chr4	56113801	56114250	450	7	7	0	0.000132403	0.0056446	up	1				chr4:56113801-56114250	FALSE	TRUE	none
chr14	73449201	73449400	200	2	2	0	0.000132474	0.0056446	up	1				chr14:73449201-73449400	FALSE	FALSE	none
chr16	52132601	52133700	1100	20	16	0	0.000132504	0.0056446	up	1	Cblb:+:I	Cblb:+:1380	Cblb:+:2059	chr16:52132601-52133700	FALSE	FALSE	none
chr9	120082551	120083200	650	11	11	0	0.000132554	0.0056446	up	1				chr9:120082551-120083200	FALSE	FALSE	none
chr7	7187501	7188700	1200	22	16	0	0.000132766	0.0056446	up	1		Zfp418:+:3939		chr7:7187501-7188700	FALSE	FALSE	none
chr7	123107751	123109050	1300	24	21	0	0.00013278	0.0056446	up	1	Tnrc6a:+:I			chr7:123107751-123109050	FALSE	FALSE	none
chr13	108485051	108485750	700	12	12	0	0.000133515	0.00567093	up	1	Pde4d:+:I			chr13:108485051-108485750	FALSE	FALSE	TCF1-
chr1	55528651	55529200	550	9	9	0	0.000133919	0.00568321	up	1	Plcl1:+:I			chr1:55528651-55529200	FALSE	FALSE	none
chr17	83397251	83398200	950	17	14	0	0.000134101	0.00568605	up	1	Eml4:+:I			chr17:83397251-83398200	FALSE	FALSE	none
chr7	98809301	98810250	950	17	17	0	0.000134523	0.00569421	up	1				chr7:98809301-98810250	FALSE	FALSE	none
chr5	98032801	98035300	2500	38	32	0	0.000134524	0.00569421	up	1	Antxr2:-:P	Antxr2:-:1758		chr5:98032801-98035300	FALSE	FALSE	none
chr19	7481851	7483950	2100	40	0	27	0.000134789	0.0056978	down	1	Rtn3:-:PE			chr19:7481851-7483950	FALSE	FALSE	none
chr11	59418301	59419050	750	13	13	0	0.00013484	0.0056978	up	1	Snap47:-:I		Snap47:-:2475	chr11:59418301-59419050	TRUE	FALSE	none
chr14	121987351	121988150	800	12	12	0	0.000135292	0.00571203	up	1	Ubac2:+:I	Ubac2:+:4036		chr14:121987351-121988150	FALSE	FALSE	TCF1+
chr1	144329701	144333350	3650	38	19	0	0.000135411	0.00571214	up	1				chr1:144329701-144333350	FALSE	TRUE	none
chr7	30279651	30281400	1750	33	0	28	0.0001357	0.00571947	down	1	LOC108167416:+:PE,Wdr62:-:PE	Wdr62:-:4458		chr7:30279651-30281400	FALSE	FALSE	none
chr7	117606351	117607400	1050	19	14	0	0.000136531	0.00574462	up	1	Xylt1:+:I			chr7:117606351-117607400	FALSE	FALSE	none
chr8	35632951	35635100	2150	38	38	0	0.000136679	0.00574462	up	1	Mfhas1:+:I			chr8:35632951-35635100	FALSE	FALSE	none
chr9	61369001	61372100	3100	60	0	55	0.000136692	0.00574462	down	1	Tle3:+:P		Tle3:+:266	chr9:61369001-61372100	FALSE	TRUE	none
chr10	86794251	86795600	1350	25	21	0	0.000136824	0.00574462	up	1	Nt5dc3:+:I			chr10:86794251-86795600	TRUE	FALSE	none
chr7	45394901	45396850	1950	32	0	28	0.000136992	0.00574462	down	1	Snrnp70:-:PE	Snrnp70:-:86		chr7:45394901-45396850	FALSE	FALSE	none
chr13	104617151	104617650	500	8	7	0	0.000136996	0.00574462	up	1				chr13:104617151-104617650	FALSE	FALSE	none
chr16	49790651	49791550	900	16	16	0	0.000137825	0.00577448	up	1				chr16:49790651-49791550	FALSE	FALSE	none
chr17	24478201	24479650	1450	27	0	24	0.000138217	0.00578599	down	1	Mlst8:-:PE	Bricd5:+:2732,Mlst8:-:39		chr17:24478201-24479650	FALSE	TRUE	none
chr8	68112101	68112700	600	10	10	0	0.000138588	0.00579305	up	1	Psd3:-:I			chr8:68112101-68112700	FALSE	FALSE	TCF1+
chr11	33161851	33163900	2050	39	0	31	0.00013862	0.00579305	down	1	Npm1:-:PE	Npm1:-:224		chr11:33161851-33163900	FALSE	FALSE	none
chr6	130031451	130032350	900	16	16	0	0.000138747	0.00579345	up	1		Klra6:-:4497		chr6:130031451-130032350	FALSE	FALSE	none
chr15	81858351	81861000	2650	48	0	48	0.000139006	0.00579937	down	1	Tob2:-:PE	Tob2:-:91	Phf5a:-:3520	chr15:81858351-81861000	FALSE	FALSE	none
chr2	144753251	144754150	900	16	16	0	0.00013937	0.00580804	up	1	Dtd1:+:I			chr2:144753251-144754150	FALSE	FALSE	none
chr16	50068101	50071100	3000	27	26	0	0.000139466	0.00580804	up	1				chr16:50068101-50071100	FALSE	FALSE	none
chr6	144804301	144804750	450	7	7	0	0.000139597	0.00580804	up	1				chr6:144804301-144804750	TRUE	FALSE	TCF1+
chr9	86617601	86618700	1100	20	17	0	0.000139685	0.00580804	up	1	Me1:-:PE	Me1:-:517	Me1:-:1025	chr9:86617601-86618700	FALSE	FALSE	none
chr13	88833701	88834000	300	4	4	0	0.000140725	0.00584622	up	1	Edil3:+:I	Edil3:+:3810		chr13:88833701-88834000	FALSE	FALSE	none
chr1	36938501	36940600	2100	40	0	26	0.000140856	0.00584622	down	1	Tmem131:-:PE		Tmem131:-:2811	chr1:36938501-36940600	FALSE	FALSE	none
chr2	30657451	30659350	1900	36	0	31	0.000140959	0.00584622	down	1	Gm14486:-:E		Gm14486:-:450	chr2:30657451-30659350	FALSE	FALSE	none
chr5	122353751	122355150	1400	26	0	24	0.000141295	0.00585526	down	1	Rad9b:-:PE,Vps29:+:PE	Rad9b:-:966	Vps29:+:1644	chr5:122353751-122355150	FALSE	TRUE	none
chr11	62466351	62467250	900	16	16	0	0.000141629	0.00586419	up	1	Pigl:+:I			chr11:62466351-62467250	FALSE	FALSE	none
chr3	27606651	27607800	1150	7	7	0	0.000141802	0.00586643	up	1	Fndc3b:-:I			chr3:27606651-27607800	TRUE	FALSE	none
chr8	70041851	70043550	1700	32	0	21	0.000142283	0.00588137	down	1	Sugp1:+:PE,Mau2:-:PE	Mau2:-:2534	Sugp1:+:4959	chr8:70041851-70043550	FALSE	FALSE	none
chr16	42189951	42190950	1000	18	17	0	0.000143115	0.00591083	up	1				chr16:42189951-42190950	FALSE	FALSE	none
chr8	35825601	35827150	1550	29	29	0	0.000144184	0.00594354	up	1	Cldn23:-:PE			chr8:35825601-35827150	FALSE	FALSE	none
chr3	148885951	148886700	750	13	12	0	0.000144471	0.00594354	up	1	Adgrl2:-:I		Adgrl2:-:2241	chr3:148885951-148886700	FALSE	FALSE	none
chr6	70871501	70872650	1150	14	14	0	0.000144478	0.00594354	up	1	Eif2ak3:+:I		Eif2ak3:+:4028	chr6:70871501-70872650	FALSE	FALSE	none
chr7	116503851	116504850	1000	18	18	0	0.000144536	0.00594354	up	1	Nucb2:+:PE		Nucb2:+:1168	chr7:116503851-116504850	FALSE	FALSE	TCF1+
chr13	84790951	84791700	750	13	13	0	0.000144569	0.00594354	up	1				chr13:84790951-84791700	TRUE	FALSE	TCF1+
chr11	69979651	69981950	2300	43	0	43	0.000144805	0.00594354	down	1	Elp5:-:PE,Ctdnep1:+:PE	Elp5:-:4391	Elp5:-:539,Ctdnep1:+:1770	chr11:69979651-69981950	FALSE	FALSE	none
chr19	46498201	46503200	5000	89	0	84	0.000144824	0.00594354	down	1	Mir3084-2:-:I,Trim8:+:PE			chr19:46498201-46503200	FALSE	FALSE	none
chr3	152191751	152194400	2650	44	10	1	0.000144988	0.00594354	up	1	Dnajb4:-:PE	Dnajb4:-:4768	Dnajb4:-:650	chr3:152191751-152194400	FALSE	FALSE	none
chrX	167730201	167730450	250	3	3	0	0.000144991	0.00594354	up	1	Frmpd4:-:I	Frmpd4:-:1066		chrX:167730201-167730450	FALSE	FALSE	none
chr10	89764551	89766300	1750	19	19	0	0.000145568	0.00596226	up	1	Uhrf1bp1l:+:I			chr10:89764551-89766300	FALSE	FALSE	none
chr10	79849951	79853500	3550	51	0	46	0.000146958	0.00601418	down	1	Ptbp1:+:P,E130317F20Rik:-:E		Ptbp1:+:927	chr10:79849951-79853500	FALSE	FALSE	none
chr1	191102601	191103300	700	12	12	0	0.000147383	0.00602534	up	1	Batf3:+:I	Batf3:+:1769		chr1:191102601-191103300	FALSE	FALSE	none
chr3	55517201	55518000	800	14	12	0	0.000147475	0.00602534	up	1	Dclk1:+:I	Dclk1:+:1	Dclk1:+:3850	chr3:55517201-55518000	FALSE	FALSE	none
chr8	56155601	56157250	1650	18	18	0	0.000147768	0.00603233	up	1				chr8:56155601-56157250	FALSE	FALSE	none
chr14	102510501	102510750	250	3	3	0	0.000147968	0.00603549	up	1				chr14:102510501-102510750	FALSE	FALSE	none
chr12	98267801	98272800	5000	85	25	17	0.000148163	0.00603849	up	1	Gpr65:+:PE		Gpr65:+:1856	chr12:98267801-98272800	FALSE	TRUE	none
chr9	116368751	116369750	1000	18	16	0	0.000148951	0.00606558	up	1				chr9:116368751-116369750	FALSE	FALSE	none
chr6	103510801	103512600	1800	18	13	0	0.000149466	0.00608154	up	1	Chl1:+:PE			chr6:103510801-103512600	FALSE	FALSE	none
chr18	89214351	89215450	1100	20	20	0	0.000149921	0.00608917	up	1	Cd226:+:I			chr18:89214351-89215450	FALSE	FALSE	none
chr12	115023451	115024350	900	16	16	0	0.000149954	0.00608917	up	1				chr12:115023451-115024350	FALSE	FALSE	none
chr13	83571801	83572950	1150	21	19	0	0.000150024	0.00608917	up	1	Mef2c:+:PE		Mef2c:+:657	chr13:83571801-83572950	FALSE	TRUE	none
chr12	110736551	110739000	2450	45	0	29	0.000150477	0.00610075	down	1	Wdr20:+:PE		Wdr20:+:3130	chr12:110736551-110739000	FALSE	FALSE	none
chr16	97401451	97402850	1400	26	25	0	0.000150556	0.00610075	up	1	Bace2:+:I	Bace2:+:1729		chr16:97401451-97402850	TRUE	FALSE	TCF1+
chr13	115107201	115108150	950	17	11	0	0.000150915	0.00610543	up	1				chr13:115107201-115108150	FALSE	FALSE	none
chr19	7205401	7207400	2000	38	0	32	0.000150937	0.00610543	down	1	Otub1:-:PE	Otub1:-:950		chr19:7205401-7207400	FALSE	FALSE	none
chr4	144979101	144981550	2450	32	20	0	0.000151043	0.00610543	up	1	Vps13d:-:E	Vps13d:-:2333	Vps13d:-:1768	chr4:144979101-144981550	FALSE	FALSE	TCF1+
chr7	19148351	19150450	2100	40	0	35	0.00015132	0.00610898	down	1	Snrpd2:+:PE,Qpctl:-:PE	Qpctl:-:823	Snrpd2:+:768	chr7:19148351-19150450	FALSE	FALSE	none
chr14	121314801	121315350	550	9	8	0	0.000151495	0.00610898	up	1	Stk24:-:I			chr14:121314801-121315350	FALSE	FALSE	none
chr11	102555551	102557000	1450	27	0	22	0.000151562	0.00610898	down	1	Gpatch8:-:PE			chr11:102555551-102557000	FALSE	FALSE	none
chr14	51088101	51092450	4350	75	12	4	0.00015196	0.00610898	up	1	Ang:+:PE,Rnase4:+:PE		Ang:+:3550,Rnase4:+:3909	chr14:51088101-51092450	FALSE	TRUE	none
chr1	162186601	162187450	850	15	15	0	0.000152029	0.00610898	up	1	Dnm3:-:I			chr1:162186601-162187450	FALSE	FALSE	none
chr16	52128901	52130250	1350	25	12	0	0.000152057	0.00610898	up	1	Cblb:+:I		Cblb:+:815	chr16:52128901-52130250	FALSE	FALSE	none
chr6	61179851	61181450	1600	30	28	0	0.000152078	0.00610898	up	1	A730020E08Rik:-:PE,Ccser1:+:PE	A730020E08Rik:-:2769		chr6:61179851-61181450	TRUE	FALSE	TCF1+
chr7	67911651	67912450	800	14	14	0	0.000152121	0.00610898	up	1				chr7:67911651-67912450	TRUE	FALSE	none
chr16	14157801	14160550	2750	50	0	44	0.000152477	0.00611738	down	1	Marf1:-:PE,Nde1:+:P,Mir484:+:PE	Marf1:-:3770	Marf1:-:2671,Nde1:+:2725	chr16:14157801-14160550	FALSE	FALSE	none
chr18	73533201	73533650	450	7	2	5	0.000152578	0.00611738	down	1				chr18:73533201-73533650	FALSE	FALSE	none
chr10	17827851	17828100	250	3	3	0	0.000152997	0.00612763	up	1	Txlnb:+:E		Txlnb:+:2136	chr10:17827851-17828100	FALSE	FALSE	none
chr13	99384851	99385950	1100	19	19	0	0.000153082	0.00612763	up	1	Mrps27:+:I			chr13:99384851-99385950	FALSE	FALSE	TCF1-
chr1	64795851	64798000	2150	23	20	0	0.000153654	0.00613656	up	1	Plekhm3:-:I	Plekhm3:-:637		chr1:64795851-64798000	FALSE	FALSE	none
chr17	26931851	26934950	3100	40	0	37	0.000153747	0.00613656	down	1	Mir6968:+:P,Kifc5b:+:E,Phf1:+:PE,Cuta:-:E		Mir6968:+:522,Phf1:+:104,Cuta:-:3022	chr17:26931851-26934950	FALSE	FALSE	none
chr2	32774901	32776950	2050	34	0	33	0.000153787	0.00613656	down	1	Ptrh1:+:PE,Ttc16:-:PE	Ttc16:-:344	Cfap157:-:431,Ptrh1:+:33	chr2:32774901-32776950	FALSE	FALSE	none
chr5	109598901	109599200	300	4	0	4	0.000153842	0.00613656	down	1				chr5:109598901-109599200	FALSE	FALSE	none
chr17	35193951	35197600	3650	69	0	58	0.000153927	0.00613656	down	1	Mir6973a:+:PE,Ltb:+:PE		Tnf:-:1781	chr17:35193951-35197600	FALSE	FALSE	none
chr16	24504701	24505400	700	12	11	0	0.000154108	0.00613882	up	1	Lpp:+:I			chr16:24504701-24505400	FALSE	FALSE	none
chr7	109265701	109265950	250	3	3	0	0.00015448	0.00614868	up	1				chr7:109265701-109265950	FALSE	FALSE	none
chr11	53429801	53431800	2000	38	0	35	0.000154813	0.00615698	down	1	Gdf9:+:PE,Uqcrq:-:PE	Uqcrq:-:651	Gdf9:+:1138	chr11:53429801-53431800	FALSE	FALSE	none
chr3	131117101	131118550	1450	27	15	0	0.000155343	0.0061684	up	1	Lef1:+:E	Lef1:+:1555		chr3:131117101-131118550	FALSE	FALSE	none
chr5	52871901	52872800	900	16	16	0	0.000155472	0.0061684	up	1		Anapc4:+:4104		chr5:52871901-52872800	FALSE	FALSE	none
chr7	5060501	5064250	3750	73	0	55	0.000155476	0.0061684	down	1	U2af2:+:PE,Ccdc106:+:E	Ccdc106:+:796	U2af2:+:2153	chr7:5060501-5064250	FALSE	FALSE	none
chr11	120783551	120785050	1500	28	0	19	0.000155954	0.00617661	down	1	Rfng:-:PE,Gps1:+:PE	Rfng:-:181	Gps1:+:71,Dus1l:-:4151	chr11:120783551-120785050	FALSE	FALSE	none
chr16	24788951	24789400	450	7	7	0	0.000156007	0.00617661	up	1	Lpp:+:I			chr16:24788951-24789400	FALSE	FALSE	TCF1+
chr11	102317201	102321200	4000	78	0	74	0.00015611	0.00617661	down	1	Ubtf:-:PE	Ubtf:-:496		chr11:102317201-102321200	FALSE	FALSE	none
chr3	85629801	85630350	550	9	9	0	0.000156183	0.00617661	up	1	Gatb:+:I,Arfip1:-:I			chr3:85629801-85630350	FALSE	FALSE	none
chr9	107538401	107543200	4800	47	0	47	0.000156511	0.00618463	down	1	Nprl2:+:PE,Cyb561d2:-:PE,Tmem115:+:E	Tmem115:+:3072	Zmynd10:+:4098,Nprl2:+:307	chr9:107538401-107543200	FALSE	FALSE	none
chr10	118172301	118174200	1900	18	18	0	0.000156744	0.00618834	up	1		Mdm1:+:3304		chr10:118172301-118174200	TRUE	FALSE	none
chr18	73834651	73836950	2300	43	25	1	0.000156856	0.00618834	up	1				chr18:73834651-73836950	FALSE	FALSE	none
chr14	106007751	106008100	350	5	5	0	0.0001573	0.00620091	up	1				chr14:106007751-106008100	FALSE	FALSE	none
chr7	123354451	123356500	2050	34	27	0	0.000157498	0.00620274	up	1	Arhgap17:-:I			chr7:123354451-123356500	FALSE	FALSE	none
chr4	132767601	132769600	2000	38	0	32	0.000157598	0.00620274	down	1	Rpa2:+:PE		Rpa2:+:916	chr4:132767601-132769600	FALSE	FALSE	none
chr4	129739351	129744000	4650	61	1	40	0.000158078	0.00621669	down	1	Khdrbs1:-:PE			chr4:129739351-129744000	FALSE	TRUE	none
chr5	35105151	35106300	1150	21	0	10	0.000158223	0.00621742	down	1	Lrpap1:-:PE	Lrpap1:-:611		chr5:35105151-35106300	FALSE	FALSE	none
chr3	129493951	129495050	1100	20	15	0	0.000158683	0.00623055	up	1				chr3:129493951-129495050	FALSE	FALSE	none
chr9	87025401	87028100	2700	31	14	2	0.000159326	0.00624798	up	1	Cyb5r4:+:PE	Cyb5r4:+:3148	Cyb5r4:+:1404	chr9:87025401-87028100	FALSE	FALSE	none
chr1	135594101	135594600	500	8	8	0	0.00015938	0.00624798	up	1	Nav1:-:I,Gm4793:+:I	Gm4793:+:1591	Gm4793:+:609	chr1:135594101-135594600	TRUE	FALSE	none
chr10	80574101	80577100	3000	52	0	51	0.000160142	0.00627285	down	1	Klf16:-:PE	Klf16:-:4879		chr10:80574101-80577100	FALSE	FALSE	none
chr14	101878351	101880000	1650	31	17	0	0.000160455	0.00627989	up	1	Lmo7:+:PI	Lmo7:+:1432	Lmo7:+:803	chr14:101878351-101880000	FALSE	FALSE	none
chr13	107522751	107523600	850	15	14	0	0.000160576	0.00627989	up	1				chr13:107522751-107523600	FALSE	FALSE	none
chr2	26444301	26447300	3000	58	0	56	0.000160786	0.00628034	down	1	0610009E02Rik:+:PE,Sec16a:-:PE	Sec16a:-:2231		chr2:26444301-26447300	FALSE	FALSE	none
chr3	129903701	129905400	1700	20	16	0	0.000160842	0.00628034	up	1	Casp6:+:I	Casp6:+:2195	Casp6:+:66	chr3:129903701-129905400	FALSE	FALSE	none
chr9	103449051	103449600	550	9	9	0	0.00016159	0.00630456	up	1	5830418P13Rik:+:I,Bfsp2:-:PE	Bfsp2:-:341	Bfsp2:-:205	chr9:103449051-103449600	FALSE	FALSE	none
chr11	100471751	100473250	1500	28	0	22	0.000161963	0.00631411	down	1	Klhl11:-:PE		Acly:-:3103	chr11:100471751-100473250	FALSE	FALSE	none
chr16	97309801	97310850	1050	19	19	0	0.00016252	0.00633065	up	1				chr16:97309801-97310850	FALSE	FALSE	none
chr5	115347251	115349700	2450	47	0	31	0.000162643	0.00633065	down	1	Cox6a1:-:PE	Cox6a1:-:1325,Triap1:+:3682		chr5:115347251-115349700	FALSE	FALSE	none
chr7	129591451	129593500	2050	39	23	0	0.000163075	0.00634245	up	1	Wdr11:+:PE			chr7:129591451-129593500	FALSE	FALSE	none
chr10	95745501	95746550	1050	19	19	0	0.000163534	0.00635096	up	1				chr10:95745501-95746550	FALSE	FALSE	none
chr17	29614201	29615700	1500	28	0	18	0.000163551	0.00635096	down	1	Gm28043:+:PE,Rnf8:+:PE,Cmtr1:+:I		Rnf8:+:436	chr17:29614201-29615700	FALSE	FALSE	none
chr13	83597051	83598200	1150	21	21	0	0.00016445	0.00637223	up	1	Mef2c:+:I	Mef2c:+:4070		chr13:83597051-83598200	FALSE	FALSE	none
chr19	6084301	6086100	1800	34	0	25	0.000164469	0.00637223	down	1	Cdca5:+:PE,Zfpl1:-:PE	Tmem262:+:3513,Zfpl1:-:241	Cdca5:+:302	chr19:6084301-6086100	FALSE	FALSE	none
chr14	31570301	31570650	350	5	5	0	0.000164614	0.00637223	up	1	Colq:-:I,Hacl1:-:I			chr14:31570301-31570650	TRUE	FALSE	none
chr11	102297101	102300150	3050	33	0	29	0.000164615	0.00637223	down	1	Atxn7l3:-:P	Atxn7l3:-:470	Ubtf:-:4410	chr11:102297101-102300150	FALSE	FALSE	none
chr8	36041301	36041950	650	11	11	0	0.00016479	0.00637398	up	1				chr8:36041301-36041950	FALSE	FALSE	none
chr3	135825001	135827200	2200	42	29	0	0.000165097	0.00637767	up	1	Slc39a8:+:PE			chr3:135825001-135827200	FALSE	FALSE	none
chr10	20267051	20267450	400	6	6	0	0.000165155	0.00637767	up	1	Map7:+:PE	Map7:+:200	Map7:+:1910	chr10:20267051-20267450	FALSE	FALSE	none
chr3	13471351	13473500	2150	23	23	0	0.000165273	0.00637767	up	1	Ralyl:+:PE			chr3:13471351-13473500	FALSE	FALSE	none
chr17	17004401	17005850	1450	27	22	0	0.000165887	0.006394	up	1				chr17:17004401-17005850	FALSE	TRUE	none
chr10	98743851	98746400	2550	48	33	1	0.000166216	0.006394	up	1				chr10:98743851-98746400	FALSE	FALSE	none
chr17	12307351	12308300	950	17	17	0	0.000166283	0.006394	up	1	Map3k4:-:PI		Map3k4:-:99	chr17:12307351-12308300	FALSE	FALSE	none
chr3	144198251	144199250	1000	18	18	0	0.000166352	0.006394	up	1	Lmo4:-:I	Lmo4:-:3433	Lmo4:-:1533	chr3:144198251-144199250	FALSE	FALSE	none
chr6	145269201	145270100	900	16	16	0	0.000166421	0.006394	up	1				chr6:145269201-145270100	FALSE	FALSE	none
chr8	117775601	117776850	1250	23	23	0	0.000166473	0.006394	up	1				chr8:117775601-117776850	FALSE	FALSE	none
chr18	81927101	81928450	1350	25	23	0	0.000166839	0.00640306	up	1				chr18:81927101-81928450	FALSE	FALSE	none
chr4	116185051	116185750	700	12	12	0	0.000167096	0.00640794	up	1	Pik3r3:+:I			chr4:116185051-116185750	FALSE	FALSE	TCF1-
chr12	115293601	115294150	550	9	9	0	0.000167532	0.00641967	up	1				chr12:115293601-115294150	FALSE	FALSE	none
chr6	129627201	129628150	950	17	15	0	0.000167731	0.00642231	up	1		Klrk1:-:3337		chr6:129627201-129628150	FALSE	FALSE	none
chr7	135588301	135589350	1050	19	10	0	0.000168053	0.00642758	up	1	Ptpre:+:I		Ptpre:+:4038	chr7:135588301-135589350	TRUE	FALSE	TCF1-
chr5	149616751	149617350	600	10	10	0	0.000168129	0.00642758	up	1	Hsph1:-:E	Hsph1:-:2044,Wdr95:+:4857	Hsph1:-:105	chr5:149616751-149617350	FALSE	FALSE	none
chr10	118853901	118855200	1300	24	22	0	0.000168341	0.00642801	up	1			Dyrk2:-:403	chr10:118853901-118855200	FALSE	FALSE	none
chr9	62455201	62455600	400	6	6	0	0.000168401	0.00642801	up	1	Coro2b:-:I	Coro2b:-:556		chr9:62455201-62455600	FALSE	FALSE	none
chr1	173418651	173421150	2500	44	11	1	0.000168765	0.0064364	up	1	Aim2:+:PE			chr1:173418651-173421150	FALSE	FALSE	none
chr5	118271451	118272500	1050	19	17	0	0.000169	0.0064364	up	1				chr5:118271451-118272500	FALSE	FALSE	none
chr9	56936851	56938650	1800	29	0	23	0.000169012	0.0064364	down	1	Imp3:+:PE			chr9:56936851-56938650	FALSE	FALSE	none
chr8	84839901	84841850	1950	33	0	33	0.000169735	0.00645896	down	1	Calr:-:E,Rad23a:-:PE	Gadd45gip1:+:4419,Rad23a:-:946	Calr:-:746	chr8:84839901-84841850	FALSE	FALSE	none
chr3	9153301	9155050	1750	33	22	2	0.000169975	0.00646312	up	1				chr3:9153301-9155050	TRUE	FALSE	none
chr11	55204051	55205000	950	17	0	13	0.000170557	0.00648023	down	1	Slc36a1:+:PE			chr11:55204051-55205000	FALSE	FALSE	none
chr4	130106901	130108200	1300	24	0	23	0.000170978	0.00649124	down	1	Pef1:+:PE	Pef1:+:4174		chr4:130106901-130108200	FALSE	FALSE	none
chr11	103264551	103268300	3750	55	0	27	0.000171841	0.006519	down	1	Map3k14:-:PE			chr11:103264551-103268300	FALSE	FALSE	none
chr7	45465801	45467600	1800	33	0	33	0.00017213	0.00652495	down	1	Bax:-:PE,Dhdh:-:E	Bax:-:477	Dhdh:-:3387	chr7:45465801-45467600	FALSE	FALSE	none
chr12	115334601	115336950	2350	23	22	0	0.00017254	0.00652961	up	1				chr12:115334601-115336950	FALSE	FALSE	none
chr11	75629651	75631950	2300	43	0	40	0.00017265	0.00652961	down	1	Inpp5k:+:PE	Pitpna:+:847	Inpp5k:+:1119	chr11:75629651-75631950	FALSE	TRUE	none
chr2	30236801	30238700	1900	36	0	29	0.000172756	0.00652961	down	1	Lrrc8a:+:PE,1700084E18Rik:-:PE		Lrrc8a:+:1867	chr2:30236801-30238700	FALSE	FALSE	none
chr5	147070151	147072300	2150	30	21	0	0.000172895	0.00652961	up	1	Lnx2:-:I		Lnx2:-:4118,Polr1d:+:4750	chr5:147070151-147072300	FALSE	FALSE	none
chr18	56358601	56359250	650	11	11	0	0.000172928	0.00652961	up	1				chr18:56358601-56359250	FALSE	FALSE	none
chr17	29768751	29770350	1600	30	0	26	0.00017321	0.00652961	down	1				chr17:29768751-29770350	FALSE	FALSE	none
chr13	67728551	67730450	1900	29	27	0	0.000173294	0.00652961	up	1	Zfp65:-:PE,Zfp85os:+:PE	Zfp65:-:4225		chr13:67728551-67730450	FALSE	FALSE	none
chr15	81399051	81401400	2350	39	0	22	0.000173311	0.00652961	down	1	Xpnpep3:+:PE,St13:-:PE			chr15:81399051-81401400	FALSE	TRUE	none
chr17	34980601	34982650	2050	30	0	29	0.000173825	0.00654323	down	1	Lsm2:+:PE	Hspa1l:+:1316	Lsm2:+:1958	chr17:34980601-34982650	FALSE	FALSE	none
chr2	125456101	125456650	550	8	8	0	0.000173938	0.00654323	up	1	Fbn1:-:I			chr2:125456101-125456650	FALSE	FALSE	none
chr3	129213451	129215700	2250	28	28	0	0.000174096	0.00654419	up	1	Pitx2:+:PE		Pitx2:+:2634	chr3:129213451-129215700	FALSE	FALSE	none
chr1	132311201	132311800	600	10	10	0	0.000174758	0.00655923	up	1		Klhdc8a:+:3844	Nuak2:+:4326	chr1:132311201-132311800	FALSE	FALSE	none
chr1	141884001	141885000	1000	18	18	0	0.000174864	0.00655923	up	1				chr1:141884001-141885000	FALSE	FALSE	none
chr3	152149201	152150150	950	17	17	0	0.000174969	0.00655923	up	1	Gipc2:-:PI	Gipc2:-:2413		chr3:152149201-152150150	FALSE	FALSE	none
chr3	52069651	52070550	900	16	13	0	0.000175028	0.00655923	up	1	Maml3:-:I			chr3:52069651-52070550	FALSE	FALSE	none
chr1	20766551	20767000	450	7	7	0	0.000175173	0.00655968	up	1				chr1:20766551-20767000	FALSE	FALSE	none
chr12	12590951	12591200	250	3	3	0	0.000175749	0.0065704	up	1				chr12:12590951-12591200	FALSE	FALSE	none
chr4	133129351	133132450	3100	48	0	18	0.000175871	0.0065704	down	1	Wasf2:+:PE			chr4:133129351-133132450	FALSE	FALSE	none
chr9	117961551	117962800	1250	23	16	0	0.000175879	0.0065704	up	1				chr9:117961551-117962800	FALSE	FALSE	none
chr16	5393451	5393700	250	3	3	0	0.000176121	0.0065704	up	1				chr16:5393451-5393700	FALSE	FALSE	none
chr7	28179151	28180650	1500	28	0	28	0.000176228	0.0065704	down	1	Dyrk1b:+:PE,Fbl:+:E	Fbl:+:108	Dyrk1b:+:859	chr7:28179151-28180650	FALSE	FALSE	none
chr12	115790401	115790950	550	9	9	0	0.000176581	0.0065704	up	1				chr12:115790401-115790950	FALSE	FALSE	none
chr13	107619251	107620050	800	14	14	0	0.000176679	0.0065704	up	1				chr13:107619251-107620050	FALSE	FALSE	none
chr11	119297901	119300900	3000	40	0	31	0.000176741	0.0065704	down	1	Eif4a3:-:PE	Eif4a3:-:24		chr11:119297901-119300900	FALSE	FALSE	none
chr10	117530701	117532200	1500	7	7	0	0.000176748	0.0065704	up	1				chr10:117530701-117532200	TRUE	FALSE	TCF1+
chr13	10070901	10071950	1050	19	19	0	0.000176791	0.0065704	up	1	Chrm3:-:I			chr13:10070901-10071950	FALSE	FALSE	none
chr3	65793401	65794100	700	12	12	0	0.00017717	0.00657891	up	1	Lekr1:+:I			chr3:65793401-65794100	TRUE	FALSE	none
chr17	34027251	34031050	3800	74	0	67	0.000177286	0.00657891	down	1	Slc39a7:-:PE,H2-Ke6:-:PE,Ring1:-:P,Rxrb:+:P,Mir219a-1:-:P	Mir219c:+:2180,Slc39a7:-:150,H2-Ke6:-:150,Ring1:-:2571,Mir219a-1:-:2159	Slc39a7:-:444,Rxrb:+:762	chr17:34027251-34031050	FALSE	FALSE	none
chr6	128345551	128346100	550	9	9	0	0.000177447	0.00657995	up	1	Tulp3:-:I	Tulp3:-:2346	Tulp3:-:2023	chr6:128345551-128346100	FALSE	FALSE	none
chr2	65214201	65214750	550	9	9	0	0.000177752	0.00658342	up	1	Cobll1:-:I			chr2:65214201-65214750	FALSE	FALSE	TCF1+
chr1	162773651	162773950	300	4	4	0	0.000177808	0.00658342	up	1				chr1:162773651-162773950	FALSE	FALSE	TCF1+
chr11	70431601	70436200	4600	87	0	61	0.000178827	0.0066162	down	1	Mir7115:+:P,Arrb2:+:PE		Mir7115:+:2055,Arrb2:+:131	chr11:70431601-70436200	FALSE	FALSE	none
chr1	46894251	46895150	900	16	16	0	0.000179141	0.00661794	up	1	Slc39a10:-:P	Slc39a10:-:1399		chr1:46894251-46895150	FALSE	FALSE	none
chr5	16357701	16357950	250	3	3	0	0.000179142	0.00661794	up	1	Cacna2d1:+:E	Cacna2d1:+:374	Cacna2d1:+:981	chr5:16357701-16357950	FALSE	FALSE	none
chr7	45123201	45126700	3500	66	0	66	0.000179534	0.00662743	down	1	Mir5121:-:P,Flt3l:-:E,Rpl13a:-:PE,Rps11:-:PE,Snord33:-:P,Snord32a:-:P,Snord34:-:PE,Snord35a:-:PE,Snord35b:-:P	Rps11:-:243,Snord35b:-:90,Mir150:+:1380	Mir5121:-:218,Flt3l:-:9,Rpl13a:-:9,Snord33:-:164,Snord32a:-:682	chr7:45123201-45126700	FALSE	FALSE	none
chr5	22747301	22747750	450	7	7	0	0.000179836	0.00663363	up	1	Lhfpl3:+:I,6030443J06Rik:+:I,A930003O13Rik:-:P	Lhfpl3:+:676,A930003O13Rik:-:414		chr5:22747301-22747750	FALSE	FALSE	none
chr2	5075451	5075750	300	4	4	0	0.000180694	0.00665823	up	1				chr2:5075451-5075750	FALSE	FALSE	none
chr4	53158651	53160200	1550	13	13	0	0.000180772	0.00665823	up	1	Abca1:-:PE			chr4:53158651-53160200	TRUE	FALSE	none
chr10	111213451	111215450	2000	35	34	0	0.000180928	0.00665873	up	1	Osbpl8:+:I			chr10:111213451-111215450	FALSE	FALSE	none
chr4	129057501	129060500	3000	56	0	29	0.000181056	0.00665873	down	1	Rnf19b:+:PE			chr4:129057501-129060500	FALSE	FALSE	none
chr1	165322151	165322400	250	3	3	0	0.00018141	0.0066668	up	1	Gpr161:+:E	Gpr161:+:354		chr1:165322151-165322400	FALSE	FALSE	none
chr4	107201451	107203450	2000	27	20	0	0.000182217	0.0066861	up	1		Tmem59:+:455		chr4:107201451-107203450	FALSE	FALSE	none
chr11	69998501	70002700	4200	81	0	81	0.000182497	0.0066861	down	1	Dvl2:+:PE,Phf23:+:E	Gabarap:+:3550,Phf23:+:5	Dvl2:+:2105	chr11:69998501-70002700	FALSE	FALSE	none
chr6	65593751	65594700	950	17	9	0	0.000182548	0.0066861	up	1	Tnip3:+:I	Tnip3:+:51	Tnip3:+:1432	chr6:65593751-65594700	FALSE	FALSE	none
chr18	89340201	89341300	1100	20	18	0	0.000182581	0.0066861	up	1	Dok6:-:I			chr18:89340201-89341300	FALSE	FALSE	none
chr5	151650051	151652300	2250	37	19	6	0.000182699	0.0066861	up	1	Rfc3:-:PE	Rfc3:-:42		chr5:151650051-151652300	FALSE	FALSE	none
chr4	89044001	89044400	400	6	6	0	0.000182748	0.0066861	up	1				chr4:89044001-89044400	FALSE	FALSE	none
chr16	10958351	10959350	1000	18	18	0	0.000182928	0.00668682	up	1	Litaf:-:E		Litaf:-:1474	chr16:10958351-10959350	FALSE	FALSE	none
chr13	104574001	104576750	2750	35	31	0	0.000183115	0.00668682	up	1				chr13:104574001-104576750	FALSE	FALSE	none
chr10	81059801	81060650	850	15	0	15	0.000183274	0.00668682	down	1	Sgta:-:PE			chr10:81059801-81060650	FALSE	FALSE	none
chr16	57280651	57281750	1100	7	7	0	0.00018331	0.00668682	up	1	Tmem30c:-:E	Tmem30c:-:2898		chr16:57280651-57281750	FALSE	FALSE	none
chr5	147062851	147064750	1900	36	33	0	0.000184142	0.00671222	up	1	Lnx2:-:I			chr5:147062851-147064750	FALSE	FALSE	none
chr13	5407751	5409150	1400	26	20	0	0.00018428	0.00671229	up	1				chr13:5407751-5409150	FALSE	FALSE	none
chr19	45780301	45784450	4150	59	0	44	0.000184916	0.00672682	down	1	Mir3084-2:-:I,Oga:-:PE	Oga:-:1218		chr19:45780301-45784450	FALSE	TRUE	none
chr13	114151001	114151450	450	7	7	0	0.000185032	0.00672682	up	1	Arl15:+:I,A430090L17Rik:-:PI	A430090L17Rik:-:1256	Arl15:+:3254,A430090L17Rik:-:69	chr13:114151001-114151450	FALSE	FALSE	none
chr7	140946851	140947800	950	17	12	0	0.000185214	0.00672682	up	1	Pgghg:+:E	Pgghg:+:7	Ifitm5:-:1158,Ifitm2:-:1422	chr7:140946851-140947800	FALSE	FALSE	none
chr1	79750901	79753200	2300	42	36	0	0.000185226	0.00672682	up	1	Wdfy1:-:I			chr1:79750901-79753200	FALSE	FALSE	none
chr9	15529901	15530200	300	4	4	0	0.000185361	0.00672682	up	1	Smco4:+:I	Smco4:+:4197		chr9:15529901-15530200	FALSE	FALSE	none
chr6	146795701	146796250	550	9	9	0	0.000185531	0.00672805	up	1	Arntl2:+:PE			chr6:146795701-146796250	FALSE	FALSE	none
chr10	127061401	127066350	4950	90	0	70	0.00018577	0.00673176	down	1	Cdk4:+:PE,March9:-:P	March9:-:1217	A730063M14Rik:+:4131,Cdk4:+:579,Tspan31:-:930	chr10:127061401-127066350	FALSE	FALSE	none
chr4	89175351	89176200	850	15	13	0	0.000186132	0.00673274	up	1	Mtap:+:PI	Mtap:+:2967	Mtap:+:174	chr4:89175351-89176200	FALSE	FALSE	none
chr11	109330401	109331950	1550	29	13	0	0.000186139	0.00673274	up	1				chr11:109330401-109331950	FALSE	FALSE	none
chr6	97320951	97322500	1550	17	16	0	0.000186557	0.00673274	up	1	Frmd4b:-:I		Frmd4b:-:1155	chr6:97320951-97322500	FALSE	FALSE	none
chr3	135512601	135513800	1200	21	14	0	0.000186614	0.00673274	up	1	Manba:+:E	Manba:+:154	Manba:+:3350	chr3:135512601-135513800	TRUE	FALSE	none
chrX	52801251	52801950	700	12	12	0	0.000186636	0.00673274	up	1		Ccdc160:+:1783		chrX:52801251-52801950	FALSE	FALSE	none
chr1	162751901	162752550	650	11	11	0	0.000186738	0.00673274	up	1				chr1:162751901-162752550	FALSE	FALSE	none
chr6	134311401	134312000	600	10	10	0	0.000186751	0.00673274	up	1	4933406J09Rik:-:I	4933406J09Rik:-:2312	4933406J09Rik:-:2511	chr6:134311401-134312000	FALSE	FALSE	none
chr6	37563951	37564400	450	7	7	0	0.000187156	0.00674239	up	1	Akr1d1:+:I		Akr1d1:+:22	chr6:37563951-37564400	TRUE	FALSE	TCF1+
chr7	115531351	115531500	150	1	1	0	0.000187378	0.00674505	up	1	Sox6:-:I			chr7:115531351-115531500	FALSE	FALSE	none
chr15	100904901	100906150	1250	18	18	0	0.000187503	0.00674505	up	1	Scn8a:+:I			chr15:100904901-100906150	FALSE	FALSE	none
chr4	135855201	135857950	2750	41	0	38	0.000187908	0.00675469	down	1	Srsf10:+:PE		Srsf10:+:355	chr4:135855201-135857950	FALSE	FALSE	none
chr1	164075351	164079700	4350	59	48	0	0.000188215	0.00676082	up	1	Sell:+:E	Sell:+:2123		chr1:164075351-164079700	TRUE	TRUE	none
chr14	46884701	46885050	350	5	5	0	0.000188734	0.00677319	up	1	Samd4:+:PE	Samd4:+:55		chr14:46884701-46885050	FALSE	FALSE	none
chr17	31057151	31061450	4300	63	0	40	0.000188891	0.00677319	down	1	Abcg1:+:PE		Abcg1:+:2935	chr17:31057151-31061450	FALSE	FALSE	none
chr13	95912751	95913550	800	14	14	0	0.000188971	0.00677319	up	1				chr13:95912751-95913550	FALSE	FALSE	none
chr17	80112551	80113300	750	13	13	0	0.000189266	0.00677557	up	1				chr17:80112551-80113300	FALSE	FALSE	none
chr3	60124401	60124900	500	8	8	0	0.000189312	0.00677557	up	1				chr3:60124401-60124900	TRUE	FALSE	TCF1+
chr19	11911351	11913400	2050	39	0	32	0.000189612	0.00678138	down	1	Patl1:+:PE		Patl1:+:948	chr19:11911351-11913400	FALSE	FALSE	none
chrX	166323051	166323600	550	9	9	0	0.000189924	0.00678763	up	1	Gpm6b:+:I			chrX:166323051-166323600	FALSE	FALSE	none
chr3	79247701	79249500	1800	34	15	0	0.000190271	0.0067951	up	1	4921511C10Rik:+:E,Rapgef2:-:I		4921511C10Rik:+:3974	chr3:79247701-79249500	FALSE	FALSE	none
chr10	111575801	111576600	800	14	14	0	0.000190942	0.00681093	up	1				chr10:111575801-111576600	FALSE	FALSE	TCF1+
chr8	15010051	15012500	2450	47	23	0	0.00019099	0.00681093	up	1	Kbtbd11:+:PE			chr8:15010051-15012500	FALSE	FALSE	none
chr11	68900951	68902250	1300	24	0	17	0.000191861	0.00683705	down	1	Gm15772:+:PE,Rpl26:+:PE		Gm15772:+:20,Rpl26:+:20	chr11:68900951-68902250	FALSE	TRUE	none
chr1	151697751	151698550	800	14	14	0	0.000192167	0.006843	up	1	Fam129a:+:I	Fam129a:+:1464	Fam129a:+:1559	chr1:151697751-151698550	FALSE	FALSE	none
chr11	5443601	5445700	2100	40	2	19	0.00019249	0.00684958	down	1	Znrf3:-:PE			chr11:5443601-5445700	FALSE	FALSE	none
chr12	87411001	87411400	400	6	6	0	0.000192848	0.00685734	up	1				chr12:87411001-87411400	FALSE	FALSE	none
chr3	136556301	136556950	650	11	11	0	0.00019315	0.00686316	up	1				chr3:136556301-136556950	FALSE	FALSE	none
chr17	29488801	29492850	4050	79	0	65	0.000193479	0.00686989	down	1	Pim1:+:PE		Pim1:+:187	chr17:29488801-29492850	FALSE	TRUE	none
chr2	112509751	112510750	1000	18	18	0	0.000194242	0.00689204	up	1	Aven:+:I		Aven:+:3700	chr2:112509751-112510750	FALSE	FALSE	none
chr8	41334101	41334550	450	7	7	0	0.000194797	0.00690252	up	1		Pcm1:+:1757		chr8:41334101-41334550	FALSE	FALSE	TCF1+
chr15	100612451	100615450	3000	48	0	45	0.000194817	0.00690252	down	1	Dazap2:+:PE,C330013E15Rik:-:PE		Dazap2:+:484	chr15:100612451-100615450	TRUE	FALSE	none
chr7	81854601	81855450	850	15	15	0	0.000195209	0.00691145	up	1			Tm6sf1:+:3551	chr7:81854601-81855450	FALSE	FALSE	none
chr11	78511651	78512850	1200	22	0	20	0.000195385	0.00691269	down	1	Tmem199:-:PE,Poldip2:+:PE	Tmem199:-:1230	Poldip2:+:1070	chr11:78511651-78512850	FALSE	FALSE	none
chr4	95096751	95097100	350	5	5	0	0.000196122	0.0069338	up	1				chr4:95096751-95097100	FALSE	FALSE	none
chr15	51823051	51823500	450	7	7	0	0.00019706	0.006962	up	1	Eif3h:-:I			chr15:51823051-51823500	FALSE	FALSE	none
chr12	77765251	77765650	400	6	6	0	0.000197275	0.00696461	up	1				chr12:77765251-77765650	FALSE	FALSE	none
chr14	87079401	87080400	1000	18	14	0	0.00019763	0.00697214	up	1	Diaph3:-:I	Diaph3:-:3461		chr14:87079401-87080400	FALSE	FALSE	none
chr2	72170251	72171600	1350	24	18	0	0.000197896	0.00697656	up	1	Rapgef4:+:I		Rapgef4:+:2823	chr2:72170251-72171600	TRUE	FALSE	none
chr18	76200701	76200900	200	2	2	0	0.000198151	0.00698036	up	1				chr18:76200701-76200900	FALSE	FALSE	none
chr3	87852601	87857000	4400	85	0	81	0.000198287	0.00698036	down	1	Sh2d2a:+:E	Sh2d2a:+:726	Prcc:-:1903	chr3:87852601-87857000	FALSE	FALSE	none
chr9	65675951	65676950	1000	18	0	10	0.000198571	0.00698537	down	1	Oaz2:+:PE	Oaz2:+:718		chr9:65675951-65676950	FALSE	FALSE	none
chr1	95267201	95269700	2500	39	31	0	0.000198866	0.00698804	up	1				chr1:95267201-95269700	FALSE	FALSE	none
chr7	116714951	116716150	1200	22	17	0	0.00019893	0.00698804	up	1				chr7:116714951-116716150	FALSE	FALSE	none
chr12	72461501	72462250	750	13	13	0	0.000199346	0.00699769	up	1	Lrrc9:+:I	Lrrc9:+:579	Lrrc9:+:1075	chr12:72461501-72462250	FALSE	FALSE	none
chr17	33823601	33825700	2100	22	0	21	0.000200131	0.00701823	down	1	Rps28:-:PE,Ndufa7:+:PE	Rps28:-:271,Kank3:+:683	Ndufa7:+:2102	chr17:33823601-33825700	FALSE	FALSE	none
chr1	101901601	101903450	1850	35	31	0	0.000200406	0.00701823	up	1				chr1:101901601-101903450	TRUE	FALSE	none
chr12	98246501	98247350	850	15	12	0	0.000200443	0.00701823	up	1	Galc:-:I	Galc:-:209	Galc:-:4660	chr12:98246501-98247350	FALSE	FALSE	none
chr19	5566401	5569950	3550	62	0	60	0.00020061	0.00701823	down	1	Ap5b1:+:PE			chr19:5566401-5569950	FALSE	FALSE	none
chr15	53128601	53130850	2250	24	18	0	0.000200779	0.00701823	up	1	Ext1:-:I			chr15:53128601-53130850	FALSE	FALSE	none
chr9	48817151	48817700	550	9	9	0	0.000200785	0.00701823	up	1	Zbtb16:-:I			chr9:48817151-48817700	FALSE	FALSE	TCF1-
chr4	55984001	55984300	300	4	4	0	0.000200958	0.0070193	up	1				chr4:55984001-55984300	FALSE	FALSE	none
chr10	37249601	37249850	250	3	3	0	0.000201373	0.00702195	up	1				chr10:37249601-37249850	FALSE	FALSE	none
chrX	102031601	102032250	650	11	11	0	0.000201394	0.00702195	up	1	Nhsl2:+:I			chrX:102031601-102032250	FALSE	FALSE	none
chr3	32419701	32422050	2350	31	30	0	0.000201461	0.00702195	up	1	Pik3ca:+:I			chr3:32419701-32422050	FALSE	FALSE	none
chr10	81180151	81184050	3900	76	0	59	0.000201977	0.00703499	down	1	Dapk3:+:PE,Eef2:+:PE	Snord37:+:1138,Eef2:+:74		chr10:81180151-81184050	FALSE	TRUE	none
chr7	45715351	45719300	3950	53	0	48	0.000202734	0.00705212	down	1	Rpl18:+:PE,Sphk2:-:PE,Fam83e:+:P	Sphk2:-:144	Rpl18:+:229,Fam83e:+:1912	chr7:45715351-45719300	FALSE	FALSE	none
chr9	44232751	44235300	2550	49	0	48	0.000202755	0.00705212	down	1	Cbl:-:PE			chr9:44232751-44235300	FALSE	FALSE	none
chr19	4156151	4159150	3000	21	0	20	0.000203628	0.00707751	down	1	Ptprcap:+:E,Rps6kb2:-:PE	Ptprcap:+:1448,Coro1b:+:2116	Rps6kb2:-:77	chr19:4156151-4159150	FALSE	FALSE	none
chr17	27839451	27840600	1150	21	0	21	0.000204309	0.00709178	down	1	Snrpc:+:PE	Snrpc:+:1192	Snrpc:+:1670	chr17:27839451-27840600	FALSE	TRUE	none
chr6	106790151	106793450	3300	51	25	5	0.000204326	0.00709178	up	1	Crbn:-:E		Crbn:-:738	chr6:106790151-106793450	FALSE	FALSE	none
chr2	167631651	167636150	4500	87	0	78	0.000204656	0.00709824	down	1	Ube2v1:-:PE	Ube2v1:-:2363		chr2:167631651-167636150	FALSE	FALSE	none
chr15	83148251	83150450	2200	42	0	19	0.000204841	0.00709968	down	1	Rnu12:+:PE,Poldip3:-:PE		Cyb5r3:-:3044	chr15:83148251-83150450	FALSE	FALSE	none
chr9	65578601	65581550	2950	57	0	33	0.000205502	0.00711757	down	1	Plekho2:-:PE	Plekho2:-:1501		chr9:65578601-65581550	FALSE	FALSE	none
chr6	67339501	67340100	600	10	10	0	0.000206263	0.00713665	up	1	Il12rb2:-:PE	Il12rb2:-:2735		chr6:67339501-67340100	FALSE	FALSE	none
chr3	142495201	142498050	2850	51	27	0	0.000206468	0.00713665	up	1	Gbp5:+:PE	Gbp5:+:1076	Gbp5:+:2503	chr3:142495201-142498050	FALSE	FALSE	none
chr3	133077951	133079950	2000	30	25	0	0.000206487	0.00713665	up	1	Gstcd:-:I		Gstcd:-:1279	chr3:133077951-133079950	FALSE	FALSE	none
chr14	103850501	103850800	300	4	4	0	0.000207035	0.00715061	up	1				chr14:103850501-103850800	FALSE	FALSE	TCF1+
chr12	108600951	108601400	450	7	7	0	0.00020781	0.00717234	up	1	Evl:+:I		Evl:+:4366	chr12:108600951-108601400	FALSE	FALSE	none
chr15	9701801	9702300	500	8	8	0	0.000208281	0.00717612	up	1	Spef2:-:I		Spef2:-:2009	chr15:9701801-9702300	FALSE	FALSE	none
chr12	114932201	114932550	350	5	5	0	0.00020832	0.00717612	up	1				chr12:114932201-114932550	FALSE	FALSE	none
chr2	181917901	181918800	900	9	0	9	0.000208356	0.00717612	down	1				chr2:181917901-181918800	FALSE	FALSE	none
chr17	34893701	34896850	3150	61	0	47	0.000208539	0.00717743	down	1	Ehmt2:+:P,C2:-:PE,Zbtb12:+:PE		Ehmt2:+:1619	chr17:34893701-34896850	FALSE	FALSE	none
chr3	135602751	135603200	450	7	7	0	0.000208823	0.00717769	up	1	Nfkb1:-:PI	Nfkb1:-:1211	Nfkb1:-:510	chr3:135602751-135603200	FALSE	FALSE	none
chr7	130576901	130577100	200	2	2	0	0.000208862	0.00717769	up	1	Fgfr2:-:I,Tacc2:+:P	Nsmce4a:-:3783	Tacc2:+:338	chr7:130576901-130577100	FALSE	FALSE	none
chr5	123013501	123016450	2950	54	0	38	0.000209074	0.00717769	down	1	Orai1:+:PE,Kdm2b:-:P	Kdm2b:-:627		chr5:123013501-123016450	FALSE	FALSE	none
chr12	92823001	92824050	1050	19	19	0	0.000209191	0.00717769	up	1				chr12:92823001-92824050	FALSE	FALSE	none
chr14	49221501	49222700	1200	21	15	0	0.000209273	0.00717769	up	1	ccdc198:-:I	ccdc198:-:1685	ccdc198:-:1382	chr14:49221501-49222700	FALSE	FALSE	none
chr3	30965401	30966350	950	17	14	0	0.000209622	0.00718466	up	1	Phc3:-:PE	Phc3:-:3518	Phc3:-:3009	chr3:30965401-30966350	FALSE	FALSE	none
chr2	10343401	10343900	500	8	8	0	0.000210022	0.00719089	up	1				chr2:10343401-10343900	FALSE	FALSE	none
chrX	99134851	99137000	2150	32	30	0	0.000210095	0.00719089	up	1	Efnb1:+:PE		Efnb1:+:1131	chrX:99134851-99137000	TRUE	FALSE	none
chr1	86527251	86530000	2750	48	0	28	0.000210601	0.00719961	down	1	Ptma:+:PE	Ptma:+:301	Ptma:+:4	chr1:86527251-86530000	FALSE	FALSE	none
chr3	121967451	121968150	700	12	8	0	0.000210642	0.00719961	up	1	Arhgap29:+:PE			chr3:121967451-121968150	TRUE	FALSE	none
chr7	82174701	82174850	150	1	1	0	0.000210891	0.00720312	up	1	Sh3gl3:+:PE	Sh3gl3:+:464	Sh3gl3:+:6	chr7:82174701-82174850	FALSE	FALSE	none
chr5	103359501	103361600	2100	33	14	1	0.000211061	0.00720394	up	1				chr5:103359501-103361600	FALSE	FALSE	none
chr18	53883951	53884450	500	8	8	0	0.000212127	0.00723534	up	1	Csnk1g3:+:I			chr18:53883951-53884450	FALSE	FALSE	TCF1+
chr11	82214051	82215000	950	17	16	0	0.000212462	0.00723804	up	1	Ccl1:-:I			chr11:82214051-82215000	FALSE	FALSE	none
chr12	34989901	34991050	1150	21	11	1	0.0002125	0.00723804	up	1		Prps1l1:+:3465		chr12:34989901-34991050	TRUE	FALSE	none
chr7	106644001	106645700	1700	32	24	2	0.000212756	0.00724176	up	1				chr7:106644001-106645700	FALSE	FALSE	none
chr17	78274451	78274950	500	8	8	0	0.000214046	0.00728067	up	1	Crim1:+:I			chr17:78274451-78274950	FALSE	FALSE	none
chrX	136976401	136977500	1100	20	18	0	0.000214498	0.0072891	up	1	Tmsb15l:-:PE,Tmsb15b1:-:PE	Tmsb15l:-:899,Tmsb15b1:-:899	Slc25a53:-:3616	chrX:136976401-136977500	FALSE	FALSE	none
chr3	88296101	88298100	2000	38	0	32	0.00021459	0.0072891	down	1	Cct3:+:PE,Tsacc:-:PE	Tsacc:-:651	Cct3:+:1242	chr3:88296101-88298100	FALSE	FALSE	none
chr3	90051151	90054050	2900	49	0	49	0.000215397	0.00730185	down	1	Ubap2l:-:PE,4933434E20Rik:+:PE	Ubap2l:-:2852	1700094D03Rik:+:4693,4933434E20Rik:+:2157	chr3:90051151-90054050	FALSE	FALSE	none
chr10	37336951	37338500	1550	23	23	0	0.000215506	0.00730185	up	1				chr10:37336951-37338500	FALSE	TRUE	none
chr3	94375251	94376150	900	14	14	0	0.000215868	0.00730185	up	1	Rorc:+:PI	Rorc:+:187	Rorc:+:1282	chr3:94375251-94376150	FALSE	FALSE	none
chr1	43766201	43769100	2900	42	42	0	0.000215935	0.00730185	up	1	Uxs1:-:I	Uxs1:-:1192	Uxs1:-:2581	chr1:43766201-43769100	FALSE	FALSE	none
chr12	89718751	89720300	1550	29	29	0	0.000215992	0.00730185	up	1	Nrxn3:+:I			chr12:89718751-89720300	FALSE	FALSE	none
chr11	98438251	98439400	1150	21	0	16	0.000216154	0.00730185	down	1	Mien1:-:PE	Mien1:-:106,Erbb2:+:535		chr11:98438251-98439400	FALSE	FALSE	none
chr3	87929701	87931200	1500	28	0	26	0.000216163	0.00730185	down	1	Rrnad1:-:PE,Isg20l2:+:PE	Rrnad1:-:340	Isg20l2:+:131	chr3:87929701-87931200	FALSE	FALSE	none
chr14	121912201	121914500	2300	25	19	0	0.000216291	0.00730185	up	1	Gpr18:-:E,Ubac2:+:PI	Ubac2:+:3881	Gpr18:-:1177,Ubac2:+:1703	chr14:121912201-121914500	TRUE	FALSE	none
chr2	59646701	59647500	800	14	14	0	0.000216296	0.00730185	up	1	Tanc1:+:PE			chr2:59646701-59647500	FALSE	FALSE	TCF1+
chr1	80440601	80441500	900	16	16	0	0.000217096	0.00731919	up	1			1700016L21Rik:+:4432	chr1:80440601-80441500	FALSE	FALSE	none
chr1	160039951	160040350	400	6	6	0	0.000217156	0.00731919	up	1			4930523C07Rik:+:4034	chr1:160039951-160040350	FALSE	FALSE	none
chr10	68673301	68674250	950	17	14	0	0.000217255	0.00731919	up	1				chr10:68673301-68674250	TRUE	FALSE	none
chr11	54521301	54523950	2650	51	0	47	0.000217736	0.0073304	down	1	Rapgef6:+:PE	Fnip1:+:3066		chr11:54521301-54523950	FALSE	TRUE	none
chr12	91383651	91385100	1450	27	14	0	0.000217895	0.00733076	up	1	Tshr:+:PE,Cep128:-:PE	Cep128:-:1863	Tshr:+:2182	chr12:91383651-91385100	FALSE	FALSE	none
chr3	19428901	19431000	2100	40	34	0	0.000218171	0.00733248	up	1				chr3:19428901-19431000	FALSE	FALSE	none
chr12	39695301	39695750	450	7	7	0	0.000218244	0.00733248	up	1				chr12:39695301-39695750	FALSE	FALSE	none
chr7	88205401	88208200	2800	54	18	4	0.00021885	0.00734784	up	1				chr7:88205401-88208200	FALSE	TRUE	none
chr6	94680701	94682150	1450	27	27	0	0.00021931	0.00735756	up	1	Lrig1:-:PI	Lrig1:-:71		chr6:94680701-94682150	FALSE	FALSE	TCF1+
chr7	16285101	16287350	2250	43	0	35	0.000219437	0.00735756	down	1	Ccdc9:-:PE	Ccdc9:-:42		chr7:16285101-16287350	FALSE	TRUE	none
chr16	76694701	76695450	750	13	13	0	0.000219645	0.00735952	up	1				chr16:76694701-76695450	FALSE	FALSE	none
chr3	37724101	37725700	1600	22	21	0	0.000220707	0.00738308	up	1	Gm5148:-:PE	Gm5148:-:1120		chr3:37724101-37725700	FALSE	FALSE	none
chr3	136742351	136744850	2500	30	20	0	0.000220753	0.00738308	up	1	Ppp3ca:+:I			chr3:136742351-136744850	TRUE	FALSE	none
chr4	14881701	14882500	800	14	14	0	0.000220797	0.00738308	up	1	Pip4p2:+:I		Pip4p2:+:4034	chr4:14881701-14882500	FALSE	FALSE	none
chr18	56546801	56547400	600	10	10	0	0.000221698	0.0074082	up	1	Aldh7a1:-:E	Aldh7a1:-:1759	Aldh7a1:-:1047	chr18:56546801-56547400	FALSE	FALSE	none
chr5	146882251	146882800	550	8	8	0	0.000222348	0.0074249	up	1				chr5:146882251-146882800	FALSE	FALSE	none
chr7	127024751	127029500	4750	78	0	73	0.000222809	0.00743525	down	1	Kif22:-:PE,Maz:-:PE	Maz:-:136,Pagr1a:-:3712,Prrt2:-:3540	Kif22:-:1429	chr7:127024751-127029500	FALSE	TRUE	none
chr12	92873351	92874050	700	12	12	0	0.000222974	0.00743574	up	1				chr12:92873351-92874050	FALSE	FALSE	none
chr17	15714401	15715750	1350	23	18	0	0.000223713	0.00745533	up	1	Chd1:+:I			chr17:15714401-15715750	FALSE	FALSE	none
chr10	117860601	117861550	950	17	15	0	0.00022407	0.00746078	up	1				chr10:117860601-117861550	FALSE	FALSE	none
chr11	74722001	74725050	3050	44	0	34	0.000224179	0.00746078	down	1	Pafah1b1:-:PE			chr11:74722001-74725050	FALSE	FALSE	none
chr11	98399801	98401000	1200	22	0	22	0.000224431	0.00746413	down	1	Pgap3:-:PE	Pgap3:-:819		chr11:98399801-98401000	FALSE	FALSE	none
chrX	98265551	98266500	950	17	14	0	0.000224997	0.0074717	up	1	Ar:+:I			chrX:98265551-98266500	FALSE	FALSE	none
chr1	153413351	153415400	2050	36	27	0	0.000225027	0.0074717	up	1	E330020D12Rik:-:PE	E330020D12Rik:-:4781		chr1:153413351-153415400	FALSE	FALSE	none
chr1	34010901	34012050	1150	21	21	0	0.000225112	0.0074717	up	1	Dst:+:PE	Dst:+:4503		chr1:34010901-34012050	FALSE	FALSE	none
chr13	113090451	113091300	850	15	14	0	0.000225295	0.00747212	up	1	Cdc20b:+:E		Gzma:-:2525	chr13:113090451-113091300	TRUE	FALSE	TCF1-
chr6	98554001	98554300	300	4	4	0	0.000225428	0.00747212	up	1				chr6:98554001-98554300	FALSE	FALSE	TCF1-
chr2	26963751	26965000	1250	23	0	23	0.000226149	0.00749101	down	1	Rexo4:-:PE	Rexo4:-:767		chr2:26963751-26965000	FALSE	FALSE	none
chr14	121371401	121373350	1950	37	21	0	0.000226425	0.00749437	up	1	Stk24:-:I			chr14:121371401-121373350	FALSE	FALSE	none
chr4	95105251	95108150	2900	46	41	0	0.000226555	0.00749437	up	1				chr4:95105251-95108150	FALSE	FALSE	none
chr4	101184751	101189000	4250	64	24	0	0.000226876	0.00749997	up	1	Jak1:-:PE	Jak1:-:261	Jak1:-:79	chr4:101184751-101189000	FALSE	FALSE	none
chr9	79918701	79920400	1700	32	15	0	0.000227441	0.00751361	up	1	Filip1:-:I			chr9:79918701-79920400	FALSE	FALSE	none
chr7	73696751	73697700	950	17	17	0	0.000227691	0.00751686	up	1				chr7:73696751-73697700	FALSE	FALSE	none
chr7	126695851	126700400	4550	89	0	81	0.000228975	0.00755419	down	1	Coro1a:-:PE,Bola2:+:PE,Slx1b:-:P	Slx1b:-:67	Coro1a:-:184	chr7:126695851-126700400	FALSE	FALSE	none
chrX	93631451	93632750	1300	24	21	0	0.000229383	0.00756258	up	1	Pola1:-:PE	Pola1:-:4839		chrX:93631451-93632750	FALSE	FALSE	none
chr5	135961401	135963650	2250	37	0	26	0.000229911	0.00757238	down	1	Ssc4d:-:PE	Ssc4d:-:193	Ssc4d:-:969	chr5:135961401-135963650	TRUE	TRUE	none
chr7	45365751	45368150	2400	41	0	30	0.000229987	0.00757238	down	1	Lin7b:-:PE,Mtag2:+:PE,Ppfia3:-:PE	Ppfia3:-:3929	Lin7b:-:154	chr7:45365751-45368150	FALSE	FALSE	none
chr4	129188101	129190650	2550	46	0	20	0.000230466	0.0075831	down	1	Yars:+:PE,S100pbp:-:PE	S100pbp:-:4384		chr4:129188101-129190650	TRUE	FALSE	none
chr10	111031401	111032050	650	11	11	0	0.00023071	0.00758607	up	1				chr10:111031401-111032050	FALSE	FALSE	none
chr8	48109501	48110850	1350	25	22	0	0.000231288	0.00759968	up	1	Dctd:+:PE		Dctd:+:809	chr8:48109501-48110850	FALSE	FALSE	none
chr12	31415901	31416400	500	8	8	0	0.000231444	0.00759968	up	1	Slc26a3:+:I			chr12:31415901-31416400	FALSE	FALSE	none
chr6	146776451	146777200	750	13	13	0	0.000231586	0.00759968	up	1	Stk38l:+:E	Stk38l:+:960		chr6:146776451-146777200	FALSE	FALSE	none
chr4	53227501	53228350	850	15	12	0	0.000233091	0.00764399	up	1				chr4:53227501-53228350	FALSE	FALSE	none
chr5	119345001	119345250	250	3	3	0	0.000233518	0.00765247	up	1				chr5:119345001-119345250	FALSE	FALSE	none
chr13	100866001	100866950	950	17	9	0	0.00023366	0.00765247	up	1				chr13:100866001-100866950	FALSE	FALSE	none
chr4	106598301	106598900	600	10	10	0	0.000235528	0.00770116	up	1	Lexm:-:I			chr4:106598301-106598900	FALSE	FALSE	none
chr1	84406951	84407250	300	4	4	0	0.000235559	0.00770116	up	1	Dner:-:I	Dner:-:899		chr1:84406951-84407250	FALSE	FALSE	none
chr7	19561101	19563000	1900	34	0	23	0.000235614	0.00770116	down	1	Ppp1r37:-:PE		Gemin7:-:1946	chr7:19561101-19563000	FALSE	TRUE	none
chr11	69837151	69839150	2000	38	0	34	0.000236339	0.00771972	down	1	Nlgn2:-:PE,Tmem256:+:PE	Nlgn2:-:2302	Tmem256:+:38	chr11:69837151-69839150	FALSE	FALSE	none
chr10	54026501	54027300	800	14	14	0	0.000236969	0.00773055	up	1	Man1a:-:I	Man1a:-:672	Man1a:-:3398	chr10:54026501-54027300	FALSE	FALSE	none
chr3	105825401	105826100	700	12	11	0	0.000237116	0.00773055	up	1				chr3:105825401-105826100	FALSE	FALSE	none
chr5	33018051	33019900	1850	35	0	31	0.00023714	0.00773055	down	1	Ywhah:+:PE		Ywhah:+:1891	chr5:33018051-33019900	FALSE	FALSE	none
chr16	64872801	64874500	1700	32	18	0	0.000237441	0.00773501	up	1				chr16:64872801-64874500	FALSE	FALSE	none
chr13	62466451	62467500	1050	19	19	0	0.000237649	0.00773501	up	1	Zfp935:-:PE			chr13:62466451-62467500	FALSE	FALSE	none
chr2	57832601	57833750	1150	21	18	0	0.000238278	0.00773501	up	1				chr2:57832601-57833750	FALSE	FALSE	none
chr19	7338101	7343100	5000	70	0	52	0.000238306	0.00773501	down	1	Mark2:-:PE			chr19:7338101-7343100	FALSE	FALSE	none
chr16	24538901	24539500	600	10	10	0	0.000238461	0.00773501	up	1	Lpp:+:I			chr16:24538901-24539500	TRUE	FALSE	TCF1+
chr17	45506451	45507500	1050	19	0	17	0.000238491	0.00773501	down	1	Aars2:+:PE		Aars2:+:19	chr17:45506451-45507500	FALSE	FALSE	none
chr10	80136601	80141250	4650	89	0	80	0.000238639	0.00773501	down	1	Cbarp:-:PE,Atp5d:+:P	Cbarp:-:107	Atp5d:+:207	chr10:80136601-80141250	FALSE	FALSE	none
chr6	140541851	140543850	2000	38	26	0	0.000238699	0.00773501	up	1	Plekha5:+:PE	Plekha5:+:4828	Plekha5:+:138	chr6:140541851-140543850	FALSE	FALSE	none
chr11	79339051	79341000	1950	35	0	28	0.000238856	0.00773501	down	1	Nf1:+:PE		Nf1:+:3833	chr11:79339051-79341000	FALSE	FALSE	none
chr12	28834001	28836150	2150	27	22	0	0.000239072	0.00773501	up	1	Eipr1:+:I			chr12:28834001-28836150	TRUE	FALSE	TCF1+
chr9	100689501	100690600	1100	20	20	0	0.000239197	0.00773501	up	1	Stag1:+:I			chr9:100689501-100690600	FALSE	FALSE	none
chr12	118371551	118374650	3100	46	26	0	0.000239249	0.00773501	up	1				chr12:118371551-118374650	FALSE	FALSE	none
chr5	147050451	147053500	3050	35	23	0	0.000239314	0.00773501	up	1	Lnx2:-:I			chr5:147050451-147053500	FALSE	FALSE	none
chr5	109995951	109997400	1450	24	24	0	0.000239819	0.00774626	up	1	Zfp932:+:PE			chr5:109995951-109997400	FALSE	FALSE	none
chr10	118787101	118788150	1050	19	19	0	0.000240092	0.00775001	up	1				chr10:118787101-118788150	TRUE	FALSE	none
chr1	173432001	173433100	1100	20	13	0	0.000240683	0.00776398	up	1	Aim2:+:I	Aim2:+:4103		chr1:173432001-173433100	FALSE	FALSE	none
chr7	24883551	24886600	3050	51	0	38	0.000241136	0.00777354	down	1	Rps19:+:PE		Rps19:+:1590	chr7:24883551-24886600	FALSE	TRUE	none
chr3	38282801	38283250	450	7	7	0	0.000242002	0.00779634	up	1				chr3:38282801-38283250	FALSE	FALSE	TCF1+
chr11	70644851	70649250	4400	80	0	79	0.000242778	0.00781625	down	1	Slc25a11:-:PE,Rnf167:+:PE	Gp1ba:+:2815	Pfn1:-:2600,Rnf167:+:195	chr11:70644851-70649250	FALSE	TRUE	none
chr5	105839601	105840650	1050	19	15	0	0.000243619	0.00783408	up	1				chr5:105839601-105840650	FALSE	FALSE	none
chr10	93041301	93042700	1400	26	19	0	0.000243649	0.00783408	up	1	Cfap54:-:I	Cfap54:-:2052	Cfap54:-:529	chr10:93041301-93042700	FALSE	FALSE	none
chr16	31205651	31206050	400	6	6	0	0.000244432	0.00785412	up	1		Acap2:-:4406		chr16:31205651-31206050	FALSE	FALSE	TCF1-
chr5	104507951	104509050	1100	19	16	0	0.000244961	0.00786602	up	1	BC005561:+:PE	Pkd2:+:2132		chr5:104507951-104509050	FALSE	FALSE	none
chr8	128549351	128552450	3100	49	17	2	0.000245713	0.00788502	up	1				chr8:128549351-128552450	TRUE	FALSE	none
chr11	86643701	86648000	4300	59	0	59	0.000246037	0.0078903	down	1	Vmp1:-:I	Vmp1:-:36		chr11:86643701-86648000	FALSE	FALSE	none
chr3	55419251	55419850	600	10	10	0	0.000246835	0.00791075	up	1	Dclk1:+:I			chr3:55419251-55419850	TRUE	FALSE	none
chrX	164318101	164319300	1200	22	20	0	0.000247688	0.00793292	up	1	Pir:+:I			chrX:164318101-164319300	FALSE	FALSE	none
chr5	69591401	69592800	1400	26	14	0	0.000248738	0.00795553	up	1	Gnpda2:-:PE	Gnpda2:-:573		chr5:69591401-69592800	FALSE	FALSE	none
chr15	62144601	62145850	1250	23	13	1	0.00024877	0.00795553	up	1	Pvt1:+:I		Pvt1:+:3389	chr15:62144601-62145850	FALSE	FALSE	none
chr16	55747201	55748050	850	14	13	0	0.000248877	0.00795553	up	1				chr16:55747201-55748050	FALSE	FALSE	none
chr1	40385901	40386750	850	15	15	0	0.000249327	0.00796474	up	1				chr1:40385901-40386750	FALSE	FALSE	none
chr7	45126601	45130050	3450	67	0	57	0.000249747	0.00797299	down	1	Mir5121:-:PE,Flt3l:-:E,Rpl13a:-:PE,Rps11:-:P,Snord33:-:PE,Snord32a:-:PE,Snord34:-:PE,Snord35a:-:P	Flt3l:-:64,Rpl13a:-:64,Rps11:-:2162,Snord35a:-:166,Snord35b:-:3490,Mir150:+:4780	Flt3l:-:1138	chr7:45126601-45130050	FALSE	FALSE	none
chr10	67727301	67728050	750	13	13	0	0.000250037	0.00797709	up	1				chr10:67727301-67728050	FALSE	FALSE	none
chr11	106779851	106784250	4400	83	0	73	0.00025086	0.0079982	down	1	Mir3064:-:PE,Ddx5:-:PE,Polg2:-:P	Polg2:-:314	Ddx5:-:164	chr11:106779851-106784250	FALSE	TRUE	none
chr11	70653501	70657900	4400	81	0	81	0.000251443	0.0080116	down	1	Eno3:+:PE,Pfn1:-:PE	Pfn1:-:522,Rnf167:+:2080	Eno3:+:265	chr11:70653501-70657900	FALSE	FALSE	none
chr1	141926751	141927300	550	9	9	0	0.000251818	0.00801837	up	1				chr1:141926751-141927300	FALSE	FALSE	none
chr14	31250101	31252100	2000	36	0	18	0.000252127	0.00801946	down	1	Bap1:+:PE,Phf7:-:PE	Phf7:-:384	Bap1:+:828	chr14:31250101-31252100	FALSE	FALSE	none
chr7	126700301	126704900	4600	90	0	67	0.000252358	0.00801946	down	1	Coro1a:-:PE	Coro1a:-:316,Bola2:+:3243,Slx1b:-:4517	Coro1a:-:2840	chr7:126700301-126704900	FALSE	FALSE	none
chr3	146757551	146759150	1600	30	13	3	0.000252376	0.00801946	up	1	Prkacb:-:E	Prkacb:-:1791		chr3:146757551-146759150	FALSE	FALSE	none
chr18	70610351	70612600	2250	39	37	0	0.000252636	0.00801946	up	1	Mbd2:+:I		Mbd2:+:3965	chr18:70610351-70612600	FALSE	FALSE	none
chr19	10815551	10816850	1300	23	0	23	0.000252664	0.00801946	down	1	Cd6:-:I			chr19:10815551-10816850	FALSE	FALSE	none
chrX	134842951	134843350	400	6	6	0	0.000253872	0.00805118	up	1				chrX:134842951-134843350	TRUE	FALSE	TCF1+
chr18	19523951	19524950	1000	18	18	0	0.000254168	0.00805118	up	1				chr18:19523951-19524950	FALSE	FALSE	TCF1+
chr1	165682451	165682950	500	8	8	0	0.000254264	0.00805118	up	1	Rcsd1:-:I			chr1:165682451-165682950	FALSE	FALSE	none
chr18	21145751	21146000	250	3	3	0	0.000254316	0.00805118	up	1	Garem1:-:I		Garem1:-:1732	chr18:21145751-21146000	FALSE	FALSE	TCF1+
chr6	128901951	128902350	400	6	6	0	0.000255349	0.0080708	up	1		Clec2i:+:3784		chr6:128901951-128902350	TRUE	FALSE	none
chr15	53156801	53157850	1050	19	19	0	0.000255561	0.0080708	up	1	Ext1:-:I			chr15:53156801-53157850	TRUE	FALSE	none
chr13	67399401	67400350	950	17	9	0	0.000255762	0.0080708	up	1	Zfp429:-:PE	Zfp429:-:2645		chr13:67399401-67400350	FALSE	FALSE	none
chr18	77821751	77822150	400	6	6	0	0.000255803	0.0080708	up	1	Pstpip2:+:I			chr18:77821751-77822150	FALSE	FALSE	none
chr10	79853401	79856950	3550	69	0	59	0.000256105	0.0080708	down	1	Ptbp1:+:PE,E130317F20Rik:-:PE		Ptbp1:+:629,Plppr3:-:3525	chr10:79853401-79856950	FALSE	TRUE	none
chr16	76549551	76550050	500	8	8	0	0.000256187	0.0080708	up	1	Gm30726:+:PE	Gm30726:+:677	Gm30726:+:343	chr16:76549551-76550050	FALSE	FALSE	none
chr9	44406551	44408450	1900	36	0	35	0.000256216	0.0080708	down	1	Trappc4:-:PE,Rps25:+:PE	Slc37a4:+:3583,Trappc4:-:1205	Ccdc84:-:1709,Rps25:+:236	chr9:44406551-44408450	FALSE	FALSE	none
chr9	74974901	74976900	2000	38	16	0	0.000256244	0.0080708	up	1	Fam214a:+:PE			chr9:74974901-74976900	FALSE	FALSE	none
chr6	143114451	143116000	1550	28	25	0	0.000256522	0.00807286	up	1	Gm31108:-:I	Gm31108:-:4526		chr6:143114451-143116000	FALSE	FALSE	none
chr6	99909951	99910300	350	5	5	0	0.000256645	0.00807286	up	1				chr6:99909951-99910300	FALSE	FALSE	none
chr1	144076701	144077100	400	6	6	0	0.000256801	0.00807286	up	1				chr1:144076701-144077100	FALSE	FALSE	none
chr6	72992951	72994000	1050	19	14	0	0.000257945	0.00810141	up	1				chr6:72992951-72994000	TRUE	FALSE	none
chrX	142379801	142380450	650	11	11	0	0.000258037	0.00810141	up	1	Acsl4:-:I			chrX:142379801-142380450	FALSE	FALSE	none
chr6	61065751	61066750	1000	18	18	0	0.000258411	0.008108	up	1				chr6:61065751-61066750	TRUE	FALSE	none
chr12	38928851	38929350	500	8	8	0	0.000258666	0.00811083	up	1				chr12:38928851-38929350	FALSE	FALSE	none
chr5	51551901	51554100	2200	29	21	0	0.000259216	0.00811803	up	1	Ppargc1a:-:PE	Ppargc1a:-:3210		chr5:51551901-51554100	FALSE	FALSE	none
chr11	63984151	63986250	2100	39	29	0	0.000259224	0.00811803	up	1	Cox10:-:I			chr11:63984151-63986250	FALSE	TRUE	none
chr5	108524251	108524500	250	3	3	0	0.00026016	0.00814217	up	1	Cplx1:-:I	Cplx1:-:3925	Cplx1:-:892	chr5:108524251-108524500	FALSE	FALSE	none
chr7	90006751	90007850	1100	20	18	0	0.000260699	0.00814981	up	1	E230029C05Rik:+:I	E230029C05Rik:+:1590	E230029C05Rik:+:3324	chr7:90006751-90007850	FALSE	FALSE	none
chr4	133966401	133969100	2700	52	0	44	0.000260734	0.00814981	down	1	Hmgn2:-:PE,Dhdds:-:E	Hmgn2:-:355	Dhdds:-:75	chr4:133966401-133969100	FALSE	TRUE	none
chr9	5297801	5300450	2650	45	28	1	0.00026134	0.00816357	up	1	Casp1:+:PE		Casp1:+:1967	chr9:5297801-5300450	FALSE	FALSE	none
chr9	11579101	11579400	300	4	4	0	0.000261685	0.00816544	up	1				chr9:11579101-11579400	FALSE	FALSE	TCF1+
chr11	98729051	98730000	950	17	0	17	0.000261767	0.00816544	down	1	Med24:-:PE	Med24:-:64		chr11:98729051-98730000	FALSE	FALSE	none
chr19	53388701	53391950	3250	61	0	46	0.000262002	0.00816544	down	1	Mir3084-2:-:I,Smndc1:-:PE	Smndc1:-:2145		chr19:53388701-53391950	FALSE	FALSE	none
chr3	141778251	141779050	800	14	14	0	0.000262192	0.00816544	up	1	Unc5c:+:I			chr3:141778251-141779050	TRUE	FALSE	none
chr8	117532501	117532650	150	1	1	0	0.000262227	0.00816544	up	1	Plcg2:+:I			chr8:117532501-117532650	FALSE	FALSE	none
chr11	69042901	69046650	3750	44	0	41	0.000262696	0.00817022	down	1	Aurkb:+:PE		Aurkb:+:1076	chr11:69042901-69046650	FALSE	FALSE	TCF1-
chr10	54117651	54118450	800	14	11	0	0.000262712	0.00817022	up	1				chr10:54117651-54118450	FALSE	TRUE	none
chr8	71542351	71543750	1400	22	0	15	0.000262906	0.00817049	down	1	Mvb12a:+:PE	Bst2:-:4895	Mvb12a:+:207	chr8:71542351-71543750	FALSE	FALSE	none
chr1	127830051	127830900	850	15	15	0	0.000263222	0.00817049	up	1	Map3k19:-:E	Map3k19:-:952	Map3k19:-:1824	chr1:127830051-127830900	FALSE	FALSE	none
chr14	54225601	54230500	4900	87	0	70	0.000263293	0.00817049	down	1			Dad1:-:4979	chr14:54225601-54230500	FALSE	TRUE	none
chr16	24153951	24155250	1300	15	13	0	0.000263383	0.00817049	up	1				chr16:24153951-24155250	FALSE	FALSE	none
chr10	121374501	121376150	1650	30	18	0	0.000263788	0.00817794	up	1	Gns:+:PE	Gns:+:2251	Gns:+:58	chr10:121374501-121376150	FALSE	FALSE	TCF1-
chr10	44482901	44483700	800	14	14	0	0.000265363	0.00822159	up	1	Prdm1:-:I			chr10:44482901-44483700	FALSE	FALSE	none
chr2	117352351	117353100	750	13	13	0	0.000265634	0.00822483	up	1				chr2:117352351-117353100	FALSE	FALSE	none
chr12	18609701	18610650	950	17	14	0	0.000265942	0.00822919	up	1				chr12:18609701-18610650	FALSE	FALSE	none
chr11	26640051	26641050	1000	18	18	0	0.000266474	0.00824048	up	1				chr11:26640051-26641050	FALSE	FALSE	none
chr7	74551401	74552600	1200	22	22	0	0.000267037	0.0082481	up	1	Slco3a1:-:PE		Slco3a1:-:1811	chr7:74551401-74552600	FALSE	FALSE	none
chr16	65351151	65351450	300	4	4	0	0.000267054	0.0082481	up	1				chr16:65351151-65351450	FALSE	FALSE	none
chr10	108117551	108120550	3000	57	28	0	0.000267559	0.0082495	up	1				chr10:108117551-108120550	FALSE	FALSE	none
chr1	128548351	128549950	1600	27	25	0	0.000267654	0.0082495	up	1				chr1:128548351-128549950	TRUE	FALSE	none
chr2	144224101	144225050	950	17	17	0	0.00026776	0.0082495	up	1				chr2:144224101-144225050	FALSE	FALSE	none
chr15	80252901	80257250	4350	72	0	64	0.000267769	0.0082495	down	1	Atf4:+:PE,Mief1:+:E	Mief1:+:115	Rps19bp1:-:3365	chr15:80252901-80257250	FALSE	TRUE	none
chr13	52721301	52722200	900	16	12	0	0.000267935	0.0082495	up	1				chr13:52721301-52722200	FALSE	FALSE	none
chr2	72281901	72283200	1300	23	23	0	0.000268187	0.00825208	up	1	Map3k20:+:P		Map3k20:+:2437	chr2:72281901-72283200	TRUE	FALSE	none
chr3	27983901	27984300	400	6	6	0	0.000269047	0.00826836	up	1	Pld1:+:PE			chr3:27983901-27984300	TRUE	FALSE	none
chr7	16001501	16002500	1000	18	18	0	0.00026905	0.00826836	up	1	Bicra:-:PI	Bicra:-:2006		chr7:16001501-16002500	FALSE	FALSE	TCF1+
chr10	83643951	83644700	750	13	12	0	0.000269897	0.00827844	up	1	Appl2:-:I	Appl2:-:2847	Appl2:-:3828	chr10:83643951-83644700	FALSE	FALSE	TCF1-
chr8	70536801	70541500	4700	85	0	68	0.00026998	0.00827844	down	1	Ell:+:PE	Fkbp8:+:1473		chr8:70536801-70541500	FALSE	TRUE	none
chr7	55889901	55890550	650	11	11	0	0.000270017	0.00827844	up	1	Cyfip1:+:I	Cyfip1:+:1962	Cyfip1:+:1439	chr7:55889901-55890550	FALSE	FALSE	none
chr14	21112451	21113600	1150	21	18	0	0.000270318	0.00827844	up	1	Adk:+:I	Adk:+:4554		chr14:21112451-21113600	TRUE	FALSE	TCF1+
chr7	117433001	117434300	1300	24	13	0	0.000270617	0.00827844	up	1	Xylt1:+:I			chr7:117433001-117434300	FALSE	FALSE	none
chr6	134273801	134274450	650	11	11	0	0.000270633	0.00827844	up	1		Etv6:+:3643		chr6:134273801-134274450	TRUE	FALSE	TCF1+
chr11	98392801	98393850	1050	19	0	17	0.000270687	0.00827844	down	1	Pgap3:-:PI	Pnmt:+:4620,Pgap3:-:729	Pgap3:-:4046	chr11:98392801-98393850	FALSE	FALSE	none
chr11	75732251	75734200	1950	36	0	33	0.00027072	0.00827844	down	1	Ywhae:+:PE			chr11:75732251-75734200	FALSE	FALSE	none
chr3	51118351	51119300	950	17	17	0	0.000271009	0.00828213	up	1				chr3:51118351-51119300	FALSE	FALSE	none
chr8	121568251	121571500	3250	41	35	0	0.00027151	0.00828703	up	1	Galnt2:+:I,Fbxo31:-:I	Fbxo31:-:1905		chr8:121568251-121571500	FALSE	FALSE	TCF1-
chr11	116138151	116139550	1400	26	0	26	0.000271635	0.00828703	down	1	Mrpl38:-:PE	Mrpl38:-:2826	Fbf1:-:2735	chr11:116138151-116139550	FALSE	FALSE	none
chr3	137833051	137834050	1000	18	17	0	0.000271673	0.00828703	up	1				chr3:137833051-137834050	FALSE	FALSE	none
chr7	19381451	19382700	1250	23	0	14	0.000272122	0.00829562	down	1	Ercc2:+:PE	Ppp1r13l:+:2918	Mir343:+:3943,Ercc2:+:1244	chr7:19381451-19382700	FALSE	FALSE	none
chr12	69416451	69417300	850	15	11	0	0.000272632	0.00829727	up	1				chr12:69416451-69417300	FALSE	FALSE	none
chr8	79678851	79681250	2400	24	21	0	0.000272839	0.00829727	up	1		Otud4:+:1127	Abce1:-:2212	chr8:79678851-79681250	FALSE	FALSE	none
chr4	63941301	63941800	500	8	8	0	0.000272839	0.00829727	up	1				chr4:63941301-63941800	FALSE	FALSE	none
chr5	65900551	65901450	900	16	14	0	0.00027297	0.00829727	up	1		Rhoh:+:3851		chr5:65900551-65901450	FALSE	FALSE	none
chr9	101972301	101972650	350	5	5	0	0.000273017	0.00829727	up	1	Ephb1:-:I	Ephb1:-:963		chr9:101972301-101972650	FALSE	FALSE	none
chr13	85458451	85459800	1350	19	19	0	0.000273193	0.0082975	up	1				chr13:85458451-85459800	FALSE	FALSE	none
chr11	69394351	69398300	3950	60	0	60	0.0002735	0.00830171	down	1	Cyb5d1:-:PE,Tmem88:-:PE,Naa38:+:PE	Cyb5d1:-:483	Kdm6b:-:208	chr11:69394351-69398300	FALSE	TRUE	none
chr9	64252451	64254250	1800	34	0	22	0.000273936	0.00830486	down	1	Map2k1:-:PE			chr9:64252451-64254250	FALSE	FALSE	none
chr18	55050251	55051150	900	16	16	0	0.000274306	0.00830486	up	1				chr18:55050251-55051150	FALSE	FALSE	none
chr11	69578401	69582500	4100	75	0	75	0.000274345	0.00830486	down	1	Wrap53:-:PE,Trp53:+:PE	Wrap53:-:664	Trp53:+:4391	chr11:69578401-69582500	FALSE	TRUE	none
chr7	5013151	5016500	3350	55	0	47	0.000274358	0.00830486	down	1	Fiz1:-:PE,Zfp524:+:PE	Fiz1:-:129	Ccdc106:+:4053,Zfp865:+:3876,Zfp524:+:446	chr7:5013151-5016500	FALSE	FALSE	none
chr4	57730601	57731800	1200	22	14	0	0.000274524	0.00830486	up	1	242481:+:I,Pakap:+:I			chr4:57730601-57731800	TRUE	FALSE	none
chr1	155475901	155476950	1050	19	17	0	0.000274613	0.00830486	up	1				chr1:155475901-155476950	FALSE	FALSE	none
chr5	140504701	140509400	4700	61	0	38	0.000275345	0.00832188	down	1	Chst12:+:PE			chr5:140504701-140509400	FALSE	FALSE	none
chr4	155571251	155571950	700	12	12	0	0.000275671	0.00832663	up	1	Nadk:+:I		Nadk:+:4778	chr4:155571251-155571950	FALSE	FALSE	none
chr8	70672451	70676050	3600	70	0	65	0.000276065	0.00833218	down	1	Lsm4:+:PE		Lsm4:+:505	chr8:70672451-70676050	FALSE	TRUE	none
chr4	86721501	86722450	950	17	16	0	0.000276259	0.00833218	up	1				chr4:86721501-86722450	FALSE	FALSE	TCF1+
chr19	46985251	46985600	350	5	5	0	0.000276361	0.00833218	up	1	Mir3084-2:-:I,Nt5c2:-:I			chr19:46985251-46985600	FALSE	FALSE	none
chr11	74648801	74650600	1800	34	0	19	0.000276846	0.00834106	down	1	Cluh:+:PE			chr11:74648801-74650600	FALSE	FALSE	none
chr4	108349501	108350700	1200	22	21	0	0.000277093	0.00834106	up	1				chr4:108349501-108350700	FALSE	FALSE	none
chr13	55692451	55694800	2350	45	0	29	0.000277162	0.00834106	down	1	B230219D22Rik:+:PE		B230219D22Rik:+:4273	chr13:55692451-55694800	FALSE	FALSE	none
chr11	62752051	62753250	1200	22	21	0	0.000277338	0.00834127	up	1	Zfp286:-:E		Zfp286:-:127	chr11:62752051-62753250	FALSE	FALSE	TCF1+
chr14	102809701	102810900	1200	22	8	0	0.000277572	0.00834321	up	1				chr14:102809701-102810900	FALSE	FALSE	none
chr4	89212151	89212800	650	11	11	0	0.000278901	0.00836957	up	1				chr4:89212151-89212800	FALSE	FALSE	none
chr19	6304501	6307250	2750	48	0	44	0.000279107	0.00836957	down	1	Cdc42bpg:+:PE	Ehd1:+:4405	Cdc42bpg:+:1876	chr19:6304501-6307250	FALSE	FALSE	none
chr2	31670351	31671250	900	16	0	14	0.000279123	0.00836957	down	1	Exosc2:+:PE		Exosc2:+:1222	chr2:31670351-31671250	FALSE	FALSE	none
chr2	12423601	12424950	1350	25	11	0	0.000279127	0.00836957	up	1		Mindy3:-:4131		chr2:12423601-12424950	FALSE	FALSE	none
chr11	86543851	86545700	1850	35	0	32	0.000279434	0.00837369	down	1	Tubd1:+:PE,Rps6kb1:-:PE		Tubd1:+:3083	chr11:86543851-86545700	FALSE	FALSE	none
chr7	144417601	144417950	350	5	5	0	0.000279705	0.00837601	up	1	Shank2:+:PE		Shank2:+:2609	chr7:144417601-144417950	FALSE	FALSE	none
chr8	70509251	70512700	3450	50	0	41	0.000279891	0.00837601	down	1	Uba52:-:PE,Rex1bd:-:P,Kxd1:-:E	Uba52:-:723,Rex1bd:-:2499,Kxd1:-:723	Uba52:-:2695,Kxd1:-:696	chr8:70509251-70512700	FALSE	FALSE	none
chr7	78911951	78915150	3200	62	23	4	0.000280277	0.00837601	up	1	Isg20:+:PE	Aen:+:742	Isg20:+:1383	chr7:78911951-78915150	FALSE	FALSE	none
chr5	102959901	102960400	500	8	8	0	0.00028041	0.00837601	up	1	Mapk10:-:I		Mapk10:-:3067	chr5:102959901-102960400	FALSE	FALSE	none
chr16	64941451	64942500	1050	19	17	0	0.000280543	0.00837601	up	1	Htr1f:-:I			chr16:64941451-64942500	FALSE	FALSE	none
chr1	193421151	193422400	1250	23	19	0	0.000280571	0.00837601	up	1				chr1:193421151-193422400	FALSE	FALSE	TCF1+
chr17	79099651	79100500	850	15	13	0	0.000280699	0.00837601	up	1				chr17:79099651-79100500	FALSE	FALSE	none
chr7	110259351	110259700	350	5	5	0	0.000281019	0.00838049	up	1	Swap70:+:I	Swap70:+:3443	Swap70:+:4180	chr7:110259351-110259700	FALSE	FALSE	TCF1-
chr19	6044151	6048200	4050	57	0	57	0.000281731	0.00839663	down	1	Syvn1:+:PE		Mir6988:+:3134,Syvn1:+:75	chr19:6044151-6048200	FALSE	TRUE	none
chr2	132669301	132670700	1400	9	7	0	0.000282099	0.00839947	up	1				chr2:132669301-132670700	FALSE	FALSE	TCF1+
chr11	62224001	62224250	250	3	3	0	0.000282166	0.00839947	up	1		Specc1:+:988		chr11:62224001-62224250	FALSE	FALSE	none
chr11	69007951	69008900	950	17	0	14	0.00028308	0.0084216	down	1	Pfas:-:PE	Pfas:-:4079		chr11:69007951-69008900	FALSE	TRUE	none
chr11	70509701	70510600	900	16	0	16	0.000283518	0.00842786	down	1	Tm4sf5:+:PE	Tm4sf5:+:4197	Vmo1:-:2916,Tm4sf5:+:242	chr11:70509701-70510600	FALSE	FALSE	none
chr10	70132851	70133650	800	14	14	0	0.000283696	0.00842786	up	1	Ccdc6:+:I			chr10:70132851-70133650	TRUE	FALSE	none
chr6	95711701	95712850	1150	21	20	0	0.000283803	0.00842786	up	1	Suclg2:-:I			chr6:95711701-95712850	FALSE	FALSE	none
chr3	52029701	52030250	550	9	9	0	0.000284418	0.00843711	up	1	Maml3:-:I			chr3:52029701-52030250	FALSE	FALSE	none
chr3	21125851	21126800	950	17	17	0	0.000284654	0.00843711	up	1				chr3:21125851-21126800	FALSE	FALSE	TCF1+
chr2	6378651	6380600	1950	28	28	0	0.000284675	0.00843711	up	1	Usp6nl:+:I			chr2:6378651-6380600	TRUE	FALSE	none
chr5	105717701	105718900	1200	22	11	0	0.000284798	0.00843711	up	1	Lrrc8d:+:I			chr5:105717701-105718900	FALSE	FALSE	none
chr5	144125851	144126450	600	10	10	0	0.000285095	0.00844074	up	1	Lmtk2:+:I		Lmtk2:+:2903	chr5:144125851-144126450	FALSE	TRUE	none
chr13	91540651	91541700	1050	19	14	0	0.000285263	0.00844074	up	1	Ssbp2:+:I	Ssbp2:+:1252		chr13:91540651-91541700	FALSE	FALSE	none
chr16	70365201	70365650	450	7	7	0	0.000285664	0.00844756	up	1	Gbe1:+:I	Gbe1:+:3551		chr16:70365201-70365650	FALSE	FALSE	none
chr10	121300601	121301050	450	7	7	0	0.000286365	0.0084632	up	1	Tbc1d30:-:I	Tbc1d30:-:3566	Tbc1d30:-:887	chr10:121300601-121301050	TRUE	FALSE	TCF1+
chr9	45293651	45295300	1650	31	0	23	0.000286912	0.00847428	down	1				chr9:45293651-45295300	FALSE	FALSE	none
chr18	46447301	46448050	750	13	9	0	0.000287233	0.00847869	up	1				chr18:46447301-46448050	FALSE	FALSE	none
chr3	157627551	157628000	450	7	7	0	0.000287962	0.00849514	up	1	Ptger3:+:I			chr3:157627551-157628000	FALSE	FALSE	none
chr11	68726701	68727100	400	6	6	0	0.000288218	0.0084959	up	1	Myh10:+:I			chr11:68726701-68727100	FALSE	FALSE	none
chr1	85957201	85960000	2800	36	34	0	0.000288332	0.0084959	up	1	Gpr55:-:I		Gpr55:-:835	chr1:85957201-85960000	FALSE	FALSE	none
chr4	89478501	89479750	1250	23	20	0	0.000288754	0.00850324	up	1				chr4:89478501-89479750	FALSE	FALSE	none
chr10	96597951	96600450	2500	35	26	0	0.000289212	0.00851165	up	1				chr10:96597951-96600450	FALSE	FALSE	none
chr4	134851851	134854650	2800	54	0	48	0.000289404	0.00851222	down	1	Maco1:-:PE			chr4:134851851-134854650	FALSE	FALSE	none
chr12	16169801	16172150	2350	35	22	0	0.000289787	0.00851841	up	1				chr12:16169801-16172150	FALSE	FALSE	none
chr2	29888901	29890900	2000	38	0	21	0.000290005	0.00851975	down	1	Odf2:+:PE		Odf2:+:1096	chr2:29888901-29890900	FALSE	FALSE	none
chr16	59517001	59518400	1400	26	15	0	0.00029082	0.00853862	up	1	Crybg3:-:I		Crybg3:-:3684	chr16:59517001-59518400	FALSE	FALSE	none
chr2	5747501	5748000	500	8	8	0	0.000291047	0.00854021	up	1				chr2:5747501-5748000	FALSE	FALSE	none
chr17	71681051	71681200	150	1	1	0	0.000291391	0.00854521	up	1	Togaram2:+:I		Togaram2:+:3605	chr17:71681051-71681200	FALSE	FALSE	none
chr1	71576451	71577450	1000	18	18	0	0.000292112	0.00856126	up	1	Atic:+:E	Atic:+:318	Atic:+:336	chr1:71576451-71577450	TRUE	FALSE	none
chr2	52938351	52938500	150	1	1	0	0.000292846	0.00857769	up	1	Fmnl2:+:I			chr2:52938351-52938500	FALSE	FALSE	none
chr17	23725751	23727250	1500	28	0	14	0.000293099	0.00858002	down	1	Pkmyt1:+:PE			chr17:23725751-23727250	FALSE	FALSE	none
chr15	75981051	75982800	1750	33	0	29	0.000293902	0.00859379	down	1	Ccdc166:-:PE			chr15:75981051-75982800	FALSE	FALSE	none
chr10	24953851	24954500	650	11	11	0	0.000293979	0.00859379	up	1				chr10:24953851-24954500	FALSE	FALSE	none
chr12	108266401	108266550	150	1	1	0	0.000294202	0.00859379	up	1	Ccdc85c:-:I			chr12:108266401-108266550	FALSE	FALSE	none
chr4	95556901	95557900	1000	18	9	0	0.000294469	0.00859379	up	1	Fggy:+:PE			chr4:95556901-95557900	FALSE	FALSE	none
chr12	116254651	116255050	400	6	6	0	0.000294485	0.00859379	up	1	Wdr60:-:E	Wdr60:-:155	Wdr60:-:781	chr12:116254651-116255050	FALSE	FALSE	none
chr16	58407801	58409600	1800	33	13	0	0.000294615	0.00859379	up	1	Dcbld2:+:PE			chr16:58407801-58409600	FALSE	FALSE	none
chr12	20614901	20615050	150	1	1	0	0.000295208	0.00860602	up	1				chr12:20614901-20615050	FALSE	FALSE	none
chr15	36303351	36304450	1100	20	12	0	0.000295956	0.0086179	up	1				chr15:36303351-36304450	FALSE	FALSE	none
chr7	132402401	132403150	750	13	13	0	0.000295965	0.0086179	up	1	Fgfr2:-:I			chr7:132402401-132403150	TRUE	FALSE	none
chr6	127359101	127361700	2600	32	13	2	0.000296439	0.00862236	up	1				chr6:127359101-127361700	FALSE	FALSE	none
chr17	34836151	34839300	3150	43	0	43	0.000296467	0.00862236	down	1	Skiv2l:-:E,Dxo:+:PE,Stk19:-:PE	Stk19:-:3610	Mir6971:-:2509,Skiv2l:-:391	chr17:34836151-34839300	FALSE	FALSE	none
chr18	4302651	4303600	950	17	13	0	0.000296947	0.00863122	up	1				chr18:4302651-4303600	FALSE	FALSE	none
chr13	55104851	55106350	1500	28	0	18	0.000297345	0.00863771	down	1	Zfp346:+:PE	Uimc1:-:4551		chr13:55104851-55106350	FALSE	FALSE	none
chr8	114977201	114978750	1550	29	0	28	0.0002988	0.00867487	down	1	Wwox:+:I			chr8:114977201-114978750	FALSE	FALSE	none
chr11	69845951	69847300	1350	25	0	19	0.000299193	0.00868117	down	1	Plscr3:+:PE		Plscr3:+:35,Tnk1:-:3705	chr11:69845951-69847300	FALSE	FALSE	none
chr16	97921401	97923150	1750	33	29	0	0.000299905	0.00869672	up	1	C2cd2:-:PE			chr16:97921401-97923150	FALSE	TRUE	none
chr17	56626251	56628000	1750	33	0	14	0.00030029	0.00870277	down	1	Catsperd:+:P,Lonp1:-:PE	Lonp1:-:3026	Catsperd:+:143	chr17:56626251-56628000	FALSE	TRUE	none
chr10	118194901	118195550	650	11	11	0	0.000300868	0.00871439	up	1				chr10:118194901-118195550	FALSE	FALSE	none
chr17	44568701	44570200	1500	28	27	0	0.000301471	0.00872675	up	1	Runx2:-:I			chr17:44568701-44570200	FALSE	FALSE	none
chr6	83165101	83166750	1650	31	0	21	0.000302034	0.00873628	down	1	Dctn1:+:PE	1700003E16Rik:+:2156		chr6:83165101-83166750	FALSE	FALSE	none
chr5	116028751	116029650	900	16	13	0	0.000302155	0.00873628	up	1		Prkab1:-:4243		chr5:116028751-116029650	FALSE	FALSE	none
chr5	149245651	149246600	950	17	17	0	0.000302437	0.00873751	up	1				chr5:149245651-149246600	FALSE	FALSE	none
chr5	93229501	93229950	450	7	7	0	0.000302551	0.00873751	up	1				chr5:93229501-93229950	FALSE	FALSE	none
chr17	32386651	32389400	2750	53	0	53	0.000303101	0.00874827	down	1	Wiz:-:PE		Rasal3:-:1259	chr17:32386651-32389400	FALSE	FALSE	none
chr2	122180101	122181200	1100	20	19	0	0.000304272	0.00877693	up	1	Patl2:-:I	Patl2:-:853,Trim69:+:1074	Patl2:-:4931	chr2:122180101-122181200	FALSE	FALSE	none
chr16	75765801	75769400	3600	56	8	17	0.000304971	0.0087914	up	1	Hspa13:-:PE	Hspa13:-:517		chr16:75765801-75769400	FALSE	FALSE	none
chr13	101668701	101669400	700	12	9	0	0.000305168	0.0087914	up	1				chr13:101668701-101669400	FALSE	FALSE	none
chr2	112555701	112557100	1400	17	17	0	0.000305308	0.0087914	up	1	Aven:+:PI		Aven:+:2182	chr2:112555701-112557100	FALSE	FALSE	none
chr11	102294151	102297200	3050	55	0	50	0.000306002	0.00880188	down	1	Atxn7l3:-:PE	Atxn7l3:-:210,Tmub2:+:4914		chr11:102294151-102297200	FALSE	FALSE	none
chr6	108833051	108836550	3500	32	23	0	0.000306075	0.00880188	up	1	Edem1:+:PE	Edem1:+:3818	Edem1:+:190	chr6:108833051-108836550	FALSE	FALSE	none
chr19	46338101	46339500	1400	25	0	24	0.000306207	0.00880188	down	1	Mir3084-2:-:I,Cuedc2:-:PE,Mfsd13a:+:P		Mfsd13a:+:1621,Mir146b:+:3262	chr19:46338101-46339500	FALSE	FALSE	none
chr1	136600501	136601250	750	13	13	0	0.000306773	0.00881302	up	1				chr1:136600501-136601250	FALSE	FALSE	TCF1+
chr10	94938851	94939300	450	7	7	0	0.000308179	0.00884828	up	1	Plxnc1:-:I		Plxnc1:-:4217	chr10:94938851-94939300	FALSE	FALSE	none
chr10	80141151	80145800	4650	90	0	86	0.000308564	0.00885357	down	1	Cbarp:-:P,Midn:+:P,Atp5d:+:PE	Cbarp:-:316	Midn:+:2472	chr10:80141151-80145800	FALSE	FALSE	none
chr9	94533351	94534700	1350	25	9	0	0.000308722	0.00885357	up	1	Dipk2a:-:I		Dipk2a:-:2519	chr9:94533351-94534700	FALSE	FALSE	none
chr6	59411801	59413650	1850	35	8	0	0.000309715	0.00887686	up	1	Gprin3:-:I			chr6:59411801-59413650	FALSE	FALSE	none
chr3	84570501	84571050	550	9	9	0	0.000310202	0.00888568	up	1	Arfip1:-:I			chr3:84570501-84571050	FALSE	FALSE	TCF1+
chr19	6941001	6943050	2050	39	0	38	0.000310619	0.00889245	down	1	Gpr137:-:PE,Bad:+:PE	Gpr137:-:52		chr19:6941001-6943050	FALSE	FALSE	none
chr17	27556751	27559350	2600	45	0	45	0.000311233	0.00890012	down	1	Hmga1b:+:PI,Hmga1:+:PE	Hmga1b:+:40,Hmga1:+:2	AI413582:-:4223,Hmga1b:+:183,Hmga1:+:183	chr17:27556751-27559350	FALSE	FALSE	none
chr19	3574601	3577350	2750	53	0	42	0.000311247	0.00890012	down	1	Ppp6r3:-:PE			chr19:3574601-3577350	FALSE	FALSE	none
chr17	50093951	50095200	1250	23	23	0	0.000311642	0.00890155	up	1	Rftn1:-:PE			chr17:50093951-50095200	FALSE	FALSE	none
chr15	27856101	27857000	900	16	16	0	0.000311825	0.00890155	up	1	Trio:-:E	Trio:-:1046		chr15:27856101-27857000	FALSE	FALSE	none
chr12	46819301	46819750	450	7	7	0	0.000311838	0.00890155	up	1	Nova1:-:P	Nova1:-:372		chr12:46819301-46819750	FALSE	FALSE	none
chr4	56932001	56932550	550	9	9	0	0.000312067	0.00890294	up	1	Tmem245:-:I		Tmem245:-:3819	chr4:56932001-56932550	FALSE	FALSE	TCF1-
chr7	127966401	127969450	3050	59	0	35	0.000312467	0.0089045	down	1	Fus:+:PE		Fus:+:112	chr7:127966401-127969450	FALSE	TRUE	none
chr5	123148451	123152800	4350	56	0	34	0.000312483	0.0089045	down	1	Setd1b:+:E	Setd1b:+:1789	Setd1b:+:4171	chr5:123148451-123152800	FALSE	TRUE	none
chr17	28522001	28525300	3300	64	0	63	0.000313378	0.00892168	down	1		Fkbp5:-:4477		chr17:28522001-28525300	FALSE	TRUE	none
chr4	75276501	75280150	3650	62	26	7	0.000313544	0.00892168	up	1	Dmac1:-:PE			chr4:75276501-75280150	FALSE	FALSE	none
chr6	135373351	135373900	550	9	9	0	0.000313801	0.00892168	up	1	Emp1:+:I		Emp1:+:3278	chr6:135373351-135373900	FALSE	FALSE	none
chr4	150798401	150799900	1500	28	27	0	0.000313809	0.00892168	up	1				chr4:150798401-150799900	FALSE	FALSE	none
chr4	145299351	145302700	3350	40	19	1	0.000314814	0.00893883	up	1	Tnfrsf8:-:I	Tnfrsf8:-:501	Tnfrsf8:-:378	chr4:145299351-145302700	FALSE	FALSE	none
chr5	16350951	16351300	350	5	5	0	0.000315325	0.00893883	up	1	Cacna2d1:+:I	Cacna2d1:+:1442	Cacna2d1:+:1291	chr5:16350951-16351300	FALSE	FALSE	TCF1+
chr6	108922351	108923200	850	15	14	0	0.000315327	0.00893883	up	1				chr6:108922351-108923200	FALSE	FALSE	none
chr12	35681851	35682850	1000	18	11	0	0.000315347	0.00893883	up	1	9130015A21Rik:-:I		9130015A21Rik:-:3324	chr12:35681851-35682850	TRUE	FALSE	none
chr1	161033751	161037650	3900	65	0	13	0.000315458	0.00893883	down	1	Snord47:+:P,Gas5:+:PE,Zbtb37:-:PE	Zbtb37:-:987	Snord47:+:432,Gas5:+:68,Dars2:-:2951	chr1:161033751-161037650	FALSE	FALSE	none
chr6	134251451	134253950	2500	22	19	0	0.000315499	0.00893883	up	1	Etv6:+:I	Etv6:+:2647		chr6:134251451-134253950	TRUE	FALSE	none
chr10	18193101	18193700	600	10	10	0	0.000315921	0.00894133	up	1	Ect2l:-:I		Ect2l:-:2278	chr10:18193101-18193700	TRUE	FALSE	TCF1+
chr12	112852651	112857600	4950	62	20	3	0.000315949	0.00894133	up	1	Gpr132:-:E		Gpr132:-:3270	chr12:112852651-112857600	FALSE	TRUE	none
chr4	55530051	55533850	3800	74	26	1	0.000316322	0.00894673	up	1	Klf4:-:PE	Klf4:-:169		chr4:55530051-55533850	FALSE	FALSE	none
chr6	99013401	99013850	450	7	7	0	0.000317042	0.00896198	up	1	Foxp1:-:I	Foxp1:-:3344	Foxp1:-:1574	chr6:99013401-99013850	FALSE	FALSE	none
chr18	40231301	40232000	700	12	12	0	0.000317558	0.0089689	up	1				chr18:40231301-40232000	FALSE	FALSE	none
chr17	25834851	25838100	3250	50	0	37	0.000317756	0.0089689	down	1	Rhbdl1:-:PE,Stub1:-:P	Mir3082:-:3423,Stub1:-:1447,Jmjd8:+:3008	Rhbdl1:-:1192,Rhot2:-:357	chr17:25834851-25838100	FALSE	FALSE	none
chr1	43207051	43207600	550	9	9	0	0.000317832	0.0089689	up	1				chr1:43207051-43207600	FALSE	FALSE	none
chr17	80372951	80374200	1250	23	12	0	0.000318415	0.00898021	up	1	Arhgef33:+:PE,Gm10190:-:PE	Arhgef33:+:1516		chr17:80372951-80374200	FALSE	FALSE	none
chr5	140944551	140945200	650	11	10	0	0.000318972	0.00899079	up	1	Card11:-:I			chr5:140944551-140945200	TRUE	FALSE	none
chr16	58718601	58719050	450	7	7	0	0.000320232	0.00902115	up	1	Gpr15:-:PE			chr16:58718601-58719050	FALSE	FALSE	TCF1+
chr1	138148451	138149600	1150	21	13	0	0.000320941	0.00903134	up	1	Ptprc:-:I			chr1:138148451-138149600	FALSE	FALSE	none
chr6	91259451	91260000	550	9	9	0	0.00032096	0.00903134	up	1	Fbln2:+:E	Fbln2:+:1625	Fbln2:+:3339	chr6:91259451-91260000	FALSE	FALSE	TCF1-
chr17	15107101	15107800	700	12	12	0	0.000321762	0.00904833	up	1				chr17:15107101-15107800	FALSE	FALSE	TCF1-
chr10	121268701	121269200	500	8	8	0	0.00032193	0.00904833	up	1	Tbc1d30:-:I	Tbc1d30:-:1077	Tbc1d30:-:2795	chr10:121268701-121269200	FALSE	FALSE	none
chr6	140357351	140357650	300	4	4	0	0.000322339	0.00905438	up	1				chr6:140357351-140357650	FALSE	FALSE	none
chr3	21991451	21992600	1150	21	15	0	0.000322512	0.00905438	up	1				chr3:21991451-21992600	FALSE	FALSE	none
chr2	24918751	24920250	1500	28	0	18	0.000323046	0.00905986	down	1	Ehmt1:-:PE			chr2:24918751-24920250	FALSE	FALSE	none
chr5	24776651	24777350	700	12	12	0	0.000323075	0.00905986	up	1				chr5:24776651-24777350	FALSE	FALSE	none
chr14	47740351	47741000	650	11	11	0	0.000323286	0.00906063	up	1		Ktn1:+:457		chr14:47740351-47741000	FALSE	FALSE	none
chr7	126648751	126650150	1400	26	0	18	0.000323521	0.00906209	down	1	Sgf29:+:PE			chr7:126648751-126650150	FALSE	FALSE	none
chr15	27783501	27785800	2300	28	23	0	0.000323757	0.00906355	up	1	Trio:-:I		Trio:-:2275	chr15:27783501-27785800	FALSE	FALSE	none
chr10	130541501	130543150	1650	31	29	0	0.000324298	0.00907353	up	1				chr10:130541501-130543150	FALSE	FALSE	none
chr6	8504601	8505650	1050	19	14	0	0.000327881	0.00916858	up	1	Glcci1:+:I,A430035B10Rik:-:I		Glcci1:+:3950,A430035B10Rik:-:1409	chr6:8504601-8505650	FALSE	FALSE	none
chr5	99251401	99253650	2250	43	24	0	0.000328351	0.00917415	up	1	Rasgef1b:-:PE			chr5:99251401-99253650	FALSE	TRUE	none
chr3	122474101	122474500	400	6	6	0	0.000328556	0.00917415	up	1	Bcar3:+:I	Bcar3:+:2500		chr3:122474101-122474500	FALSE	FALSE	TCF1+
chr1	67037851	67039650	1800	34	20	0	0.000328637	0.00917415	up	1	Lancl1:-:PE	Lancl1:-:3610		chr1:67037851-67039650	FALSE	FALSE	none
chr3	37757951	37758550	600	10	10	0	0.00032886	0.00917518	up	1				chr3:37757951-37758550	FALSE	FALSE	none
chr5	138186551	138188500	1950	37	0	26	0.000329409	0.00918118	down	1	Taf6:-:PE,Cnpy4:+:PE	Taf6:-:2004	Cnpy4:+:1417	chr5:138186551-138188500	FALSE	FALSE	none
chr12	118846551	118849550	3000	24	18	2	0.000329447	0.00918118	up	1	Sp8:+:PE	Sp8:+:60		chr12:118846551-118849550	FALSE	FALSE	none
chr13	119487751	119488700	950	17	17	0	0.000330556	0.00920289	up	1	Tmem267:+:PE,3110070M22Rik:-:PE	4833420G17Rik:+:1631	Tmem267:+:160	chr13:119487751-119488700	FALSE	FALSE	none
chr10	81266151	81268700	2550	43	0	40	0.000330599	0.00920289	down	1	Mir3057:+:P,Apba3:+:PE,Mrpl54:-:PE	Matk:+:2786,Mrpl54:-:344	Mir3057:+:2897,Tjp3:-:4507,Apba3:+:79	chr10:81266151-81268700	FALSE	FALSE	none
chr13	101539951	101541700	1750	33	22	0	0.000331295	0.00921651	up	1				chr13:101539951-101541700	FALSE	FALSE	none
chr1	120055001	120056500	1500	28	17	0	0.000331462	0.00921651	up	1	Sctr:+:E	Sctr:+:660		chr1:120055001-120056500	FALSE	FALSE	none
chr5	110057151	110058650	1500	23	15	0	0.000332075	0.0092256	up	1				chr5:110057151-110058650	FALSE	FALSE	none
chr13	117023301	117027200	3900	70	26	5	0.000332163	0.0092256	up	1	Parp8:-:PE			chr13:117023301-117027200	FALSE	FALSE	none
chr6	131353001	131354750	1750	33	9	4	0.000332892	0.00922994	up	1	Styk1:-:PE			chr6:131353001-131354750	FALSE	TRUE	none
chr7	43481251	43481600	350	5	5	0	0.000333073	0.00922994	up	1	Iglon5:-:I	Iglon5:-:592		chr7:43481251-43481600	FALSE	FALSE	TCF1+
chr14	118658001	118658850	850	15	15	0	0.000333143	0.00922994	up	1	Abcc4:-:I	Abcc4:-:3627		chr14:118658001-118658850	TRUE	FALSE	none
chr8	8984301	8985700	1400	13	13	0	0.000333265	0.00922994	up	1				chr8:8984301-8985700	FALSE	FALSE	none
chr3	157938501	157939150	650	11	11	0	0.00033339	0.00922994	up	1				chr3:157938501-157939150	FALSE	FALSE	none
chrX	13652101	13652700	600	10	10	0	0.000333441	0.00922994	up	1	Cask:-:I,Btbd35f10:-:I,Btbd35f20:-:I			chrX:13652101-13652700	FALSE	FALSE	none
chr17	35835101	35839100	4000	77	0	76	0.000333895	0.00923732	down	1	Tubb5:-:PE,Mdc1:+:P	Flot1:+:2310	Mdc1:+:2415	chr17:35835101-35839100	FALSE	FALSE	none
chr9	110655051	110658300	3250	45	3	26	0.000334713	0.00925478	down	1	Nbeal2:-:P,Ccdc12:+:PE	Nbeal2:-:890		chr9:110655051-110658300	FALSE	FALSE	none
chr6	144689151	144689450	300	4	4	0	0.000335556	0.00927287	up	1	Sox5:-:I,Sox5os3:+:I		Sox5os3:+:489	chr6:144689151-144689450	FALSE	FALSE	none
chr11	96074951	96076550	1600	30	0	20	0.000338477	0.00934836	down	1	Atp5g1:-:PE	Atp5g1:-:912		chr11:96074951-96076550	FALSE	TRUE	none
chr7	84164551	84165400	850	15	9	0	0.000339823	0.00938029	up	1				chr7:84164551-84165400	FALSE	FALSE	none
chr2	150309751	150311800	2050	26	12	5	0.000340393	0.00939079	up	1	3300002I08Rik:-:E			chr2:150309751-150311800	FALSE	FALSE	none
chr11	71003651	71005300	1650	30	0	22	0.000341045	0.00939941	down	1	Dhx33:-:PE	Dhx33:-:1972	Derl2:-:1864	chr11:71003651-71005300	FALSE	TRUE	none
chr2	4327801	4328500	700	12	0	12	0.000341087	0.00939941	down	1	Frmd4a:+:I		Frmd4a:+:3966	chr2:4327801-4328500	FALSE	FALSE	none
chr6	142964051	142965400	1350	21	21	0	0.000341282	0.00939953	up	1	St8sia1:-:PE			chr6:142964051-142965400	FALSE	FALSE	none
chr8	69917901	69920550	2650	51	0	39	0.000341721	0.00940542	down	1	Gatad2a:-:E	Gatad2a:-:47		chr8:69917901-69920550	FALSE	FALSE	none
chr4	117129301	117129450	150	1	0	1	0.000341877	0.00940542	down	1	Plk3:-:E	Plk3:-:123,Tctex1d4:+:563,Btbd19:-:3576	Plk3:-:510	chr4:117129301-117129450	FALSE	FALSE	none
chr17	34185551	34189550	4000	70	0	65	0.000342216	0.00940952	down	1	Psmb9:-:PE,Tap1:+:PE	Psmb9:-:1138	Tap1:+:341	chr17:34185551-34189550	FALSE	FALSE	none
chrX	77801451	77802050	600	10	10	0	0.000342616	0.0094112	up	1				chrX:77801451-77802050	FALSE	FALSE	TCF1-
chr8	70301951	70303250	1300	24	0	21	0.000342659	0.0094112	down	1	Ddx49:-:PE,Cope:+:PE	Ddx49:-:849	Cope:+:1384	chr8:70301951-70303250	FALSE	FALSE	none
chr11	5096401	5101100	4700	62	0	53	0.000343127	0.00941882	down	1	Ewsr1:-:PE,Rhbdd3:+:PE	Ewsr1:-:2496	Rhbdd3:+:236	chr11:5096401-5101100	FALSE	TRUE	none
chr14	65490301	65490550	250	3	3	0	0.000344386	0.00943925	up	1				chr14:65490301-65490550	FALSE	FALSE	none
chr13	67193001	67195350	2350	26	19	0	0.000344422	0.00943925	up	1	Zfp455:+:PE		Zfp455:+:3183	chr13:67193001-67195350	FALSE	FALSE	none
chr9	7572051	7572600	550	9	9	0	0.000344445	0.00943925	up	1	Mmp27:+:PE	Mmp8:+:3566,Mmp27:+:450	Mmp27:+:692	chr9:7572051-7572600	FALSE	FALSE	TCF1+
chr5	135688251	135689900	1650	31	0	15	0.000345852	0.00946998	down	1	Por:+:PE			chr5:135688251-135689900	FALSE	FALSE	none
chr8	39005301	39007050	1750	33	18	0	0.00034595	0.00946998	up	1	Tusc3:+:PE			chr8:39005301-39007050	FALSE	TRUE	none
chr7	92873301	92876900	3600	66	19	8	0.000347221	0.00949655	up	1	Prcp:+:PE,Ddias:-:PE	Ddias:-:457		chr7:92873301-92876900	FALSE	FALSE	none
chr12	36467801	36469250	1450	22	20	0	0.000347486	0.00949655	up	1	Crppa:+:I		Crppa:+:3852	chr12:36467801-36469250	TRUE	FALSE	TCF1+
chr11	120347351	120351200	3850	72	0	57	0.000347498	0.00949655	down	1	Mir6935:-:PE,Actg1:-:PE,0610009L18Rik:+:PE	Actg1:-:2		chr11:120347351-120351200	FALSE	FALSE	none
chr2	11181451	11182150	700	12	12	0	0.000349192	0.00953757	up	1	Prkcq:+:I			chr2:11181451-11182150	FALSE	FALSE	none
chr19	4213551	4215700	2150	41	0	34	0.000350064	0.00955608	down	1	Gm45928:+:PE,Clcf1:+:PE		Gm45928:+:4478,Clcf1:+:33	chr19:4213551-4215700	FALSE	TRUE	none
chr17	46645151	46646900	1750	33	0	32	0.000351174	0.00957766	down	1	Mrpl2:+:PE,Klc4:-:PE	Klc4:-:7	Mrpl2:+:490,Cul7:+:3437	chr17:46645151-46646900	FALSE	FALSE	none
chr12	33235651	33236050	400	6	6	0	0.000351242	0.00957766	up	1	Atxn7l1:+:I			chr12:33235651-33236050	TRUE	FALSE	TCF1+
chr4	103006801	103007500	700	12	11	0	0.00035171	0.00958511	up	1	BB031773:-:E	Tctex1d1:+:1207	BB031773:-:399	chr4:103006801-103007500	FALSE	FALSE	TCF1+
chr18	4311701	4314250	2550	23	23	0	0.00035222	0.00959373	up	1				chr18:4311701-4314250	FALSE	FALSE	none
chr6	147475251	147477100	1850	35	22	0	0.000353335	0.00961879	up	1	Ccdc91:+:PE			chr6:147475251-147477100	FALSE	FALSE	none
chr19	10740651	10743450	2800	54	0	54	0.000353748	0.00962419	down	1	Cd5:-:P,A430093F15Rik:+:PE	Cd5:-:1649		chr19:10740651-10743450	FALSE	FALSE	none
chr17	5491151	5493050	1900	35	23	0	0.000353924	0.00962419	up	1	Zdhhc14:+:PE			chr17:5491151-5493050	TRUE	FALSE	none
chr1	155505451	155507100	1650	20	20	0	0.000355153	0.0096523	up	1				chr1:155505451-155507100	FALSE	FALSE	none
chr11	69632051	69633900	1850	34	0	34	0.000355506	0.00965658	down	1	Fxr2:+:PE		Mir467f:-:1500	chr11:69632051-69633900	FALSE	FALSE	none
chr14	76700701	76701250	550	9	9	0	0.000356252	0.00966752	up	1				chr14:76700701-76701250	FALSE	FALSE	none
chr2	30710801	30713150	2350	45	0	40	0.000356301	0.00966752	down	1				chr2:30710801-30713150	FALSE	TRUE	none
chr11	51688101	51689700	1600	30	0	26	0.000356953	0.0096799	down	1	0610009B22Rik:-:PE	0610009B22Rik:-:2009	Sec24a:-:2564	chr11:51688101-51689700	FALSE	TRUE	none
chr9	89831751	89832400	650	11	11	0	0.000357199	0.00968126	up	1	4930524O08Rik:+:I	4930524O08Rik:+:1155	4930524O08Rik:+:1174	chr9:89831751-89832400	FALSE	FALSE	none
chr6	129608151	129609150	1000	18	17	0	0.000358041	0.00969553	up	1			Klrk1:-:1173	chr6:129608151-129609150	FALSE	TRUE	none
chr16	90430851	90431700	850	15	15	0	0.000358119	0.00969553	up	1	Hunk:+:I		Hunk:+:814	chr16:90430851-90431700	FALSE	FALSE	TCF1-
chr1	55430301	55431050	750	13	13	0	0.000358342	0.00969627	up	1	Plcl1:+:I			chr1:55430301-55431050	FALSE	FALSE	TCF1+
chr13	92241301	92242450	1150	17	16	0	0.000358723	0.00970125	up	1	Msh3:-:PI	Msh3:-:171		chr13:92241301-92242450	FALSE	FALSE	none
chr12	41241251	41241550	300	4	4	0	0.000359396	0.0097125	up	1	Immp2l:+:I			chr12:41241251-41241550	FALSE	FALSE	TCF1+
chr4	46566251	46568850	2600	24	17	2	0.000359664	0.0097125	up	1	Coro2a:-:PE	Coro2a:-:1390		chr4:46566251-46568850	TRUE	FALSE	none
chr10	80264151	80268200	4050	40	0	40	0.000359874	0.0097125	down	1	Dazap1:+:PE	Gamt:-:3139,Dazap1:+:2576		chr10:80264151-80268200	FALSE	FALSE	none
chr7	65373451	65373650	200	2	2	0	0.000359926	0.0097125	up	1	Tjp1:-:PI	Tjp1:-:2212		chr7:65373451-65373650	FALSE	FALSE	TCF1+
chr13	112318151	112318600	450	7	7	0	0.000360312	0.00971706	up	1	Ankrd55:+:PE	Ankrd55:+:332	Ankrd55:+:4452	chr13:112318151-112318600	FALSE	FALSE	none
chr14	67044351	67048250	3900	44	18	4	0.000360507	0.00971706	up	1	Ppp2r2a:-:PI	Ppp2r2a:-:822		chr14:67044351-67048250	FALSE	FALSE	none
chr8	27120251	27121250	1000	18	18	0	0.000360686	0.00971706	up	1	Adgra2:+:E	Adgra2:+:400	Brf2:-:2114,Adgra2:+:1649	chr8:27120251-27121250	FALSE	FALSE	none
chr10	68035601	68037200	1600	30	30	0	0.00036282	0.00976753	up	1	Rtkn2:+:E		Rtkn2:+:2831	chr10:68035601-68037200	FALSE	FALSE	none
chr2	48328151	48328750	600	10	10	0	0.000362955	0.00976753	up	1				chr2:48328151-48328750	FALSE	FALSE	TCF1+
chr9	119055151	119055750	600	10	10	0	0.00036323	0.0097696	up	1	Vill:+:I	Vill:+:2190	Vill:+:2033	chr9:119055151-119055750	FALSE	FALSE	none
chr3	122629551	122630000	450	7	7	0	0.00036357	0.00977335	up	1				chr3:122629551-122630000	FALSE	FALSE	none
chr1	141897601	141898700	1100	20	19	0	0.000363765	0.00977335	up	1				chr1:141897601-141898700	FALSE	FALSE	none
chr13	62879901	62880750	850	15	15	0	0.000364501	0.0097798	up	1	Fbp1:-:I	Fbp1:-:4590		chr13:62879901-62880750	FALSE	FALSE	none
chr6	99274401	99275050	650	11	11	0	0.000364535	0.0097798	up	1	Foxp1:-:I,Eif4e3:-:I			chr6:99274401-99275050	FALSE	FALSE	none
chr1	40469601	40470550	950	17	13	0	0.000364874	0.0097798	up	1	Il18r1:+:I	Il18r1:+:3244,Il1rl1:+:4186	Il18r1:+:1179	chr1:40469601-40470550	FALSE	TRUE	none
chr18	56412851	56413350	500	8	8	0	0.00036489	0.0097798	up	1	Gramd3:+:I			chr18:56412851-56413350	FALSE	FALSE	none
chr9	44334051	44337300	3250	43	0	19	0.000364996	0.0097798	down	1	H2afx:+:PE,Hmbs:-:PE	Dpagt1:+:151	Hmbs:-:56	chr9:44334051-44337300	FALSE	FALSE	none
chr10	121188601	121189850	1250	23	23	0	0.000365269	0.00978181	up	1				chr10:121188601-121189850	FALSE	FALSE	none
chr3	136940551	136942350	1800	34	19	0	0.000365656	0.00978684	up	1		Ppp3ca:+:2824		chr3:136940551-136942350	FALSE	FALSE	none
chr10	79984551	79988150	3600	70	0	60	0.000365983	0.0097903	down	1	Cnn2:+:P,Tmem259:-:P	Tmem259:-:221	Cnn2:+:434	chr10:79984551-79988150	FALSE	FALSE	none
chr3	126589501	126590000	500	8	8	0	0.000366458	0.00979663	up	1				chr3:126589501-126590000	FALSE	FALSE	TCF1+
chr4	148509151	148510200	1050	19	15	0	0.000366617	0.00979663	up	1	Mtor:+:I		Mtor:+:1571	chr4:148509151-148510200	FALSE	FALSE	none
chr4	134700851	134705050	4200	57	0	39	0.000367289	0.00980927	down	1	Man1c1:-:PE			chr4:134700851-134705050	FALSE	FALSE	none
chr13	74008851	74010200	1350	25	25	0	0.0003699	0.00987368	up	1	Tppp:+:PE			chr13:74008851-74010200	FALSE	FALSE	none
chr7	126975551	126976950	1400	26	0	15	0.000370524	0.00988141	down	1	Cdiptos:-:PE,Cdipt:+:PE	Sez6l2:+:4945,Cdiptos:-:41	Cdipt:+:53	chr7:126975551-126976950	FALSE	TRUE	none
chr12	77788051	77789850	1800	20	20	0	0.000370669	0.00988141	up	1				chr12:77788051-77789850	FALSE	FALSE	none
chr18	23733851	23735300	1450	16	16	0	0.000370959	0.00988141	up	1				chr18:23733851-23735300	FALSE	FALSE	TCF1-
chr8	64788401	64789450	1050	19	17	0	0.000371193	0.00988141	up	1	Klhl2:-:I			chr8:64788401-64789450	FALSE	FALSE	none
chr6	71979651	71982050	2400	46	20	3	0.000371211	0.00988141	up	1	Polr1a:+:E	Polr1a:+:1543	Polr1a:+:2297	chr6:71979651-71982050	FALSE	FALSE	none
chr2	30981401	30983100	1700	32	0	25	0.000371551	0.00988141	down	1	BC005624:-:PE,Usp20:+:PE	BC005624:-:895		chr2:30981401-30983100	FALSE	TRUE	none
chr18	19483501	19483950	450	7	7	0	0.000371961	0.00988141	up	1				chr18:19483501-19483950	FALSE	FALSE	TCF1+
chr2	149283251	149283800	550	9	9	0	0.000372287	0.00988141	up	1				chr2:149283251-149283800	FALSE	FALSE	none
chr13	111257851	111259350	1500	28	28	0	0.00037229	0.00988141	up	1		Actbl2:+:102		chr13:111257851-111259350	FALSE	FALSE	none
chr13	98124051	98125200	1150	21	21	0	0.000372357	0.00988141	up	1	Arhgef28:-:I			chr13:98124051-98125200	FALSE	FALSE	TCF1-
chr18	84850551	84852500	1950	36	29	0	0.000372392	0.00988141	up	1	Cyb5a:+:PE		Cyb5a:+:2469	chr18:84850551-84852500	FALSE	FALSE	none
chr9	41103301	41107850	4550	72	0	27	0.000373158	0.0098964	down	1	Ubash3b:-:I			chr9:41103301-41107850	FALSE	FALSE	none
chr13	117051101	117052200	1100	20	20	0	0.000373433	0.00989839	up	1				chr13:117051101-117052200	TRUE	FALSE	TCF1+
chr6	133104601	133106250	1650	31	17	0	0.00037404	0.00990915	up	1	Smim10l1:+:PE		Smim10l1:+:113	chr6:133104601-133106250	FALSE	FALSE	none
chr11	95309001	95311100	2100	40	0	28	0.000374296	0.00991002	down	1	Gm11520:+:PE,Kat7:-:PE	Kat7:-:2805		chr11:95309001-95311100	TRUE	TRUE	none
chr10	80431701	80436050	4350	79	0	71	0.000374795	0.00991002	down	1	Tcf3:-:PE	Tcf3:-:619		chr10:80431701-80436050	FALSE	TRUE	none
chr17	28951701	28953850	2150	39	0	34	0.000374814	0.00991002	down	1	Kctd20:+:PE		Kctd20:+:4029	chr17:28951701-28953850	FALSE	FALSE	none
chr4	145319151	145319850	700	12	10	0	0.000374876	0.00991002	up	1		Tnfrsf8:-:3987		chr4:145319151-145319850	FALSE	FALSE	TCF1+
chr5	32712851	32714700	1850	35	0	15	0.000376056	0.00993503	down	1				chr5:32712851-32714700	FALSE	TRUE	none
chr6	144922751	144923150	400	6	6	0	0.000376346	0.00993503	up	1				chr6:144922751-144923150	FALSE	FALSE	TCF1+
chr9	78526901	78528450	1550	29	10	1	0.000376426	0.00993503	up	1				chr9:78526901-78528450	FALSE	FALSE	none
chr3	5575201	5577700	2500	48	15	0	0.000377156	0.00994897	up	1	Pex2:-:PE	Pex2:-:4572		chr3:5575201-5577700	FALSE	FALSE	none
chr3	136611351	136612650	1300	24	5	0	0.00037776	0.00995927	up	1				chr3:136611351-136612650	FALSE	FALSE	none
chr19	38053451	38056650	3200	48	0	26	0.00037795	0.00995927	down	1	Mir3084-2:-:I,Cep55:+:PE		Cep55:+:760	chr19:38053451-38056650	TRUE	FALSE	none
chr8	84103201	84107050	3850	63	0	32	0.000378921	0.00997953	down	1	Dcaf15:-:PE	Dcaf15:-:148		chr8:84103201-84107050	FALSE	FALSE	none
chr8	33448651	33449050	400	6	6	0	0.0003792	0.00998155	up	1				chr8:33448651-33449050	FALSE	FALSE	none
chr6	107748451	107749250	800	14	14	0	0.000380034	0.00999819	up	1				chr6:107748451-107749250	FALSE	FALSE	none
