# Supplementary material for: Antigen-driven EGR2 expression is required for exhausted CD8+ T cell stability and maintenance
Source: Nat Commun. 2021 May 13;12:2782. doi: 10.1038/s41467-021-23044-9 (PMC8119420; doi:10.1038/s41467-021-23044-9)
Supplement: Supplementary file 7 — Supplementary Data 5 [file 41467_2021_23044_MOESM7_ESM.xlsx]

## Sheet: Sheet1
Supplementary Data 5 - AP-1 transcription factor expression in exhausted cell scRNAseq clusters
	Progenitor cluster			Proliferative cluster			Transitory cluster			Terminal cluster
Gene	logFC	p-value	FDR	logFC	p-value	FDR	logFC	p-value	FDR	logFC	p-value	FDR
Fos	1.89757	4.6377e-62	3.80601e-59	1.77557	2.36083e-16	1.93746e-13	1.11766	5.98144e-23	1.05188e-20	0.767962	2.5939e-13	1.59655e-11
Fosb	0.582769	1.13242e-07	2.62208e-06	0.484734	0.0148464	0.164648	0.259513	0.00041311	0.00444138	0.0614967	0.377457	0.678321
Jun	1.07074	7.11388e-23	1.09465e-20	0.957753	5.47961e-06	0.000593357	0.462113	1.61374e-05	0.000254681	0.528087	2.08364e-09	8.27406e-08
Junb	0.872873	3.38958e-24	5.56343e-22	1.07592	1.04823e-08	2.8675e-06	0.369709	7.68585e-05	0.00098555	0.910071	1.36684e-23	3.05924e-21
Jund	0.340671	7.64591e-05	0.000941211	0.315669	0.0379346	0.268529	0.499156	8.24609e-10	3.83054e-08	0.198479	0.0214007	0.11504
	Red indicates FDR<0.05
